# Supplementary material for: Prevention of C5aR1 signaling delays microglial inflammatory polarization, favors clearance pathways and suppresses cognitive loss
Source: Mol Neurodegener. 2017 Sep 18;12:66. doi: 10.1186/s13024-017-0210-z (PMC5604420; doi:10.1186/s13024-017-0210-z)
Supplement: Supplementary file 6 — Gene ontology enrichment analysis. Clusters were analyzed with Metascape (http://metascape.org) to identify the GO terms (biological processes) enriched in each cluster. The GO terms, their descriptions, logP, log(q-value), InTerm_InList (Genes in cluster/All genes from genome in GO term), and the gene and gene symbols are listed. (XLSX 243 kb) [file 13024_2017_210_MOESM6_ESM.xlsx]

## Sheet: Cluster 1
GroupID	Category	Term	Description	LogP	Log(q-value)	InTerm_InList	Genes	Symbols
1_Summary	GO Biological Processes	GO:0097011	cellular response to granulocyte macrophage colony-stimulating factor stimulus	-4.85387	-0.817213	3/8	18574,20850,22695,12053,12394,13637,18733,21803,74443,93759,12125,13653,17347,80287,94176,320790,54446,75234,433759,637515,22228,77371,15451,73447,23863,72504,93736,207165	Pde1b,Stat5a,Zfp36,Bcl6,Runx1,Efna2,Pirb,Tgfb1,P4htm,Sirt1,Bcl2l11,Egr1,Mknk2,Apobec3,Dock2,Chd7,Nfat5,Rnf19b,Hdac1,Nlrp1b,Ucp2,Sec24a,Hpn,Wdr13,Dand5,Taf4b,Aff4,Bptf
1_Member	GO Biological Processes	GO:0097011	cellular response to granulocyte macrophage colony-stimulating factor stimulus	-4.85387	-0.817213	3/8	18574,20850,22695	Pde1b,Stat5a,Zfp36
1_Member	GO Biological Processes	GO:0097012	response to granulocyte macrophage colony-stimulating factor	-4.67982	-0.817213	3/9	18574,20850,22695	Pde1b,Stat5a,Zfp36
1_Member	GO Biological Processes	GO:0030099	myeloid cell differentiation	-3.25708	-0.473745	9/362	12053,12394,13637,18733,20850,21803,22695,74443,93759	Bcl6,Runx1,Efna2,Pirb,Stat5a,Tgfb1,Zfp36,P4htm,Sirt1
1_Member	GO Biological Processes	GO:0048534	hematopoietic or lymphoid organ development	-3.19634	-0.473745	15/895	12053,12125,12394,13637,13653,17347,18733,20850,21803,22695,74443,80287,93759,94176,320790	Bcl6,Bcl2l11,Runx1,Efna2,Egr1,Mknk2,Pirb,Stat5a,Tgfb1,Zfp36,P4htm,Apobec3,Sirt1,Dock2,Chd7
1_Member	GO Biological Processes	GO:0002520	immune system development	-2.96283	-0.412559	15/944	12053,12125,12394,13637,13653,17347,18733,20850,21803,22695,74443,80287,93759,94176,320790	Bcl6,Bcl2l11,Runx1,Efna2,Egr1,Mknk2,Pirb,Stat5a,Tgfb1,Zfp36,P4htm,Apobec3,Sirt1,Dock2,Chd7
1_Member	GO Biological Processes	GO:0030097	hemopoiesis	-2.95257	-0.412559	14/848	12053,12394,13637,13653,17347,18733,20850,21803,22695,74443,80287,93759,94176,320790	Bcl6,Runx1,Efna2,Egr1,Mknk2,Pirb,Stat5a,Tgfb1,Zfp36,P4htm,Apobec3,Sirt1,Dock2,Chd7
1_Member	GO Biological Processes	GO:0002573	myeloid leukocyte differentiation	-2.82431	-0.412559	6/192	12394,13637,18733,20850,21803,93759	Runx1,Efna2,Pirb,Stat5a,Tgfb1,Sirt1
1_Member	GO Biological Processes	GO:0002260	lymphocyte homeostasis	-2.82066	-0.412559	4/77	12125,18733,20850,21803	Bcl2l11,Pirb,Stat5a,Tgfb1
1_Member	GO Biological Processes	GO:0002521	leukocyte differentiation	-2.73145	-0.373994	10/517	12053,12394,13637,13653,18733,20850,21803,93759,94176,320790	Bcl6,Runx1,Efna2,Egr1,Pirb,Stat5a,Tgfb1,Sirt1,Dock2,Chd7
1_Member	GO Biological Processes	GO:0045646	regulation of erythrocyte differentiation	-2.64141	-0.366972	3/41	20850,22695,74443	Stat5a,Zfp36,P4htm
1_Member	GO Biological Processes	GO:0048872	homeostasis of number of cells	-2.63852	-0.366972	7/282	12053,12125,18733,20850,21803,22695,74443	Bcl6,Bcl2l11,Pirb,Stat5a,Tgfb1,Zfp36,P4htm
1_Member	GO Biological Processes	GO:0043029	T cell homeostasis	-2.52528	-0.331504	3/45	12125,20850,21803	Bcl2l11,Stat5a,Tgfb1
1_Member	GO Biological Processes	GO:0002262	myeloid cell homeostasis	-2.502	-0.32063	5/154	12053,12125,20850,22695,74443	Bcl6,Bcl2l11,Stat5a,Zfp36,P4htm
1_Member	GO Biological Processes	GO:0001776	leukocyte homeostasis	-2.37706	-0.259786	4/102	12125,18733,20850,21803	Bcl2l11,Pirb,Stat5a,Tgfb1
1_Member	GO Biological Processes	GO:0030217	T cell differentiation	-2.33525	-0.244246	6/241	12053,13653,20850,21803,94176,320790	Bcl6,Egr1,Stat5a,Tgfb1,Dock2,Chd7
1_Member	GO Biological Processes	GO:0001816	cytokine production	-2.26378	-0.243243	10/602	12053,12394,20850,21803,22695,54446,75234,93759,433759,637515	Bcl6,Runx1,Stat5a,Tgfb1,Zfp36,Nfat5,Rnf19b,Sirt1,Hdac1,Nlrp1b
1_Member	GO Biological Processes	GO:0030218	erythrocyte differentiation	-2.2066	-0.22446	4/114	12053,20850,22695,74443	Bcl6,Stat5a,Zfp36,P4htm
1_Member	GO Biological Processes	GO:0032845	negative regulation of homeostatic process	-2.20625	-0.22446	5/181	20850,21803,22228,22695,320790	Stat5a,Tgfb1,Ucp2,Zfp36,Chd7
1_Member	GO Biological Processes	GO:0046660	female sex differentiation	-2.10423	-0.183628	4/122	12394,20850,93759,320790	Runx1,Stat5a,Sirt1,Chd7
1_Member	GO Biological Processes	GO:0034101	erythrocyte homeostasis	-2.06786	-0.171397	4/125	12053,20850,22695,74443	Bcl6,Stat5a,Zfp36,P4htm
1_Member	GO Biological Processes	GO:0032844	regulation of homeostatic process	-2.0264	-0.14994	8/458	20850,21803,22228,22695,74443,77371,93759,320790	Stat5a,Tgfb1,Ucp2,Zfp36,P4htm,Sec24a,Sirt1,Chd7
1_Member	GO Biological Processes	GO:0050678	regulation of epithelial cell proliferation	-1.83988	-0.0806277	6/308	15451,20850,21803,22695,73447,93759	Hpn,Stat5a,Tgfb1,Zfp36,Wdr13,Sirt1
1_Member	GO Biological Processes	GO:0022602	ovulation cycle process	-1.68507	0	3/91	12394,20850,93759	Runx1,Stat5a,Sirt1
1_Member	GO Biological Processes	GO:0050679	positive regulation of epithelial cell proliferation	-1.66481	0	4/165	15451,20850,21803,93759	Hpn,Stat5a,Tgfb1,Sirt1
1_Member	GO Biological Processes	GO:0002449	lymphocyte mediated immunity	-1.64874	0	5/250	12053,18733,20850,21803,75234	Bcl6,Pirb,Stat5a,Tgfb1,Rnf19b
1_Member	GO Biological Processes	GO:0050871	positive regulation of B cell activation	-1.63637	0	3/95	12053,20850,21803	Bcl6,Stat5a,Tgfb1
1_Member	GO Biological Processes	GO:0007548	sex differentiation	-1.62913	0	5/253	12125,12394,20850,93759,320790	Bcl2l11,Runx1,Stat5a,Sirt1,Chd7
1_Member	GO Biological Processes	GO:0042698	ovulation cycle	-1.6014	0	3/98	12394,20850,93759	Runx1,Stat5a,Sirt1
1_Member	GO Biological Processes	GO:1903706	regulation of hemopoiesis	-1.58173	0	6/353	12053,12394,20850,21803,22695,74443	Bcl6,Runx1,Stat5a,Tgfb1,Zfp36,P4htm
1_Member	GO Biological Processes	GO:0051235	maintenance of location	-1.55371	0	5/265	20850,21803,23863,93759,320790	Stat5a,Tgfb1,Dand5,Sirt1,Chd7
1_Member	GO Biological Processes	GO:0030098	lymphocyte differentiation	-1.54569	0	6/360	12053,13653,20850,21803,94176,320790	Bcl6,Egr1,Stat5a,Tgfb1,Dock2,Chd7
1_Member	GO Biological Processes	GO:0008585	female gonad development	-1.50366	0	3/107	12394,20850,93759	Runx1,Stat5a,Sirt1
1_Member	GO Biological Processes	GO:0050673	epithelial cell proliferation	-1.48618	0	6/372	15451,20850,21803,22695,73447,93759	Hpn,Stat5a,Tgfb1,Zfp36,Wdr13,Sirt1
1_Member	GO Biological Processes	GO:0046545	development of primary female sexual characteristics	-1.48327	0	3/109	12394,20850,93759	Runx1,Stat5a,Sirt1
1_Member	GO Biological Processes	GO:0001906	cell killing	-1.45351	0	3/112	12125,20850,75234	Bcl2l11,Stat5a,Rnf19b
1_Member	GO Biological Processes	GO:0045637	regulation of myeloid cell differentiation	-1.44881	0	4/193	12394,20850,22695,74443	Runx1,Stat5a,Zfp36,P4htm
1_Member	GO Biological Processes	GO:0008406	gonad development	-1.41446	0	4/198	12125,12394,20850,93759	Bcl2l11,Runx1,Stat5a,Sirt1
1_Member	GO Biological Processes	GO:0045137	development of primary sexual characteristics	-1.39439	0	4/201	12125,12394,20850,93759	Bcl2l11,Runx1,Stat5a,Sirt1
1_Member	GO Biological Processes	GO:0003006	developmental process involved in reproduction	-1.39226	0	9/715	12125,12394,20850,21803,72504,93736,93759,207165,320790	Bcl2l11,Runx1,Stat5a,Tgfb1,Taf4b,Aff4,Sirt1,Bptf,Chd7
1_Member	GO Biological Processes	GO:0071887	leukocyte apoptotic process	-1.37864	0	3/120	12125,20850,93759	Bcl2l11,Stat5a,Sirt1
1_Member	GO Biological Processes	GO:0045580	regulation of T cell differentiation	-1.31796	0	3/127	12053,20850,21803	Bcl6,Stat5a,Tgfb1
1_Member	GO Biological Processes	GO:0030879	mammary gland development	-1.30138	0	3/129	12125,20850,21803	Bcl2l11,Stat5a,Tgfb1
2_Summary	GO Biological Processes	GO:0016575	histone deacetylation	-4.42188	-0.803136	5/59	12053,21803,71514,93759,433759,11906,13653,16478,18025,22695,53379,107932,109889,207165,12125,15451,20848,20850,30939,211232,320790,382018,606496,11552,12394,14270,52662,545156,19091,12226,73447,83669,26404,50927,11426,13518,15444,18709,225362,19358,50776	Bcl6,Tgfb1,Sfpq,Sirt1,Hdac1,Zfhx3,Egr1,Jund,Nfe2l3,Zfp36,Hnrnpa2b1,Chd4,Mzf1,Bptf,Bcl2l11,Hpn,Stat3,Stat5a,Pttg1,Cpne9,Chd7,Unc13a,Gsk3a,Adra2b,Runx1,Srgap2,Ldlrad4,Kalrn,Prkg1,Btg1,Wdr13,Wdr6,Map3k12,Nasp,Macf1,Dst,Hpca,Pik3r2,Reep2,Rad23a,Polg2
2_Member	GO Biological Processes	GO:0016575	histone deacetylation	-4.42188	-0.803136	5/59	12053,21803,71514,93759,433759	Bcl6,Tgfb1,Sfpq,Sirt1,Hdac1
2_Member	GO Biological Processes	GO:0006476	protein deacetylation	-4.0045	-0.757323	5/72	12053,21803,71514,93759,433759	Bcl6,Tgfb1,Sfpq,Sirt1,Hdac1
2_Member	GO Biological Processes	GO:0035601	protein deacylation	-3.73669	-0.662233	5/82	12053,21803,71514,93759,433759	Bcl6,Tgfb1,Sfpq,Sirt1,Hdac1
2_Member	GO Biological Processes	GO:0098732	macromolecule deacylation	-3.71193	-0.662233	5/83	12053,21803,71514,93759,433759	Bcl6,Tgfb1,Sfpq,Sirt1,Hdac1
2_Member	GO Biological Processes	GO:0000122	negative regulation of transcription from RNA polymerase II promoter	-3.58514	-0.582085	14/731	11906,12053,13653,16478,18025,21803,22695,53379,71514,93759,107932,109889,207165,433759	Zfhx3,Bcl6,Egr1,Jund,Nfe2l3,Tgfb1,Zfp36,Hnrnpa2b1,Sfpq,Sirt1,Chd4,Mzf1,Bptf,Hdac1
2_Member	GO Biological Processes	GO:0061082	myeloid leukocyte cytokine production	-3.44309	-0.505024	3/22	12053,21803,93759	Bcl6,Tgfb1,Sirt1
2_Member	GO Biological Processes	GO:0090312	positive regulation of protein deacetylation	-3.38443	-0.49954	3/23	12053,21803,93759	Bcl6,Tgfb1,Sirt1
2_Member	GO Biological Processes	GO:0040008	regulation of growth	-2.95932	-0.412559	12/658	12053,12125,15451,20848,20850,21803,30939,93759,211232,320790,382018,606496	Bcl6,Bcl2l11,Hpn,Stat3,Stat5a,Tgfb1,Pttg1,Sirt1,Cpne9,Chd7,Unc13a,Gsk3a
2_Member	GO Biological Processes	GO:0060284	regulation of cell development	-2.88608	-0.412559	15/961	11552,12053,12394,14270,15451,20848,21803,52662,93759,211232,320790,382018,433759,545156,606496	Adra2b,Bcl6,Runx1,Srgap2,Hpn,Stat3,Tgfb1,Ldlrad4,Sirt1,Cpne9,Chd7,Unc13a,Hdac1,Kalrn,Gsk3a
2_Member	GO Biological Processes	GO:0090311	regulation of protein deacetylation	-2.80535	-0.412559	3/36	12053,21803,93759	Bcl6,Tgfb1,Sirt1
2_Member	GO Biological Processes	GO:0001558	regulation of cell growth	-2.46004	-0.292038	8/386	12053,15451,21803,30939,93759,211232,382018,606496	Bcl6,Hpn,Tgfb1,Pttg1,Sirt1,Cpne9,Unc13a,Gsk3a
2_Member	GO Biological Processes	GO:0016049	cell growth	-2.37763	-0.259786	9/487	12053,15451,19091,21803,30939,93759,211232,382018,606496	Bcl6,Hpn,Prkg1,Tgfb1,Pttg1,Sirt1,Cpne9,Unc13a,Gsk3a
2_Member	GO Biological Processes	GO:0000060	protein import into nucleus, translocation	-2.347	-0.244246	3/52	12053,21803,93759	Bcl6,Tgfb1,Sirt1
2_Member	GO Biological Processes	GO:0050767	regulation of neurogenesis	-2.3235	-0.244005	12/787	11552,12053,14270,20848,21803,93759,211232,320790,382018,433759,545156,606496	Adra2b,Bcl6,Srgap2,Stat3,Tgfb1,Sirt1,Cpne9,Chd7,Unc13a,Hdac1,Kalrn,Gsk3a
2_Member	GO Biological Processes	GO:0008285	negative regulation of cell proliferation	-2.21023	-0.22446	10/613	12053,12226,12394,15451,20848,21803,30939,73447,83669,433759	Bcl6,Btg1,Runx1,Hpn,Stat3,Tgfb1,Pttg1,Wdr13,Wdr6,Hdac1
2_Member	GO Biological Processes	GO:0045597	positive regulation of cell differentiation	-2.14052	-0.196991	13/937	11552,12053,12226,12394,16478,20850,21803,22695,93759,211232,382018,433759,545156	Adra2b,Bcl6,Btg1,Runx1,Jund,Stat5a,Tgfb1,Zfp36,Sirt1,Cpne9,Unc13a,Hdac1,Kalrn
2_Member	GO Biological Processes	GO:0002367	cytokine production involved in immune response	-1.97256	-0.1332	3/71	12053,21803,93759	Bcl6,Tgfb1,Sirt1
2_Member	GO Biological Processes	GO:0010720	positive regulation of cell development	-1.95933	-0.130896	9/568	11552,12053,12394,21803,93759,211232,382018,433759,545156	Adra2b,Bcl6,Runx1,Tgfb1,Sirt1,Cpne9,Unc13a,Hdac1,Kalrn
2_Member	GO Biological Processes	GO:0051960	regulation of nervous system development	-1.93839	-0.118392	12/885	11552,12053,14270,20848,21803,93759,211232,320790,382018,433759,545156,606496	Adra2b,Bcl6,Srgap2,Stat3,Tgfb1,Sirt1,Cpne9,Chd7,Unc13a,Hdac1,Kalrn,Gsk3a
2_Member	GO Biological Processes	GO:0006325	chromatin organization	-1.91268	-0.110897	10/680	12053,21803,26404,50927,71514,93759,107932,207165,320790,433759	Bcl6,Tgfb1,Map3k12,Nasp,Sfpq,Sirt1,Chd4,Bptf,Chd7,Hdac1
2_Member	GO Biological Processes	GO:1902582	single-organism intracellular transport	-1.90031	-0.104024	9/581	11426,12053,13518,15444,18709,20848,21803,93759,225362	Macf1,Bcl6,Dst,Hpca,Pik3r2,Stat3,Tgfb1,Sirt1,Reep2
2_Member	GO Biological Processes	GO:0016569	covalent chromatin modification	-1.87796	-0.0945342	8/487	12053,21803,26404,71514,93759,107932,320790,433759	Bcl6,Tgfb1,Map3k12,Sfpq,Sirt1,Chd4,Chd7,Hdac1
2_Member	GO Biological Processes	GO:2001252	positive regulation of chromosome organization	-1.81977	-0.0682421	4/148	12053,21803,71514,93759	Bcl6,Tgfb1,Sfpq,Sirt1
2_Member	GO Biological Processes	GO:0031058	positive regulation of histone modification	-1.80439	-0.0573948	3/82	12053,21803,93759	Bcl6,Tgfb1,Sirt1
2_Member	GO Biological Processes	GO:0006259	DNA metabolic process	-1.77345	-0.0361342	11/823	12053,19358,21803,30939,50776,50927,53379,71514,93759,433759,606496	Bcl6,Rad23a,Tgfb1,Pttg1,Polg2,Nasp,Hnrnpa2b1,Sfpq,Sirt1,Hdac1,Gsk3a
2_Member	GO Biological Processes	GO:1905269	positive regulation of chromatin organization	-1.69763	0	3/90	12053,21803,93759	Bcl6,Tgfb1,Sirt1
2_Member	GO Biological Processes	GO:0030308	negative regulation of cell growth	-1.62297	0	4/170	12053,21803,93759,606496	Bcl6,Tgfb1,Sirt1,Gsk3a
2_Member	GO Biological Processes	GO:0051276	chromosome organization	-1.59984	0	12/989	12053,21803,26404,30939,50927,53379,71514,93759,107932,207165,320790,433759	Bcl6,Tgfb1,Map3k12,Pttg1,Nasp,Hnrnpa2b1,Sfpq,Sirt1,Chd4,Bptf,Chd7,Hdac1
2_Member	GO Biological Processes	GO:0006605	protein targeting	-1.564	0	8/558	11426,12053,15444,18709,20848,21803,93759,606496	Macf1,Bcl6,Hpca,Pik3r2,Stat3,Tgfb1,Sirt1,Gsk3a
2_Member	GO Biological Processes	GO:0044744	protein targeting to nucleus	-1.53557	0	5/268	12053,18709,20848,21803,93759	Bcl6,Pik3r2,Stat3,Tgfb1,Sirt1
2_Member	GO Biological Processes	GO:0006606	protein import into nucleus	-1.53557	0	5/268	12053,18709,20848,21803,93759	Bcl6,Pik3r2,Stat3,Tgfb1,Sirt1
2_Member	GO Biological Processes	GO:1902593	single-organism nuclear import	-1.53557	0	5/268	12053,18709,20848,21803,93759	Bcl6,Pik3r2,Stat3,Tgfb1,Sirt1
2_Member	GO Biological Processes	GO:0051170	nuclear import	-1.52959	0	5/269	12053,18709,20848,21803,93759	Bcl6,Pik3r2,Stat3,Tgfb1,Sirt1
2_Member	GO Biological Processes	GO:0050769	positive regulation of neurogenesis	-1.51137	0	7/467	11552,12053,93759,211232,382018,433759,545156	Adra2b,Bcl6,Sirt1,Cpne9,Unc13a,Hdac1,Kalrn
2_Member	GO Biological Processes	GO:0045666	positive regulation of neuron differentiation	-1.49104	0	6/371	11552,12053,93759,211232,382018,545156	Adra2b,Bcl6,Sirt1,Cpne9,Unc13a,Kalrn
2_Member	GO Biological Processes	GO:0016570	histone modification	-1.44334	0	6/381	12053,21803,26404,71514,93759,433759	Bcl6,Tgfb1,Map3k12,Sfpq,Sirt1,Hdac1
2_Member	GO Biological Processes	GO:0006913	nucleocytoplasmic transport	-1.42016	0	6/386	12053,18709,20848,21803,53379,93759	Bcl6,Pik3r2,Stat3,Tgfb1,Hnrnpa2b1,Sirt1
2_Member	GO Biological Processes	GO:0051169	nuclear transport	-1.40194	0	6/390	12053,18709,20848,21803,53379,93759	Bcl6,Pik3r2,Stat3,Tgfb1,Hnrnpa2b1,Sirt1
2_Member	GO Biological Processes	GO:0072594	establishment of protein localization to organelle	-1.32705	0	7/513	11426,12053,18709,20848,21803,93759,606496	Macf1,Bcl6,Pik3r2,Stat3,Tgfb1,Sirt1,Gsk3a
3_Summary	GO Biological Processes	GO:0044802	single-organism membrane organization	-4.27874	-0.803136	15/710	11426,12125,15444,18709,19339,20848,21803,22317,23880,67020,94176,225362,434246,545156,606496,140580,12053,13518,93759,382018	Macf1,Bcl2l11,Hpca,Pik3r2,Rab3a,Stat3,Tgfb1,Vamp1,Fyb,Tmem88,Dock2,Reep2,Trim72,Kalrn,Gsk3a,Elmo1,Bcl6,Dst,Sirt1,Unc13a
3_Member	GO Biological Processes	GO:0044802	single-organism membrane organization	-4.27874	-0.803136	15/710	11426,12125,15444,18709,19339,20848,21803,22317,23880,67020,94176,225362,434246,545156,606496	Macf1,Bcl2l11,Hpca,Pik3r2,Rab3a,Stat3,Tgfb1,Vamp1,Fyb,Tmem88,Dock2,Reep2,Trim72,Kalrn,Gsk3a
3_Member	GO Biological Processes	GO:0061024	membrane organization	-4.12407	-0.795183	16/820	11426,12125,15444,18709,19339,20848,21803,22317,23880,67020,94176,140580,225362,434246,545156,606496	Macf1,Bcl2l11,Hpca,Pik3r2,Rab3a,Stat3,Tgfb1,Vamp1,Fyb,Tmem88,Dock2,Elmo1,Reep2,Trim72,Kalrn,Gsk3a
3_Member	GO Biological Processes	GO:1902580	single-organism cellular localization	-2.99506	-0.412559	15/937	11426,12053,13518,15444,18709,19339,20848,21803,23880,67020,93759,94176,225362,382018,545156	Macf1,Bcl6,Dst,Hpca,Pik3r2,Rab3a,Stat3,Tgfb1,Fyb,Tmem88,Sirt1,Dock2,Reep2,Unc13a,Kalrn
3_Member	GO Biological Processes	GO:0072657	protein localization to membrane	-2.52201	-0.331504	8/377	11426,15444,18709,21803,23880,67020,225362,545156	Macf1,Hpca,Pik3r2,Tgfb1,Fyb,Tmem88,Reep2,Kalrn
3_Member	GO Biological Processes	GO:0007009	plasma membrane organization	-2.10872	-0.185634	6/269	18709,21803,23880,67020,434246,545156	Pik3r2,Tgfb1,Fyb,Tmem88,Trim72,Kalrn
3_Member	GO Biological Processes	GO:1903076	regulation of protein localization to plasma membrane	-2.0412	-0.160866	3/67	18709,21803,545156	Pik3r2,Tgfb1,Kalrn
3_Member	GO Biological Processes	GO:1904375	regulation of protein localization to cell periphery	-2.02361	-0.14994	3/68	18709,21803,545156	Pik3r2,Tgfb1,Kalrn
3_Member	GO Biological Processes	GO:0072659	protein localization to plasma membrane	-1.97708	-0.1332	5/206	18709,21803,23880,67020,545156	Pik3r2,Tgfb1,Fyb,Tmem88,Kalrn
3_Member	GO Biological Processes	GO:1903729	regulation of plasma membrane organization	-1.90816	-0.110011	3/75	18709,21803,545156	Pik3r2,Tgfb1,Kalrn
3_Member	GO Biological Processes	GO:1990778	protein localization to cell periphery	-1.87129	-0.0914709	5/219	18709,21803,23880,67020,545156	Pik3r2,Tgfb1,Fyb,Tmem88,Kalrn
3_Member	GO Biological Processes	GO:0010256	endomembrane system organization	-1.46068	0	7/479	18709,21803,23880,67020,225362,434246,545156	Pik3r2,Tgfb1,Fyb,Tmem88,Reep2,Trim72,Kalrn
4_Summary	GO Biological Processes	GO:0070932	histone H3 deacetylation	-4.2678	-0.803136	3/12	71514,93759,433759,12394,19091,19339,21803,22228,22317,28240,75234,77371,110385,320790,382018,434246,74347,11906,20850,18037,22695,53379,225027,229279,11932,15444,18709,94176,606496,15451,545156	Sfpq,Sirt1,Hdac1,Runx1,Prkg1,Rab3a,Tgfb1,Ucp2,Vamp1,Trpm2,Rnf19b,Sec24a,Pde4c,Chd7,Unc13a,Trim72,Tldc1,Zfhx3,Stat5a,Nfkbie,Zfp36,Hnrnpa2b1,Srsf7,Hnrnpa3,Atp1b2,Hpca,Pik3r2,Dock2,Gsk3a,Hpn,Kalrn
4_Member	GO Biological Processes	GO:0070932	histone H3 deacetylation	-4.2678	-0.803136	3/12	71514,93759,433759	Sfpq,Sirt1,Hdac1
4_Member	GO Biological Processes	GO:0032940	secretion by cell	-3.25646	-0.473745	15/883	12394,19091,19339,21803,22228,22317,28240,75234,77371,93759,110385,320790,382018,433759,434246	Runx1,Prkg1,Rab3a,Tgfb1,Ucp2,Vamp1,Trpm2,Rnf19b,Sec24a,Sirt1,Pde4c,Chd7,Unc13a,Hdac1,Trim72
4_Member	GO Biological Processes	GO:0090278	negative regulation of peptide hormone secretion	-3.25534	-0.473745	4/59	22228,93759,110385,433759	Ucp2,Sirt1,Pde4c,Hdac1
4_Member	GO Biological Processes	GO:1903201	regulation of oxidative stress-induced cell death	-3.22752	-0.473745	4/60	28240,71514,74347,93759	Trpm2,Sfpq,Tldc1,Sirt1
4_Member	GO Biological Processes	GO:0002792	negative regulation of peptide secretion	-3.20021	-0.473745	4/61	22228,93759,110385,433759	Ucp2,Sirt1,Pde4c,Hdac1
4_Member	GO Biological Processes	GO:1900407	regulation of cellular response to oxidative stress	-2.99815	-0.412559	4/69	28240,71514,74347,93759	Trpm2,Sfpq,Tldc1,Sirt1
4_Member	GO Biological Processes	GO:1903530	regulation of secretion by cell	-2.92025	-0.412559	12/665	12394,19091,19339,21803,22228,28240,77371,93759,110385,320790,382018,433759	Runx1,Prkg1,Rab3a,Tgfb1,Ucp2,Trpm2,Sec24a,Sirt1,Pde4c,Chd7,Unc13a,Hdac1
4_Member	GO Biological Processes	GO:1902882	regulation of response to oxidative stress	-2.88469	-0.412559	4/74	28240,71514,74347,93759	Trpm2,Sfpq,Tldc1,Sirt1
4_Member	GO Biological Processes	GO:0036473	cell death in response to oxidative stress	-2.84169	-0.412559	4/76	28240,71514,74347,93759	Trpm2,Sfpq,Tldc1,Sirt1
4_Member	GO Biological Processes	GO:0046883	regulation of hormone secretion	-2.78148	-0.410234	7/266	12394,22228,28240,93759,110385,320790,433759	Runx1,Ucp2,Trpm2,Sirt1,Pde4c,Chd7,Hdac1
4_Member	GO Biological Processes	GO:0023061	signal release	-2.69522	-0.370433	9/436	12394,19339,22228,28240,93759,110385,320790,382018,433759	Runx1,Rab3a,Ucp2,Trpm2,Sirt1,Pde4c,Chd7,Unc13a,Hdac1
4_Member	GO Biological Processes	GO:0090276	regulation of peptide hormone secretion	-2.67012	-0.366972	6/206	22228,28240,93759,110385,320790,433759	Ucp2,Trpm2,Sirt1,Pde4c,Chd7,Hdac1
4_Member	GO Biological Processes	GO:0051046	regulation of secretion	-2.65745	-0.366972	12/715	12394,19091,19339,21803,22228,28240,77371,93759,110385,320790,382018,433759	Runx1,Prkg1,Rab3a,Tgfb1,Ucp2,Trpm2,Sec24a,Sirt1,Pde4c,Chd7,Unc13a,Hdac1
4_Member	GO Biological Processes	GO:0046888	negative regulation of hormone secretion	-2.62592	-0.359905	4/87	22228,93759,110385,433759	Ucp2,Sirt1,Pde4c,Hdac1
4_Member	GO Biological Processes	GO:0002791	regulation of peptide secretion	-2.61813	-0.357578	6/211	22228,28240,93759,110385,320790,433759	Ucp2,Trpm2,Sirt1,Pde4c,Chd7,Hdac1
4_Member	GO Biological Processes	GO:0090087	regulation of peptide transport	-2.59775	-0.347927	6/213	22228,28240,93759,110385,320790,433759	Ucp2,Trpm2,Sirt1,Pde4c,Chd7,Hdac1
4_Member	GO Biological Processes	GO:0048511	rhythmic process	-2.4737	-0.298974	7/302	11906,12394,19091,20850,71514,93759,433759	Zfhx3,Runx1,Prkg1,Stat5a,Sfpq,Sirt1,Hdac1
4_Member	GO Biological Processes	GO:0071705	nitrogen compound transport	-2.4434	-0.284081	11/662	18037,22228,22695,28240,53379,93759,110385,225027,229279,320790,433759	Nfkbie,Ucp2,Zfp36,Trpm2,Hnrnpa2b1,Sirt1,Pde4c,Srsf7,Hnrnpa3,Chd7,Hdac1
4_Member	GO Biological Processes	GO:0046676	negative regulation of insulin secretion	-2.3951	-0.259786	3/50	22228,110385,433759	Ucp2,Pde4c,Hdac1
4_Member	GO Biological Processes	GO:0050796	regulation of insulin secretion	-2.34145	-0.244246	5/168	22228,28240,93759,110385,433759	Ucp2,Trpm2,Sirt1,Pde4c,Hdac1
4_Member	GO Biological Processes	GO:0046879	hormone secretion	-2.28655	-0.244005	7/327	12394,22228,28240,93759,110385,320790,433759	Runx1,Ucp2,Trpm2,Sirt1,Pde4c,Chd7,Hdac1
4_Member	GO Biological Processes	GO:2000756	regulation of peptidyl-lysine acetylation	-2.27856	-0.244005	3/55	21803,93759,433759	Tgfb1,Sirt1,Hdac1
4_Member	GO Biological Processes	GO:0030072	peptide hormone secretion	-2.25065	-0.242344	6/251	22228,28240,93759,110385,320790,433759	Ucp2,Trpm2,Sirt1,Pde4c,Chd7,Hdac1
4_Member	GO Biological Processes	GO:0009914	hormone transport	-2.2306	-0.231314	7/335	12394,22228,28240,93759,110385,320790,433759	Runx1,Ucp2,Trpm2,Sirt1,Pde4c,Chd7,Hdac1
4_Member	GO Biological Processes	GO:0032922	circadian regulation of gene expression	-2.1935	-0.223422	3/59	11906,93759,433759	Zfhx3,Sirt1,Hdac1
4_Member	GO Biological Processes	GO:0002790	peptide secretion	-2.186	-0.223422	6/259	22228,28240,93759,110385,320790,433759	Ucp2,Trpm2,Sirt1,Pde4c,Chd7,Hdac1
4_Member	GO Biological Processes	GO:0007623	circadian rhythm	-2.17674	-0.222615	5/184	11906,19091,71514,93759,433759	Zfhx3,Prkg1,Sfpq,Sirt1,Hdac1
4_Member	GO Biological Processes	GO:1901983	regulation of protein acetylation	-2.17323	-0.221783	3/60	21803,93759,433759	Tgfb1,Sirt1,Hdac1
4_Member	GO Biological Processes	GO:1903531	negative regulation of secretion by cell	-2.09164	-0.180853	5/193	19091,22228,93759,110385,433759	Prkg1,Ucp2,Sirt1,Pde4c,Hdac1
4_Member	GO Biological Processes	GO:0051050	positive regulation of transport	-2.0713	-0.171397	13/956	11932,12394,15444,18709,19091,19339,21803,28240,77371,93759,94176,382018,606496	Atp1b2,Runx1,Hpca,Pik3r2,Prkg1,Rab3a,Tgfb1,Trpm2,Sec24a,Sirt1,Dock2,Unc13a,Gsk3a
4_Member	GO Biological Processes	GO:0015833	peptide transport	-2.05681	-0.16649	6/276	22228,28240,93759,110385,320790,433759	Ucp2,Trpm2,Sirt1,Pde4c,Chd7,Hdac1
4_Member	GO Biological Processes	GO:0034599	cellular response to oxidative stress	-2.01134	-0.144364	5/202	28240,71514,74347,93759,433759	Trpm2,Sfpq,Tldc1,Sirt1,Hdac1
4_Member	GO Biological Processes	GO:0030073	insulin secretion	-2.01134	-0.144364	5/202	22228,28240,93759,110385,433759	Ucp2,Trpm2,Sirt1,Pde4c,Hdac1
4_Member	GO Biological Processes	GO:0010817	regulation of hormone levels	-1.98413	-0.136461	8/466	12394,15451,22228,28240,93759,110385,320790,433759	Runx1,Hpn,Ucp2,Trpm2,Sirt1,Pde4c,Chd7,Hdac1
4_Member	GO Biological Processes	GO:0042886	amide transport	-1.93091	-0.115776	6/294	22228,28240,93759,110385,320790,433759	Ucp2,Trpm2,Sirt1,Pde4c,Chd7,Hdac1
4_Member	GO Biological Processes	GO:1903532	positive regulation of secretion by cell	-1.9176	-0.110897	7/385	12394,19339,21803,28240,77371,93759,382018	Runx1,Rab3a,Tgfb1,Trpm2,Sec24a,Sirt1,Unc13a
4_Member	GO Biological Processes	GO:0009306	protein secretion	-1.89767	-0.103244	8/483	21803,22228,28240,75234,77371,93759,110385,433759	Tgfb1,Ucp2,Trpm2,Rnf19b,Sec24a,Sirt1,Pde4c,Hdac1
4_Member	GO Biological Processes	GO:0051048	negative regulation of secretion	-1.89498	-0.102412	5/216	19091,22228,93759,110385,433759	Prkg1,Ucp2,Sirt1,Pde4c,Hdac1
4_Member	GO Biological Processes	GO:0050708	regulation of protein secretion	-1.83986	-0.0806277	7/399	21803,22228,28240,77371,93759,110385,433759	Tgfb1,Ucp2,Trpm2,Sec24a,Sirt1,Pde4c,Hdac1
4_Member	GO Biological Processes	GO:0051047	positive regulation of secretion	-1.7556	-0.0217186	7/415	12394,19339,21803,28240,77371,93759,382018	Runx1,Rab3a,Tgfb1,Trpm2,Sec24a,Sirt1,Unc13a
4_Member	GO Biological Processes	GO:0051223	regulation of protein transport	-1.72239	-0.00435841	10/729	15444,18709,21803,22228,28240,77371,93759,110385,433759,606496	Hpca,Pik3r2,Tgfb1,Ucp2,Trpm2,Sec24a,Sirt1,Pde4c,Hdac1,Gsk3a
4_Member	GO Biological Processes	GO:0006979	response to oxidative stress	-1.66802	0	6/337	22228,28240,71514,74347,93759,433759	Ucp2,Trpm2,Sfpq,Tldc1,Sirt1,Hdac1
4_Member	GO Biological Processes	GO:0070201	regulation of establishment of protein localization	-1.52879	0	10/785	15444,18709,21803,22228,28240,77371,93759,110385,433759,606496	Hpca,Pik3r2,Tgfb1,Ucp2,Trpm2,Sec24a,Sirt1,Pde4c,Hdac1,Gsk3a
4_Member	GO Biological Processes	GO:0051051	negative regulation of transport	-1.49001	0	7/472	19091,21803,22228,93759,110385,433759,606496	Prkg1,Tgfb1,Ucp2,Sirt1,Pde4c,Hdac1,Gsk3a
4_Member	GO Biological Processes	GO:0071383	cellular response to steroid hormone stimulus	-1.47713	0	4/189	21803,22695,93759,433759	Tgfb1,Zfp36,Sirt1,Hdac1
4_Member	GO Biological Processes	GO:0032880	regulation of protein localization	-1.4241	0	11/934	15444,18709,21803,22228,28240,77371,93759,110385,433759,545156,606496	Hpca,Pik3r2,Tgfb1,Ucp2,Trpm2,Sec24a,Sirt1,Pde4c,Hdac1,Kalrn,Gsk3a
4_Member	GO Biological Processes	GO:0050709	negative regulation of protein secretion	-1.38766	0	3/119	22228,110385,433759	Ucp2,Pde4c,Hdac1
4_Member	GO Biological Processes	GO:0032680	regulation of tumor necrosis factor production	-1.36971	0	3/121	22695,93759,433759	Zfp36,Sirt1,Hdac1
4_Member	GO Biological Processes	GO:0045598	regulation of fat cell differentiation	-1.36087	0	3/122	21803,22695,93759	Tgfb1,Zfp36,Sirt1
4_Member	GO Biological Processes	GO:0032640	tumor necrosis factor production	-1.36087	0	3/122	22695,93759,433759	Zfp36,Sirt1,Hdac1
4_Member	GO Biological Processes	GO:1903555	regulation of tumor necrosis factor superfamily cytokine production	-1.35212	0	3/123	22695,93759,433759	Zfp36,Sirt1,Hdac1
4_Member	GO Biological Processes	GO:0071706	tumor necrosis factor superfamily cytokine production	-1.33487	0	3/125	22695,93759,433759	Zfp36,Sirt1,Hdac1
5_Summary	GO Biological Processes	GO:0070997	neuron death	-4.11372	-0.795183	10/344	12125,13653,20848,26404,28240,74347,93759,433759,606496,637515,12053,12226,21803,22228,67379,71514,17347,56489,68539,80751,11932,14270,15444,217869,545156,11552,15451,19091,75234,19358,30939,50776	Bcl2l11,Egr1,Stat3,Map3k12,Trpm2,Tldc1,Sirt1,Hdac1,Gsk3a,Nlrp1b,Bcl6,Btg1,Tgfb1,Ucp2,Dedd2,Sfpq,Mknk2,Ikbke,Tmem109,Rnf34,Atp1b2,Srgap2,Hpca,Eif5,Kalrn,Adra2b,Hpn,Prkg1,Rnf19b,Rad23a,Pttg1,Polg2
5_Member	GO Biological Processes	GO:0070997	neuron death	-4.11372	-0.795183	10/344	12125,13653,20848,26404,28240,74347,93759,433759,606496,637515	Bcl2l11,Egr1,Stat3,Map3k12,Trpm2,Tldc1,Sirt1,Hdac1,Gsk3a,Nlrp1b
5_Member	GO Biological Processes	GO:0010942	positive regulation of cell death	-3.96672	-0.757323	13/588	12053,12125,12226,13653,21803,22228,28240,67379,71514,93759,433759,606496,637515	Bcl6,Bcl2l11,Btg1,Egr1,Tgfb1,Ucp2,Trpm2,Dedd2,Sfpq,Sirt1,Hdac1,Gsk3a,Nlrp1b
5_Member	GO Biological Processes	GO:2000269	regulation of fibroblast apoptotic process	-3.78792	-0.662233	3/17	12125,12226,93759	Bcl2l11,Btg1,Sirt1
5_Member	GO Biological Processes	GO:1901214	regulation of neuron death	-3.75944	-0.662233	9/309	12125,13653,20848,26404,28240,74347,93759,433759,606496	Bcl2l11,Egr1,Stat3,Map3k12,Trpm2,Tldc1,Sirt1,Hdac1,Gsk3a
5_Member	GO Biological Processes	GO:0044346	fibroblast apoptotic process	-3.56963	-0.582085	3/20	12125,12226,93759	Bcl2l11,Btg1,Sirt1
5_Member	GO Biological Processes	GO:0043065	positive regulation of apoptotic process	-3.09853	-0.421241	11/546	12053,12125,12226,13653,21803,67379,71514,93759,433759,606496,637515	Bcl6,Bcl2l11,Btg1,Egr1,Tgfb1,Dedd2,Sfpq,Sirt1,Hdac1,Gsk3a,Nlrp1b
5_Member	GO Biological Processes	GO:0043068	positive regulation of programmed cell death	-3.06637	-0.421241	11/551	12053,12125,12226,13653,21803,67379,71514,93759,433759,606496,637515	Bcl6,Bcl2l11,Btg1,Egr1,Tgfb1,Dedd2,Sfpq,Sirt1,Hdac1,Gsk3a,Nlrp1b
5_Member	GO Biological Processes	GO:0097190	apoptotic signaling pathway	-2.9477	-0.412559	11/570	12125,17347,21803,56489,67379,68539,71514,80751,93759,433759,606496	Bcl2l11,Mknk2,Tgfb1,Ikbke,Dedd2,Tmem109,Sfpq,Rnf34,Sirt1,Hdac1,Gsk3a
5_Member	GO Biological Processes	GO:0051402	neuron apoptotic process	-2.83791	-0.412559	7/260	12125,13653,26404,93759,433759,606496,637515	Bcl2l11,Egr1,Map3k12,Sirt1,Hdac1,Gsk3a,Nlrp1b
5_Member	GO Biological Processes	GO:0051345	positive regulation of hydrolase activity	-2.74966	-0.385358	9/428	11932,12125,14270,15444,20848,93759,217869,545156,637515	Atp1b2,Bcl2l11,Srgap2,Hpca,Stat3,Sirt1,Eif5,Kalrn,Nlrp1b
5_Member	GO Biological Processes	GO:0043085	positive regulation of catalytic activity	-2.66737	-0.366972	14/910	11552,11932,12125,12226,14270,15444,20848,21803,26404,93759,217869,545156,606496,637515	Adra2b,Atp1b2,Bcl2l11,Btg1,Srgap2,Hpca,Stat3,Tgfb1,Map3k12,Sirt1,Eif5,Kalrn,Gsk3a,Nlrp1b
5_Member	GO Biological Processes	GO:1901216	positive regulation of neuron death	-2.55501	-0.340048	4/91	12125,13653,28240,606496	Bcl2l11,Egr1,Trpm2,Gsk3a
5_Member	GO Biological Processes	GO:0051336	regulation of hydrolase activity	-2.53691	-0.332314	13/839	11932,12053,12125,14270,15444,15451,19091,20848,80751,93759,217869,545156,637515	Atp1b2,Bcl6,Bcl2l11,Srgap2,Hpca,Hpn,Prkg1,Stat3,Rnf34,Sirt1,Eif5,Kalrn,Nlrp1b
5_Member	GO Biological Processes	GO:0046902	regulation of mitochondrial membrane permeability	-2.52528	-0.331504	3/45	12125,20848,606496	Bcl2l11,Stat3,Gsk3a
5_Member	GO Biological Processes	GO:0097191	extrinsic apoptotic signaling pathway	-2.45211	-0.288474	6/228	12125,17347,21803,67379,80751,606496	Bcl2l11,Mknk2,Tgfb1,Dedd2,Rnf34,Gsk3a
5_Member	GO Biological Processes	GO:2001235	positive regulation of apoptotic signaling pathway	-2.38563	-0.259786	5/164	12125,67379,71514,93759,606496	Bcl2l11,Dedd2,Sfpq,Sirt1,Gsk3a
5_Member	GO Biological Processes	GO:0090559	regulation of membrane permeability	-2.37079	-0.259786	3/51	12125,20848,606496	Bcl2l11,Stat3,Gsk3a
5_Member	GO Biological Processes	GO:0043523	regulation of neuron apoptotic process	-2.37035	-0.259786	6/237	12125,13653,26404,93759,433759,606496	Bcl2l11,Egr1,Map3k12,Sirt1,Hdac1,Gsk3a
5_Member	GO Biological Processes	GO:0008630	intrinsic apoptotic signaling pathway in response to DNA damage	-2.33234	-0.244246	4/105	12125,56489,68539,93759	Bcl2l11,Ikbke,Tmem109,Sirt1
5_Member	GO Biological Processes	GO:0045862	positive regulation of proteolysis	-2.218	-0.224622	6/255	12125,15451,20848,75234,93759,637515	Bcl2l11,Hpn,Stat3,Rnf19b,Sirt1,Nlrp1b
5_Member	GO Biological Processes	GO:0010950	positive regulation of endopeptidase activity	-2.18023	-0.223422	4/116	12125,20848,93759,637515	Bcl2l11,Stat3,Sirt1,Nlrp1b
5_Member	GO Biological Processes	GO:0010952	positive regulation of peptidase activity	-2.12906	-0.193089	4/120	12125,20848,93759,637515	Bcl2l11,Stat3,Sirt1,Nlrp1b
5_Member	GO Biological Processes	GO:0097193	intrinsic apoptotic signaling pathway	-2.07885	-0.173717	6/273	12125,56489,68539,71514,93759,433759	Bcl2l11,Ikbke,Tmem109,Sfpq,Sirt1,Hdac1
5_Member	GO Biological Processes	GO:0043525	positive regulation of neuron apoptotic process	-2.00632	-0.143708	3/69	12125,13653,606496	Bcl2l11,Egr1,Gsk3a
5_Member	GO Biological Processes	GO:2001233	regulation of apoptotic signaling pathway	-1.99341	-0.136461	7/372	12125,67379,71514,80751,93759,433759,606496	Bcl2l11,Dedd2,Sfpq,Rnf34,Sirt1,Hdac1,Gsk3a
5_Member	GO Biological Processes	GO:0038034	signal transduction in absence of ligand	-1.86238	-0.0879119	3/78	12125,17347,606496	Bcl2l11,Mknk2,Gsk3a
5_Member	GO Biological Processes	GO:0097192	extrinsic apoptotic signaling pathway in absence of ligand	-1.86238	-0.0879119	3/78	12125,17347,606496	Bcl2l11,Mknk2,Gsk3a
5_Member	GO Biological Processes	GO:0007006	mitochondrial membrane organization	-1.83297	-0.0773239	3/80	12125,20848,606496	Bcl2l11,Stat3,Gsk3a
5_Member	GO Biological Processes	GO:0052548	regulation of endopeptidase activity	-1.72338	-0.00435841	5/239	12125,20848,80751,93759,637515	Bcl2l11,Stat3,Rnf34,Sirt1,Nlrp1b
5_Member	GO Biological Processes	GO:0006974	cellular response to DNA damage stimulus	-1.65582	0	9/640	12053,12125,19358,30939,50776,56489,68539,71514,93759	Bcl6,Bcl2l11,Rad23a,Pttg1,Polg2,Ikbke,Tmem109,Sfpq,Sirt1
5_Member	GO Biological Processes	GO:0043280	positive regulation of cysteine-type endopeptidase activity involved in apoptotic process	-1.57879	0	3/100	12125,93759,637515	Bcl2l11,Sirt1,Nlrp1b
5_Member	GO Biological Processes	GO:0043281	regulation of cysteine-type endopeptidase activity involved in apoptotic process	-1.52109	0	4/183	12125,80751,93759,637515	Bcl2l11,Rnf34,Sirt1,Nlrp1b
5_Member	GO Biological Processes	GO:2001056	positive regulation of cysteine-type endopeptidase activity	-1.47324	0	3/110	12125,93759,637515	Bcl2l11,Sirt1,Nlrp1b
5_Member	GO Biological Processes	GO:0030162	regulation of proteolysis	-1.43088	0	8/593	12125,15451,19358,20848,75234,80751,93759,637515	Bcl2l11,Hpn,Rad23a,Stat3,Rnf19b,Rnf34,Sirt1,Nlrp1b
5_Member	GO Biological Processes	GO:2000116	regulation of cysteine-type endopeptidase activity	-1.42807	0	4/196	12125,80751,93759,637515	Bcl2l11,Rnf34,Sirt1,Nlrp1b
5_Member	GO Biological Processes	GO:0006839	mitochondrial transport	-1.34905	0	4/208	12125,20848,22228,606496	Bcl2l11,Stat3,Ucp2,Gsk3a
6_Summary	GO Biological Processes	GO:1901698	response to nitrogen compound	-3.43821	-0.505024	14/756	13653,16478,18574,18709,19309,20848,20850,21803,53379,93759,433759,434246,545156,606496,15451,22695,14284,12053,14270,52662,69564,11552,13637,231887,23863,319197,18733,56489,15444,19339,22228,225362,320790,382018,19358,75234,80751,28240,77371,20425,83669	Egr1,Jund,Pde1b,Pik3r2,Pygm,Stat3,Stat5a,Tgfb1,Hnrnpa2b1,Sirt1,Hdac1,Trim72,Kalrn,Gsk3a,Hpn,Zfp36,Fosl2,Bcl6,Srgap2,Ldlrad4,Nmrk2,Adra2b,Efna2,Pdap1,Dand5,Gpr4,Pirb,Ikbke,Hpca,Rab3a,Ucp2,Reep2,Chd7,Unc13a,Rad23a,Rnf19b,Rnf34,Trpm2,Sec24a,Shmt1,Wdr6
6_Member	GO Biological Processes	GO:1901698	response to nitrogen compound	-3.43821	-0.505024	14/756	13653,16478,18574,18709,19309,20848,20850,21803,53379,93759,433759,434246,545156,606496	Egr1,Jund,Pde1b,Pik3r2,Pygm,Stat3,Stat5a,Tgfb1,Hnrnpa2b1,Sirt1,Hdac1,Trim72,Kalrn,Gsk3a
6_Member	GO Biological Processes	GO:0009725	response to hormone	-3.40508	-0.49954	12/585	13653,15451,16478,18709,20848,20850,21803,22695,93759,433759,434246,606496	Egr1,Hpn,Jund,Pik3r2,Stat3,Stat5a,Tgfb1,Zfp36,Sirt1,Hdac1,Trim72,Gsk3a
6_Member	GO Biological Processes	GO:0032870	cellular response to hormone stimulus	-3.19023	-0.473745	10/449	16478,18709,20848,20850,21803,22695,93759,433759,434246,606496	Jund,Pik3r2,Stat3,Stat5a,Tgfb1,Zfp36,Sirt1,Hdac1,Trim72,Gsk3a
6_Member	GO Biological Processes	GO:0010243	response to organonitrogen compound	-3.09199	-0.421241	12/635	13653,16478,18574,18709,19309,20848,20850,93759,433759,434246,545156,606496	Egr1,Jund,Pde1b,Pik3r2,Pygm,Stat3,Stat5a,Sirt1,Hdac1,Trim72,Kalrn,Gsk3a
6_Member	GO Biological Processes	GO:0014070	response to organic cyclic compound	-2.86544	-0.412559	12/675	14284,16478,19309,20848,20850,21803,22695,53379,93759,433759,545156,606496	Fosl2,Jund,Pygm,Stat3,Stat5a,Tgfb1,Zfp36,Hnrnpa2b1,Sirt1,Hdac1,Kalrn,Gsk3a
6_Member	GO Biological Processes	GO:0045596	negative regulation of cell differentiation	-2.85462	-0.412559	12/677	12053,14270,15451,20848,20850,21803,22695,52662,69564,93759,434246,606496	Bcl6,Srgap2,Hpn,Stat3,Stat5a,Tgfb1,Zfp36,Ldlrad4,Nmrk2,Sirt1,Trim72,Gsk3a
6_Member	GO Biological Processes	GO:0007169	transmembrane receptor protein tyrosine kinase signaling pathway	-2.81258	-0.412559	10/504	11552,13637,18709,20848,20850,21803,93759,231887,434246,606496	Adra2b,Efna2,Pik3r2,Stat3,Stat5a,Tgfb1,Sirt1,Pdap1,Trim72,Gsk3a
6_Member	GO Biological Processes	GO:0043434	response to peptide hormone	-2.78148	-0.410234	7/266	13653,18709,20848,20850,93759,434246,606496	Egr1,Pik3r2,Stat3,Stat5a,Sirt1,Trim72,Gsk3a
6_Member	GO Biological Processes	GO:0071375	cellular response to peptide hormone stimulus	-2.71284	-0.373769	6/202	18709,20848,20850,93759,434246,606496	Pik3r2,Stat3,Stat5a,Sirt1,Trim72,Gsk3a
6_Member	GO Biological Processes	GO:0051093	negative regulation of developmental process	-2.71133	-0.373769	14/900	12053,14270,15451,20848,20850,21803,22695,23863,52662,69564,93759,319197,434246,606496	Bcl6,Srgap2,Hpn,Stat3,Stat5a,Tgfb1,Zfp36,Dand5,Ldlrad4,Nmrk2,Sirt1,Gpr4,Trim72,Gsk3a
6_Member	GO Biological Processes	GO:1901653	cellular response to peptide	-2.64914	-0.366972	6/208	18709,20848,20850,93759,434246,606496	Pik3r2,Stat3,Stat5a,Sirt1,Trim72,Gsk3a
6_Member	GO Biological Processes	GO:0007167	enzyme linked receptor protein signaling pathway	-2.64519	-0.366972	13/815	11552,13637,13653,18709,20848,20850,21803,23863,52662,93759,231887,434246,606496	Adra2b,Efna2,Egr1,Pik3r2,Stat3,Stat5a,Tgfb1,Dand5,Ldlrad4,Sirt1,Pdap1,Trim72,Gsk3a
6_Member	GO Biological Processes	GO:0034097	response to cytokine	-2.56598	-0.341863	10/545	13653,16478,18574,18733,20848,20850,22695,56489,93759,606496	Egr1,Jund,Pde1b,Pirb,Stat3,Stat5a,Zfp36,Ikbke,Sirt1,Gsk3a
6_Member	GO Biological Processes	GO:1901652	response to peptide	-2.5543	-0.340048	7/292	13653,18709,20848,20850,93759,434246,606496	Egr1,Pik3r2,Stat3,Stat5a,Sirt1,Trim72,Gsk3a
6_Member	GO Biological Processes	GO:0008286	insulin receptor signaling pathway	-2.4391	-0.284064	4/98	18709,93759,434246,606496	Pik3r2,Sirt1,Trim72,Gsk3a
6_Member	GO Biological Processes	GO:0060341	regulation of cellular localization	-2.27236	-0.244005	12/799	15444,18709,19339,21803,22228,22695,93759,225362,320790,382018,545156,606496	Hpca,Pik3r2,Rab3a,Tgfb1,Ucp2,Zfp36,Sirt1,Reep2,Chd7,Unc13a,Kalrn,Gsk3a
6_Member	GO Biological Processes	GO:1901699	cellular response to nitrogen compound	-2.25459	-0.243243	9/509	13653,18709,20848,20850,21803,53379,93759,434246,606496	Egr1,Pik3r2,Stat3,Stat5a,Tgfb1,Hnrnpa2b1,Sirt1,Trim72,Gsk3a
6_Member	GO Biological Processes	GO:0046626	regulation of insulin receptor signaling pathway	-2.2352	-0.23293	3/57	93759,434246,606496	Sirt1,Trim72,Gsk3a
6_Member	GO Biological Processes	GO:0032868	response to insulin	-2.12884	-0.193089	5/189	13653,18709,93759,434246,606496	Egr1,Pik3r2,Sirt1,Trim72,Gsk3a
6_Member	GO Biological Processes	GO:0071345	cellular response to cytokine stimulus	-2.06975	-0.171397	8/450	13653,18574,18733,20848,20850,22695,93759,606496	Egr1,Pde1b,Pirb,Stat3,Stat5a,Zfp36,Sirt1,Gsk3a
6_Member	GO Biological Processes	GO:1900076	regulation of cellular response to insulin stimulus	-1.95608	-0.130896	3/72	93759,434246,606496	Sirt1,Trim72,Gsk3a
6_Member	GO Biological Processes	GO:0043161	proteasome-mediated ubiquitin-dependent protein catabolic process	-1.79032	-0.0466389	6/316	19358,75234,80751,93759,434246,606496	Rad23a,Rnf19b,Rnf34,Sirt1,Trim72,Gsk3a
6_Member	GO Biological Processes	GO:0032869	cellular response to insulin stimulus	-1.72611	-0.00435841	4/158	18709,93759,434246,606496	Pik3r2,Sirt1,Trim72,Gsk3a
6_Member	GO Biological Processes	GO:0071417	cellular response to organonitrogen compound	-1.66141	0	7/434	13653,18709,20848,20850,93759,434246,606496	Egr1,Pik3r2,Stat3,Stat5a,Sirt1,Trim72,Gsk3a
6_Member	GO Biological Processes	GO:0010498	proteasomal protein catabolic process	-1.59221	0	6/351	19358,75234,80751,93759,434246,606496	Rad23a,Rnf19b,Rnf34,Sirt1,Trim72,Gsk3a
6_Member	GO Biological Processes	GO:0051222	positive regulation of protein transport	-1.53745	0	7/461	15444,18709,21803,28240,77371,93759,606496	Hpca,Pik3r2,Tgfb1,Trpm2,Sec24a,Sirt1,Gsk3a
6_Member	GO Biological Processes	GO:1901701	cellular response to oxygen-containing compound	-1.50224	0	11/907	13653,18709,20425,20848,20850,21803,22228,22695,93759,434246,606496	Egr1,Pik3r2,Shmt1,Stat3,Stat5a,Tgfb1,Ucp2,Zfp36,Sirt1,Trim72,Gsk3a
6_Member	GO Biological Processes	GO:1903533	regulation of protein targeting	-1.46568	0	5/280	15444,18709,21803,93759,606496	Hpca,Pik3r2,Tgfb1,Sirt1,Gsk3a
6_Member	GO Biological Processes	GO:0010506	regulation of autophagy	-1.43494	0	4/195	18709,83669,93759,606496	Pik3r2,Wdr6,Sirt1,Gsk3a
6_Member	GO Biological Processes	GO:1904951	positive regulation of establishment of protein localization	-1.39603	0	7/495	15444,18709,21803,28240,77371,93759,606496	Hpca,Pik3r2,Tgfb1,Trpm2,Sec24a,Sirt1,Gsk3a
6_Member	GO Biological Processes	GO:0019221	cytokine-mediated signaling pathway	-1.34768	0	5/302	13653,18733,20848,20850,93759	Egr1,Pirb,Stat3,Stat5a,Sirt1
6_Member	GO Biological Processes	GO:0001678	cellular glucose homeostasis	-1.33487	0	3/125	18709,22228,93759	Pik3r2,Ucp2,Sirt1
7_Summary	GO Biological Processes	GO:0048168	regulation of neuronal synaptic plasticity	-3.22752	-0.473745	4/60	13653,19339,382018,545156,13518,13637,14270,19091,22323,93759,211232,606496,50776,403187	Egr1,Rab3a,Unc13a,Kalrn,Dst,Efna2,Srgap2,Prkg1,Vasp,Sirt1,Cpne9,Gsk3a,Polg2,Opa3
7_Member	GO Biological Processes	GO:0048168	regulation of neuronal synaptic plasticity	-3.22752	-0.473745	4/60	13653,19339,382018,545156	Egr1,Rab3a,Unc13a,Kalrn
7_Member	GO Biological Processes	GO:0060291	long-term synaptic potentiation	-2.11464	-0.186527	3/63	19339,382018,545156	Rab3a,Unc13a,Kalrn
7_Member	GO Biological Processes	GO:0048167	regulation of synaptic plasticity	-1.67337	0	4/164	13653,19339,382018,545156	Egr1,Rab3a,Unc13a,Kalrn
7_Member	GO Biological Processes	GO:0031175	neuron projection development	-1.55665	0	11/889	13518,13637,14270,19091,19339,22323,93759,211232,382018,545156,606496	Dst,Efna2,Srgap2,Prkg1,Rab3a,Vasp,Sirt1,Cpne9,Unc13a,Kalrn,Gsk3a
7_Member	GO Biological Processes	GO:0048812	neuron projection morphogenesis	-1.52465	0	8/568	13518,13637,14270,19339,22323,211232,382018,545156	Dst,Efna2,Srgap2,Rab3a,Vasp,Cpne9,Unc13a,Kalrn
7_Member	GO Biological Processes	GO:0032990	cell part morphogenesis	-1.37753	0	10/834	13518,13637,14270,19339,22323,50776,211232,382018,403187,545156	Dst,Efna2,Srgap2,Rab3a,Vasp,Polg2,Cpne9,Unc13a,Opa3,Kalrn
8_Summary	GO Biological Processes	GO:0051148	negative regulation of muscle cell differentiation	-3.22752	-0.473745	4/60	21803,69564,434246,606496,11906,12226,13653,19091,74376,93759,320790,18709,20850,403187,26404,11552,78286,19309,12394,14660,114674	Tgfb1,Nmrk2,Trim72,Gsk3a,Zfhx3,Btg1,Egr1,Prkg1,Myo18b,Sirt1,Chd7,Pik3r2,Stat5a,Opa3,Map3k12,Adra2b,Nav2,Pygm,Runx1,Gls,Gtf2ird2
8_Member	GO Biological Processes	GO:0051148	negative regulation of muscle cell differentiation	-3.22752	-0.473745	4/60	21803,69564,434246,606496	Tgfb1,Nmrk2,Trim72,Gsk3a
8_Member	GO Biological Processes	GO:0061061	muscle structure development	-2.66028	-0.366972	11/620	11906,12226,13653,19091,21803,69564,74376,93759,320790,434246,606496	Zfhx3,Btg1,Egr1,Prkg1,Tgfb1,Nmrk2,Myo18b,Sirt1,Chd7,Trim72,Gsk3a
8_Member	GO Biological Processes	GO:0051147	regulation of muscle cell differentiation	-2.40821	-0.265641	5/162	12226,21803,69564,434246,606496	Btg1,Tgfb1,Nmrk2,Trim72,Gsk3a
8_Member	GO Biological Processes	GO:0055007	cardiac muscle cell differentiation	-2.18023	-0.223422	4/116	19091,21803,74376,606496	Prkg1,Tgfb1,Myo18b,Gsk3a
8_Member	GO Biological Processes	GO:0007517	muscle organ development	-1.9697	-0.132394	7/376	11906,13653,21803,93759,320790,434246,606496	Zfhx3,Egr1,Tgfb1,Sirt1,Chd7,Trim72,Gsk3a
8_Member	GO Biological Processes	GO:0055013	cardiac muscle cell development	-1.95608	-0.130896	3/72	19091,74376,606496	Prkg1,Myo18b,Gsk3a
8_Member	GO Biological Processes	GO:0019216	regulation of lipid metabolic process	-1.93764	-0.118392	6/293	18709,19091,20850,21803,93759,403187	Pik3r2,Prkg1,Stat5a,Tgfb1,Sirt1,Opa3
8_Member	GO Biological Processes	GO:0042692	muscle cell differentiation	-1.91192	-0.110897	7/386	12226,19091,21803,69564,74376,434246,606496	Btg1,Prkg1,Tgfb1,Nmrk2,Myo18b,Trim72,Gsk3a
8_Member	GO Biological Processes	GO:0055006	cardiac cell development	-1.89267	-0.101947	3/76	19091,74376,606496	Prkg1,Myo18b,Gsk3a
8_Member	GO Biological Processes	GO:0048738	cardiac muscle tissue development	-1.86349	-0.0879119	5/220	19091,21803,74376,320790,606496	Prkg1,Tgfb1,Myo18b,Chd7,Gsk3a
8_Member	GO Biological Processes	GO:0035051	cardiocyte differentiation	-1.83943	-0.0806277	4/146	19091,21803,74376,606496	Prkg1,Tgfb1,Myo18b,Gsk3a
8_Member	GO Biological Processes	GO:0018107	peptidyl-threonine phosphorylation	-1.81858	-0.0682421	3/81	21803,26404,606496	Tgfb1,Map3k12,Gsk3a
8_Member	GO Biological Processes	GO:0018210	peptidyl-threonine modification	-1.763	-0.0274937	3/85	21803,26404,606496	Tgfb1,Map3k12,Gsk3a
8_Member	GO Biological Processes	GO:0019218	regulation of steroid metabolic process	-1.68507	0	3/91	19091,20850,93759	Prkg1,Stat5a,Sirt1
8_Member	GO Biological Processes	GO:0008015	blood circulation	-1.67104	0	7/432	11552,19091,21803,78286,93759,320790,606496	Adra2b,Prkg1,Tgfb1,Nav2,Sirt1,Chd7,Gsk3a
8_Member	GO Biological Processes	GO:0003013	circulatory system process	-1.65184	0	7/436	11552,19091,21803,78286,93759,320790,606496	Adra2b,Prkg1,Tgfb1,Nav2,Sirt1,Chd7,Gsk3a
8_Member	GO Biological Processes	GO:0005976	polysaccharide metabolic process	-1.61292	0	3/97	19309,21803,606496	Pygm,Tgfb1,Gsk3a
8_Member	GO Biological Processes	GO:0051153	regulation of striated muscle cell differentiation	-1.56768	0	3/101	21803,434246,606496	Tgfb1,Trim72,Gsk3a
8_Member	GO Biological Processes	GO:0051146	striated muscle cell differentiation	-1.55371	0	5/265	19091,21803,74376,434246,606496	Prkg1,Tgfb1,Myo18b,Trim72,Gsk3a
8_Member	GO Biological Processes	GO:1903524	positive regulation of blood circulation	-1.50366	0	3/107	19091,93759,606496	Prkg1,Sirt1,Gsk3a
8_Member	GO Biological Processes	GO:0044057	regulation of system process	-1.44831	0	7/482	11552,12394,14660,19091,93759,114674,606496	Adra2b,Runx1,Gls,Prkg1,Sirt1,Gtf2ird2,Gsk3a
8_Member	GO Biological Processes	GO:0090257	regulation of muscle system process	-1.43494	0	4/195	11552,19091,114674,606496	Adra2b,Prkg1,Gtf2ird2,Gsk3a
8_Member	GO Biological Processes	GO:0014706	striated muscle tissue development	-1.37511	0	6/396	13653,19091,21803,74376,320790,606496	Egr1,Prkg1,Tgfb1,Myo18b,Chd7,Gsk3a
9_Summary	GO Biological Processes	GO:0045981	positive regulation of nucleotide metabolic process	-3.07688	-0.421241	5/114	14748,15444,20848,102060,606496,18574,110385,20425,21803,69564,12660,18709,19091,19309,53881,93759,13056,50776	Gpr3,Hpca,Stat3,Gadd45gip1,Gsk3a,Pde1b,Pde4c,Shmt1,Tgfb1,Nmrk2,Chka,Pik3r2,Prkg1,Pygm,Slc5a3,Sirt1,Cyb561,Polg2
9_Member	GO Biological Processes	GO:0045981	positive regulation of nucleotide metabolic process	-3.07688	-0.421241	5/114	14748,15444,20848,102060,606496	Gpr3,Hpca,Stat3,Gadd45gip1,Gsk3a
9_Member	GO Biological Processes	GO:1900544	positive regulation of purine nucleotide metabolic process	-3.07688	-0.421241	5/114	14748,15444,20848,102060,606496	Gpr3,Hpca,Stat3,Gadd45gip1,Gsk3a
9_Member	GO Biological Processes	GO:0046058	cAMP metabolic process	-2.79302	-0.410234	5/132	14748,15444,18574,110385,606496	Gpr3,Hpca,Pde1b,Pde4c,Gsk3a
9_Member	GO Biological Processes	GO:0009117	nucleotide metabolic process	-2.60621	-0.35106	10/538	14748,15444,18574,20425,20848,21803,69564,102060,110385,606496	Gpr3,Hpca,Pde1b,Shmt1,Stat3,Tgfb1,Nmrk2,Gadd45gip1,Pde4c,Gsk3a
9_Member	GO Biological Processes	GO:0006753	nucleoside phosphate metabolic process	-2.54332	-0.333922	10/549	14748,15444,18574,20425,20848,21803,69564,102060,110385,606496	Gpr3,Hpca,Pde1b,Shmt1,Stat3,Tgfb1,Nmrk2,Gadd45gip1,Pde4c,Gsk3a
9_Member	GO Biological Processes	GO:0072521	purine-containing compound metabolic process	-2.50873	-0.322817	9/465	14748,15444,18574,20425,20848,21803,102060,110385,606496	Gpr3,Hpca,Pde1b,Shmt1,Stat3,Tgfb1,Gadd45gip1,Pde4c,Gsk3a
9_Member	GO Biological Processes	GO:0019637	organophosphate metabolic process	-2.40809	-0.265641	13/869	12660,14748,15444,18574,18709,19091,20425,20848,21803,69564,102060,110385,606496	Chka,Gpr3,Hpca,Pde1b,Pik3r2,Prkg1,Shmt1,Stat3,Tgfb1,Nmrk2,Gadd45gip1,Pde4c,Gsk3a
9_Member	GO Biological Processes	GO:0044262	cellular carbohydrate metabolic process	-2.34395	-0.244246	6/240	19091,19309,20848,53881,93759,606496	Prkg1,Pygm,Stat3,Slc5a3,Sirt1,Gsk3a
9_Member	GO Biological Processes	GO:0055086	nucleobase-containing small molecule metabolic process	-2.2886	-0.244005	10/597	14748,15444,18574,20425,20848,21803,69564,102060,110385,606496	Gpr3,Hpca,Pde1b,Shmt1,Stat3,Tgfb1,Nmrk2,Gadd45gip1,Pde4c,Gsk3a
9_Member	GO Biological Processes	GO:0009150	purine ribonucleotide metabolic process	-2.27292	-0.244005	8/415	14748,15444,18574,20848,21803,102060,110385,606496	Gpr3,Hpca,Pde1b,Stat3,Tgfb1,Gadd45gip1,Pde4c,Gsk3a
9_Member	GO Biological Processes	GO:0009187	cyclic nucleotide metabolic process	-2.24656	-0.241282	5/177	14748,15444,18574,110385,606496	Gpr3,Hpca,Pde1b,Pde4c,Gsk3a
9_Member	GO Biological Processes	GO:0009259	ribonucleotide metabolic process	-2.22443	-0.228108	8/423	14748,15444,18574,20848,21803,102060,110385,606496	Gpr3,Hpca,Pde1b,Stat3,Tgfb1,Gadd45gip1,Pde4c,Gsk3a
9_Member	GO Biological Processes	GO:0006163	purine nucleotide metabolic process	-2.19476	-0.223422	8/428	14748,15444,18574,20848,21803,102060,110385,606496	Gpr3,Hpca,Pde1b,Stat3,Tgfb1,Gadd45gip1,Pde4c,Gsk3a
9_Member	GO Biological Processes	GO:0019693	ribose phosphate metabolic process	-2.15402	-0.205507	8/435	14748,15444,18574,20848,21803,102060,110385,606496	Gpr3,Hpca,Pde1b,Stat3,Tgfb1,Gadd45gip1,Pde4c,Gsk3a
9_Member	GO Biological Processes	GO:0090407	organophosphate biosynthetic process	-2.13684	-0.195922	8/438	12660,15444,19091,20425,20848,21803,69564,606496	Chka,Hpca,Prkg1,Shmt1,Stat3,Tgfb1,Nmrk2,Gsk3a
9_Member	GO Biological Processes	GO:0009165	nucleotide biosynthetic process	-2.11628	-0.186527	6/268	15444,20425,20848,21803,69564,606496	Hpca,Shmt1,Stat3,Tgfb1,Nmrk2,Gsk3a
9_Member	GO Biological Processes	GO:1900542	regulation of purine nucleotide metabolic process	-2.11012	-0.185634	5/191	14748,15444,20848,102060,606496	Gpr3,Hpca,Stat3,Gadd45gip1,Gsk3a
9_Member	GO Biological Processes	GO:1901293	nucleoside phosphate biosynthetic process	-2.05681	-0.16649	6/276	15444,20425,20848,21803,69564,606496	Hpca,Shmt1,Stat3,Tgfb1,Nmrk2,Gsk3a
9_Member	GO Biological Processes	GO:0006140	regulation of nucleotide metabolic process	-2.04646	-0.161872	5/198	14748,15444,20848,102060,606496	Gpr3,Hpca,Stat3,Gadd45gip1,Gsk3a
9_Member	GO Biological Processes	GO:0030816	positive regulation of cAMP metabolic process	-1.92389	-0.112432	3/74	14748,15444,606496	Gpr3,Hpca,Gsk3a
9_Member	GO Biological Processes	GO:0006091	generation of precursor metabolites and energy	-1.91092	-0.110897	6/297	13056,19309,20848,50776,102060,606496	Cyb561,Pygm,Stat3,Polg2,Gadd45gip1,Gsk3a
9_Member	GO Biological Processes	GO:0072522	purine-containing compound biosynthetic process	-1.78055	-0.0385132	5/231	15444,20425,20848,21803,606496	Hpca,Shmt1,Stat3,Tgfb1,Gsk3a
9_Member	GO Biological Processes	GO:0030810	positive regulation of nucleotide biosynthetic process	-1.72326	-0.00435841	3/88	15444,20848,606496	Hpca,Stat3,Gsk3a
9_Member	GO Biological Processes	GO:1900373	positive regulation of purine nucleotide biosynthetic process	-1.72326	-0.00435841	3/88	15444,20848,606496	Hpca,Stat3,Gsk3a
9_Member	GO Biological Processes	GO:0030801	positive regulation of cyclic nucleotide metabolic process	-1.71036	0	3/89	14748,15444,606496	Gpr3,Hpca,Gsk3a
9_Member	GO Biological Processes	GO:0030814	regulation of cAMP metabolic process	-1.4438	0	3/113	14748,15444,606496	Gpr3,Hpca,Gsk3a
9_Member	GO Biological Processes	GO:1900371	regulation of purine nucleotide biosynthetic process	-1.35212	0	3/123	15444,20848,606496	Hpca,Stat3,Gsk3a
9_Member	GO Biological Processes	GO:0030808	regulation of nucleotide biosynthetic process	-1.34345	0	3/124	15444,20848,606496	Hpca,Stat3,Gsk3a
10_Summary	GO Biological Processes	GO:0071559	response to transforming growth factor beta	-3.03086	-0.412559	6/175	11906,12394,21803,23863,52662,93759,12226,13653,319197,22695,11552,19091,74376,320790,606496	Zfhx3,Runx1,Tgfb1,Dand5,Ldlrad4,Sirt1,Btg1,Egr1,Gpr4,Zfp36,Adra2b,Prkg1,Myo18b,Chd7,Gsk3a
10_Member	GO Biological Processes	GO:0071559	response to transforming growth factor beta	-3.03086	-0.412559	6/175	11906,12394,21803,23863,52662,93759	Zfhx3,Runx1,Tgfb1,Dand5,Ldlrad4,Sirt1
10_Member	GO Biological Processes	GO:0017015	regulation of transforming growth factor beta receptor signaling pathway	-2.59001	-0.345451	4/89	21803,23863,52662,93759	Tgfb1,Dand5,Ldlrad4,Sirt1
10_Member	GO Biological Processes	GO:1903844	regulation of cellular response to transforming growth factor beta stimulus	-2.5724	-0.342058	4/90	21803,23863,52662,93759	Tgfb1,Dand5,Ldlrad4,Sirt1
10_Member	GO Biological Processes	GO:0071560	cellular response to transforming growth factor beta stimulus	-2.28799	-0.244005	5/173	12394,21803,23863,52662,93759	Runx1,Tgfb1,Dand5,Ldlrad4,Sirt1
10_Member	GO Biological Processes	GO:0030512	negative regulation of transforming growth factor beta receptor signaling pathway	-2.27856	-0.244005	3/55	23863,52662,93759	Dand5,Ldlrad4,Sirt1
10_Member	GO Biological Processes	GO:1903845	negative regulation of cellular response to transforming growth factor beta stimulus	-2.25667	-0.243243	3/56	23863,52662,93759	Dand5,Ldlrad4,Sirt1
10_Member	GO Biological Processes	GO:0007179	transforming growth factor beta receptor signaling pathway	-1.84939	-0.0806277	4/145	21803,23863,52662,93759	Tgfb1,Dand5,Ldlrad4,Sirt1
10_Member	GO Biological Processes	GO:1904018	positive regulation of vasculature development	-1.83943	-0.0806277	4/146	12226,12394,13653,93759	Btg1,Runx1,Egr1,Sirt1
10_Member	GO Biological Processes	GO:0061448	connective tissue development	-1.71641	0	5/240	12394,13653,21803,93759,319197	Runx1,Egr1,Tgfb1,Sirt1,Gpr4
10_Member	GO Biological Processes	GO:0070848	response to growth factor	-1.69322	0	8/527	11906,12394,13653,21803,22695,23863,52662,93759	Zfhx3,Runx1,Egr1,Tgfb1,Zfp36,Dand5,Ldlrad4,Sirt1
10_Member	GO Biological Processes	GO:1901342	regulation of vasculature development	-1.66866	0	5/247	12226,12394,13653,93759,319197	Btg1,Runx1,Egr1,Sirt1,Gpr4
10_Member	GO Biological Processes	GO:0090101	negative regulation of transmembrane receptor protein serine/threonine kinase signaling pathway	-1.63637	0	3/95	23863,52662,93759	Dand5,Ldlrad4,Sirt1
10_Member	GO Biological Processes	GO:0072359	circulatory system development	-1.57926	0	12/996	11552,12226,12394,13653,19091,21803,23863,74376,93759,319197,320790,606496	Adra2b,Btg1,Runx1,Egr1,Prkg1,Tgfb1,Dand5,Myo18b,Sirt1,Gpr4,Chd7,Gsk3a
10_Member	GO Biological Processes	GO:0072358	cardiovascular system development	-1.57926	0	12/996	11552,12226,12394,13653,19091,21803,23863,74376,93759,319197,320790,606496	Adra2b,Btg1,Runx1,Egr1,Prkg1,Tgfb1,Dand5,Myo18b,Sirt1,Gpr4,Chd7,Gsk3a
10_Member	GO Biological Processes	GO:0090092	regulation of transmembrane receptor protein serine/threonine kinase signaling pathway	-1.37471	0	4/204	21803,23863,52662,93759	Tgfb1,Dand5,Ldlrad4,Sirt1
10_Member	GO Biological Processes	GO:0090288	negative regulation of cellular response to growth factor stimulus	-1.36971	0	3/121	23863,52662,93759	Dand5,Ldlrad4,Sirt1
10_Member	GO Biological Processes	GO:0001568	blood vessel development	-1.32306	0	8/624	11552,12226,12394,13653,74376,93759,319197,320790	Adra2b,Btg1,Runx1,Egr1,Myo18b,Sirt1,Gpr4,Chd7
10_Member	GO Biological Processes	GO:0071363	cellular response to growth factor stimulus	-1.31593	0	7/516	12394,13653,21803,22695,23863,52662,93759	Runx1,Egr1,Tgfb1,Zfp36,Dand5,Ldlrad4,Sirt1
10_Member	GO Biological Processes	GO:0045766	positive regulation of angiogenesis	-1.30138	0	3/129	12226,12394,93759	Btg1,Runx1,Sirt1
11_Summary	GO Biological Processes	GO:0006338	chromatin remodeling	-3.02612	-0.412559	5/117	50927,107932,207165,320790,433759	Nasp,Chd4,Bptf,Chd7,Hdac1
11_Member	GO Biological Processes	GO:0006338	chromatin remodeling	-3.02612	-0.412559	5/117	50927,107932,207165,320790,433759	Nasp,Chd4,Bptf,Chd7,Hdac1
11_Member	GO Biological Processes	GO:0043044	ATP-dependent chromatin remodeling	-2.70422	-0.373094	3/39	50927,107932,433759	Nasp,Chd4,Hdac1
12_Summary	GO Biological Processes	GO:0001666	response to hypoxia	-2.98016	-0.412559	6/179	13653,14004,14284,19309,22228,93759,15451,16478,18574,19339,68539,80751,319197,545156	Egr1,Chchd2,Fosl2,Pygm,Ucp2,Sirt1,Hpn,Jund,Pde1b,Rab3a,Tmem109,Rnf34,Gpr4,Kalrn
12_Member	GO Biological Processes	GO:0001666	response to hypoxia	-2.98016	-0.412559	6/179	13653,14004,14284,19309,22228,93759	Egr1,Chchd2,Fosl2,Pygm,Ucp2,Sirt1
12_Member	GO Biological Processes	GO:0036293	response to decreased oxygen levels	-2.91866	-0.412559	6/184	13653,14004,14284,19309,22228,93759	Egr1,Chchd2,Fosl2,Pygm,Ucp2,Sirt1
12_Member	GO Biological Processes	GO:0009628	response to abiotic stimulus	-2.81074	-0.412559	14/878	13653,14004,14284,15451,16478,18574,19309,19339,22228,68539,80751,93759,319197,545156	Egr1,Chchd2,Fosl2,Hpn,Jund,Pde1b,Pygm,Rab3a,Ucp2,Tmem109,Rnf34,Sirt1,Gpr4,Kalrn
12_Member	GO Biological Processes	GO:0070482	response to oxygen levels	-2.37924	-0.259786	6/236	13653,14004,14284,19309,22228,93759	Egr1,Chchd2,Fosl2,Pygm,Ucp2,Sirt1
12_Member	GO Biological Processes	GO:0071479	cellular response to ionizing radiation	-2.30091	-0.244005	3/54	13653,68539,93759	Egr1,Tmem109,Sirt1
12_Member	GO Biological Processes	GO:0071456	cellular response to hypoxia	-1.7904	-0.0466389	3/83	13653,14004,93759	Egr1,Chchd2,Sirt1
12_Member	GO Biological Processes	GO:0036294	cellular response to decreased oxygen levels	-1.73633	-0.0104407	3/87	13653,14004,93759	Egr1,Chchd2,Sirt1
12_Member	GO Biological Processes	GO:0071453	cellular response to oxygen levels	-1.66041	0	3/93	13653,14004,93759	Egr1,Chchd2,Sirt1
12_Member	GO Biological Processes	GO:0072331	signal transduction by p53 class mediator	-1.39678	0	3/118	68539,80751,93759	Tmem109,Rnf34,Sirt1
12_Member	GO Biological Processes	GO:0010212	response to ionizing radiation	-1.37864	0	3/120	13653,68539,93759	Egr1,Tmem109,Sirt1
12_Member	GO Biological Processes	GO:0071478	cellular response to radiation	-1.30963	0	3/128	13653,68539,93759	Egr1,Tmem109,Sirt1
13_Summary	GO Biological Processes	GO:0001773	myeloid dendritic cell activation	-2.91609	-0.412559	3/33	18733,21803,94176,225362,23880	Pirb,Tgfb1,Dock2,Reep2,Fyb
13_Member	GO Biological Processes	GO:0001773	myeloid dendritic cell activation	-2.91609	-0.412559	3/33	18733,21803,94176	Pirb,Tgfb1,Dock2
13_Member	GO Biological Processes	GO:0051668	localization within membrane	-1.93986	-0.118392	3/73	21803,94176,225362	Tgfb1,Dock2,Reep2
13_Member	GO Biological Processes	GO:0002274	myeloid leukocyte activation	-1.67337	0	4/164	18733,21803,23880,94176	Pirb,Tgfb1,Fyb,Dock2
14_Summary	GO Biological Processes	GO:0040029	regulation of gene expression, epigenetic	-2.86674	-0.412559	7/257	20848,21803,22695,53379,93759,433759,606496,14284,19091,20850,13681,17347,217869,20425,14270,52662,12053,433586,15451,15444,101809,12394,73750,78286,207165,320790,22228,50776,382018,11552	Stat3,Tgfb1,Zfp36,Hnrnpa2b1,Sirt1,Hdac1,Gsk3a,Fosl2,Prkg1,Stat5a,Eif4a1,Mknk2,Eif5,Shmt1,Srgap2,Ldlrad4,Bcl6,Maml3,Hpn,Hpca,Spred3,Runx1,Whrn,Nav2,Bptf,Chd7,Ucp2,Polg2,Unc13a,Adra2b
14_Member	GO Biological Processes	GO:0040029	regulation of gene expression, epigenetic	-2.86674	-0.412559	7/257	20848,21803,22695,53379,93759,433759,606496	Stat3,Tgfb1,Zfp36,Hnrnpa2b1,Sirt1,Hdac1,Gsk3a
14_Member	GO Biological Processes	GO:0032355	response to estradiol	-2.58187	-0.342508	3/43	14284,20848,21803	Fosl2,Stat3,Tgfb1
14_Member	GO Biological Processes	GO:0045912	negative regulation of carbohydrate metabolic process	-2.47139	-0.298974	3/47	19091,20848,21803	Prkg1,Stat3,Tgfb1
14_Member	GO Biological Processes	GO:0035195	gene silencing by miRNA	-2.37706	-0.259786	4/102	20848,21803,22695,53379	Stat3,Tgfb1,Zfp36,Hnrnpa2b1
14_Member	GO Biological Processes	GO:0035194	posttranscriptional gene silencing by RNA	-2.33234	-0.244246	4/105	20848,21803,22695,53379	Stat3,Tgfb1,Zfp36,Hnrnpa2b1
14_Member	GO Biological Processes	GO:0016441	posttranscriptional gene silencing	-2.30334	-0.244005	4/107	20848,21803,22695,53379	Stat3,Tgfb1,Zfp36,Hnrnpa2b1
14_Member	GO Biological Processes	GO:0016458	gene silencing	-2.26722	-0.24346	6/249	20848,21803,22695,53379,93759,433759	Stat3,Tgfb1,Zfp36,Hnrnpa2b1,Sirt1,Hdac1
14_Member	GO Biological Processes	GO:0071407	cellular response to organic cyclic compound	-2.26068	-0.243243	8/417	20848,20850,21803,22695,53379,93759,433759,606496	Stat3,Stat5a,Tgfb1,Zfp36,Hnrnpa2b1,Sirt1,Hdac1,Gsk3a
14_Member	GO Biological Processes	GO:0006417	regulation of translation	-2.19653	-0.223422	7/340	13681,17347,20848,21803,22695,53379,217869	Eif4a1,Mknk2,Stat3,Tgfb1,Zfp36,Hnrnpa2b1,Eif5
14_Member	GO Biological Processes	GO:0060968	regulation of gene silencing	-2.1935	-0.223422	3/59	20848,21803,93759	Stat3,Tgfb1,Sirt1
14_Member	GO Biological Processes	GO:0034248	regulation of cellular amide metabolic process	-2.02354	-0.14994	7/367	13681,17347,20848,21803,22695,53379,217869	Eif4a1,Mknk2,Stat3,Tgfb1,Zfp36,Hnrnpa2b1,Eif5
14_Member	GO Biological Processes	GO:0031047	gene silencing by RNA	-1.97575	-0.1332	4/133	20848,21803,22695,53379	Stat3,Tgfb1,Zfp36,Hnrnpa2b1
14_Member	GO Biological Processes	GO:0009124	nucleoside monophosphate biosynthetic process	-1.97256	-0.1332	3/71	20425,20848,21803	Shmt1,Stat3,Tgfb1
14_Member	GO Biological Processes	GO:0030336	negative regulation of cell migration	-1.9191	-0.110897	5/213	14270,19091,20848,21803,52662	Srgap2,Prkg1,Stat3,Tgfb1,Ldlrad4
14_Member	GO Biological Processes	GO:2000146	negative regulation of cell motility	-1.84802	-0.0806277	5/222	14270,19091,20848,21803,52662	Srgap2,Prkg1,Stat3,Tgfb1,Ldlrad4
14_Member	GO Biological Processes	GO:0010608	posttranscriptional regulation of gene expression	-1.83986	-0.0806277	7/399	13681,17347,20848,21803,22695,53379,217869	Eif4a1,Mknk2,Stat3,Tgfb1,Zfp36,Hnrnpa2b1,Eif5
14_Member	GO Biological Processes	GO:0043255	regulation of carbohydrate biosynthetic process	-1.68507	0	3/91	19091,21803,93759	Prkg1,Tgfb1,Sirt1
14_Member	GO Biological Processes	GO:0007219	Notch signaling pathway	-1.67337	0	4/164	12053,20848,21803,433586	Bcl6,Stat3,Tgfb1,Maml3
14_Member	GO Biological Processes	GO:0010721	negative regulation of cell development	-1.65692	0	6/339	14270,15451,20848,21803,52662,606496	Srgap2,Hpn,Stat3,Tgfb1,Ldlrad4,Gsk3a
14_Member	GO Biological Processes	GO:0051271	negative regulation of cellular component movement	-1.63564	0	5/252	14270,19091,20848,21803,52662	Srgap2,Prkg1,Stat3,Tgfb1,Ldlrad4
14_Member	GO Biological Processes	GO:0045936	negative regulation of phosphate metabolic process	-1.61682	0	8/545	15444,15451,19091,20848,21803,52662,93759,101809	Hpca,Hpn,Prkg1,Stat3,Tgfb1,Ldlrad4,Sirt1,Spred3
14_Member	GO Biological Processes	GO:0010563	negative regulation of phosphorus metabolic process	-1.61682	0	8/545	15444,15451,19091,20848,21803,52662,93759,101809	Hpca,Hpn,Prkg1,Stat3,Tgfb1,Ldlrad4,Sirt1,Spred3
14_Member	GO Biological Processes	GO:0040013	negative regulation of locomotion	-1.61624	0	5/255	14270,19091,20848,21803,52662	Srgap2,Prkg1,Stat3,Tgfb1,Ldlrad4
14_Member	GO Biological Processes	GO:0006109	regulation of carbohydrate metabolic process	-1.58266	0	4/175	19091,20848,21803,93759	Prkg1,Stat3,Tgfb1,Sirt1
14_Member	GO Biological Processes	GO:0007417	central nervous system development	-1.56831	0	10/773	12394,14270,19091,20848,21803,73750,78286,207165,320790,433759	Runx1,Srgap2,Prkg1,Stat3,Tgfb1,Whrn,Nav2,Bptf,Chd7,Hdac1
14_Member	GO Biological Processes	GO:0043603	cellular amide metabolic process	-1.49927	0	11/908	13681,17347,20425,20848,20850,21803,22228,22695,50776,217869,382018	Eif4a1,Mknk2,Shmt1,Stat3,Stat5a,Tgfb1,Ucp2,Zfp36,Polg2,Eif5,Unc13a
14_Member	GO Biological Processes	GO:0017148	negative regulation of translation	-1.49889	0	4/186	20848,21803,22695,53379	Stat3,Tgfb1,Zfp36,Hnrnpa2b1
14_Member	GO Biological Processes	GO:0003018	vascular process in circulatory system	-1.48433	0	4/188	11552,19091,21803,93759	Adra2b,Prkg1,Tgfb1,Sirt1
14_Member	GO Biological Processes	GO:0034249	negative regulation of cellular amide metabolic process	-1.43494	0	4/195	20848,21803,22695,53379	Stat3,Tgfb1,Zfp36,Hnrnpa2b1
15_Summary	GO Biological Processes	GO:0051817	modification of morphology or physiology of other organism involved in symbiotic interaction	-2.84169	-0.412559	4/76	12125,15451,21803,433759,207165,52662,18709,22323,382018,73447	Bcl2l11,Hpn,Tgfb1,Hdac1,Bptf,Ldlrad4,Pik3r2,Vasp,Unc13a,Wdr13
15_Member	GO Biological Processes	GO:0051817	modification of morphology or physiology of other organism involved in symbiotic interaction	-2.84169	-0.412559	4/76	12125,15451,21803,433759	Bcl2l11,Hpn,Tgfb1,Hdac1
15_Member	GO Biological Processes	GO:0035821	modification of morphology or physiology of other organism	-2.71993	-0.373769	4/82	12125,15451,21803,433759	Bcl2l11,Hpn,Tgfb1,Hdac1
15_Member	GO Biological Processes	GO:0007492	endoderm development	-2.00632	-0.143708	3/69	21803,207165,433759	Tgfb1,Bptf,Hdac1
15_Member	GO Biological Processes	GO:0010717	regulation of epithelial to mesenchymal transition	-1.9893	-0.136461	3/70	15451,21803,52662	Hpn,Tgfb1,Ldlrad4
15_Member	GO Biological Processes	GO:0043254	regulation of protein complex assembly	-1.67921	0	6/335	12125,18709,21803,22323,52662,382018	Bcl2l11,Pik3r2,Tgfb1,Vasp,Ldlrad4,Unc13a
15_Member	GO Biological Processes	GO:0042476	odontogenesis	-1.53512	0	3/104	12125,21803,433759	Bcl2l11,Tgfb1,Hdac1
15_Member	GO Biological Processes	GO:0001837	epithelial to mesenchymal transition	-1.48327	0	3/109	15451,21803,52662	Hpn,Tgfb1,Ldlrad4
15_Member	GO Biological Processes	GO:0050680	negative regulation of epithelial cell proliferation	-1.33487	0	3/125	15451,21803,73447	Hpn,Tgfb1,Wdr13
16_Summary	GO Biological Processes	GO:0008380	RNA splicing	-2.83947	-0.412559	8/335	20658,53379,53607,59013,71514,75956,225027,229279,22695,21803,93759,320790	Son,Hnrnpa2b1,Snrpa,Hnrnph1,Sfpq,Srrm2,Srsf7,Hnrnpa3,Zfp36,Tgfb1,Sirt1,Chd7
16_Member	GO Biological Processes	GO:0008380	RNA splicing	-2.83947	-0.412559	8/335	20658,53379,53607,59013,71514,75956,225027,229279	Son,Hnrnpa2b1,Snrpa,Hnrnph1,Sfpq,Srrm2,Srsf7,Hnrnpa3
16_Member	GO Biological Processes	GO:0051028	mRNA transport	-2.42332	-0.272519	4/99	22695,53379,225027,229279	Zfp36,Hnrnpa2b1,Srsf7,Hnrnpa3
16_Member	GO Biological Processes	GO:0006397	mRNA processing	-2.32272	-0.244005	8/407	20658,53379,53607,59013,71514,75956,225027,229279	Son,Hnrnpa2b1,Snrpa,Hnrnph1,Sfpq,Srrm2,Srsf7,Hnrnpa3
16_Member	GO Biological Processes	GO:0043484	regulation of RNA splicing	-2.30334	-0.244005	4/107	20658,53379,59013,225027	Son,Hnrnpa2b1,Hnrnph1,Srsf7
16_Member	GO Biological Processes	GO:0016071	mRNA metabolic process	-2.27092	-0.244005	9/506	20658,22695,53379,53607,59013,71514,75956,225027,229279	Son,Zfp36,Hnrnpa2b1,Snrpa,Hnrnph1,Sfpq,Srrm2,Srsf7,Hnrnpa3
16_Member	GO Biological Processes	GO:0050657	nucleic acid transport	-2.09199	-0.180853	4/123	22695,53379,225027,229279	Zfp36,Hnrnpa2b1,Srsf7,Hnrnpa3
16_Member	GO Biological Processes	GO:0050658	RNA transport	-2.09199	-0.180853	4/123	22695,53379,225027,229279	Zfp36,Hnrnpa2b1,Srsf7,Hnrnpa3
16_Member	GO Biological Processes	GO:0006396	RNA processing	-2.078	-0.173717	11/743	20658,21803,53379,53607,59013,71514,75956,93759,225027,229279,320790	Son,Tgfb1,Hnrnpa2b1,Snrpa,Hnrnph1,Sfpq,Srrm2,Sirt1,Srsf7,Hnrnpa3,Chd7
16_Member	GO Biological Processes	GO:0051236	establishment of RNA localization	-2.05597	-0.16649	4/126	22695,53379,225027,229279	Zfp36,Hnrnpa2b1,Srsf7,Hnrnpa3
16_Member	GO Biological Processes	GO:1903311	regulation of mRNA metabolic process	-2.02096	-0.149575	4/129	20658,22695,53379,225027	Son,Zfp36,Hnrnpa2b1,Srsf7
16_Member	GO Biological Processes	GO:0048024	regulation of mRNA splicing, via spliceosome	-1.95608	-0.130896	3/72	20658,53379,225027	Son,Hnrnpa2b1,Srsf7
16_Member	GO Biological Processes	GO:0000398	mRNA splicing, via spliceosome	-1.87914	-0.0945342	5/218	20658,53379,53607,71514,225027	Son,Hnrnpa2b1,Snrpa,Sfpq,Srsf7
16_Member	GO Biological Processes	GO:0000377	RNA splicing, via transesterification reactions with bulged adenosine as nucleophile	-1.87914	-0.0945342	5/218	20658,53379,53607,71514,225027	Son,Hnrnpa2b1,Snrpa,Sfpq,Srsf7
16_Member	GO Biological Processes	GO:0000375	RNA splicing, via transesterification reactions	-1.87129	-0.0914709	5/219	20658,53379,53607,71514,225027	Son,Hnrnpa2b1,Snrpa,Sfpq,Srsf7
16_Member	GO Biological Processes	GO:0015931	nucleobase-containing compound transport	-1.82956	-0.0758546	4/147	22695,53379,225027,229279	Zfp36,Hnrnpa2b1,Srsf7,Hnrnpa3
16_Member	GO Biological Processes	GO:0006403	RNA localization	-1.74425	-0.0119765	4/156	22695,53379,225027,229279	Zfp36,Hnrnpa2b1,Srsf7,Hnrnpa3
16_Member	GO Biological Processes	GO:0050684	regulation of mRNA processing	-1.59003	0	3/99	20658,53379,225027	Son,Hnrnpa2b1,Srsf7
17_Summary	GO Biological Processes	GO:0051260	protein homooligomerization	-2.64715	-0.366972	7/281	12125,14660,20425,22323,56489,237759,434246,20850,50776	Bcl2l11,Gls,Shmt1,Vasp,Ikbke,Col23a1,Trim72,Stat5a,Polg2
17_Member	GO Biological Processes	GO:0051260	protein homooligomerization	-2.64715	-0.366972	7/281	12125,14660,20425,22323,56489,237759,434246	Bcl2l11,Gls,Shmt1,Vasp,Ikbke,Col23a1,Trim72
17_Member	GO Biological Processes	GO:0051289	protein homotetramerization	-1.95608	-0.130896	3/72	14660,20425,22323	Gls,Shmt1,Vasp
17_Member	GO Biological Processes	GO:0006520	cellular amino acid metabolic process	-1.49159	0	4/187	14660,20425,20850,50776	Gls,Shmt1,Stat5a,Polg2
17_Member	GO Biological Processes	GO:0051259	protein oligomerization	-1.4079	0	7/492	12125,14660,20425,22323,56489,237759,434246	Bcl2l11,Gls,Shmt1,Vasp,Ikbke,Col23a1,Trim72
18_Summary	GO Biological Processes	GO:0006914	autophagy	-2.5712	-0.342058	9/455	18709,19091,26404,77040,83669,93759,225362,230752,606496,12125,14004,19339,20848,50776,403187,15451,67379	Pik3r2,Prkg1,Map3k12,Atg16l1,Wdr6,Sirt1,Reep2,Eva1b,Gsk3a,Bcl2l11,Chchd2,Rab3a,Stat3,Polg2,Opa3,Hpn,Dedd2
18_Member	GO Biological Processes	GO:0006914	autophagy	-2.5712	-0.342058	9/455	18709,19091,26404,77040,83669,93759,225362,230752,606496	Pik3r2,Prkg1,Map3k12,Atg16l1,Wdr6,Sirt1,Reep2,Eva1b,Gsk3a
18_Member	GO Biological Processes	GO:0007005	mitochondrion organization	-2.1911	-0.223422	10/617	12125,14004,19091,19339,20848,26404,50776,230752,403187,606496	Bcl2l11,Chchd2,Prkg1,Rab3a,Stat3,Map3k12,Polg2,Eva1b,Opa3,Gsk3a
18_Member	GO Biological Processes	GO:0016236	macroautophagy	-1.91092	-0.110897	6/297	19091,26404,77040,93759,225362,230752	Prkg1,Map3k12,Atg16l1,Sirt1,Reep2,Eva1b
18_Member	GO Biological Processes	GO:0000422	mitophagy	-1.46998	0	4/190	19091,26404,230752,606496	Prkg1,Map3k12,Eva1b,Gsk3a
18_Member	GO Biological Processes	GO:0061726	mitochondrion disassembly	-1.46998	0	4/190	19091,26404,230752,606496	Prkg1,Map3k12,Eva1b,Gsk3a
18_Member	GO Biological Processes	GO:0022411	cellular component disassembly	-1.35756	0	6/400	15451,19091,26404,67379,230752,606496	Hpn,Prkg1,Map3k12,Dedd2,Eva1b,Gsk3a
18_Member	GO Biological Processes	GO:1903008	organelle disassembly	-1.34274	0	4/209	19091,26404,230752,606496	Prkg1,Map3k12,Eva1b,Gsk3a
19_Summary	GO Biological Processes	GO:0007585	respiratory gaseous exchange	-2.30091	-0.244005	3/54	14660,19339,53881	Gls,Rab3a,Slc5a3
19_Member	GO Biological Processes	GO:0007585	respiratory gaseous exchange	-2.30091	-0.244005	3/54	14660,19339,53881	Gls,Rab3a,Slc5a3
20_Summary	GO Biological Processes	GO:0050954	sensory perception of mechanical stimulus	-2.29853	-0.244005	5/172	15451,19339,73750,78286,320790,12125,15444,20848,21803,433759	Hpn,Rab3a,Whrn,Nav2,Chd7,Bcl2l11,Hpca,Stat3,Tgfb1,Hdac1
20_Member	GO Biological Processes	GO:0050954	sensory perception of mechanical stimulus	-2.29853	-0.244005	5/172	15451,19339,73750,78286,320790	Hpn,Rab3a,Whrn,Nav2,Chd7
20_Member	GO Biological Processes	GO:0007605	sensory perception of sound	-1.83943	-0.0806277	4/146	15451,73750,78286,320790	Hpn,Whrn,Nav2,Chd7
20_Member	GO Biological Processes	GO:0043583	ear development	-1.83272	-0.0773239	5/224	12125,15444,15451,73750,320790	Bcl2l11,Hpca,Hpn,Whrn,Chd7
20_Member	GO Biological Processes	GO:0007423	sensory organ development	-1.52465	0	8/568	12125,15444,15451,20848,21803,73750,320790,433759	Bcl2l11,Hpca,Hpn,Stat3,Tgfb1,Whrn,Chd7,Hdac1
20_Member	GO Biological Processes	GO:0048839	inner ear development	-1.44185	0	4/194	15444,15451,73750,320790	Hpca,Hpn,Whrn,Chd7

## Sheet: Cluster 2
GroupID	Category	Term	Description	LogP	Log(q-value)	InTerm_InList	Genes	Symbols
1_Summary	GO Biological Processes	GO:0043603	cellular amide metabolic process	-27.2911	-23.1274	63/908	11816,11820,11837,12874,13627,14466,14667,14694,15211,16000,16785,16898,18648,19896,19899,19921,19934,19941,19943,19944,19946,19951,19981,19989,20005,20044,20054,20068,20084,20085,20088,20091,20103,20115,20116,20656,26961,27176,27207,27403,54217,55949,56040,65019,66054,66475,67025,67115,67186,67281,68052,68436,73830,75705,76808,78294,98221,234384,241230,268449,269261,270106,353172	Apoe,App,Rplp0,Cpd,Eef1a1,Gba,Gm2a,Rack1,Hexa,Igf1,Rpsa,Rps2,Pgam1,Rpl10a,Rpl18,Rpl19,Rpl22,Rpl26,Rpl28,Rpl29,Rpl30,Rpl32,Rpl37a,Rpl7,Rpl9,Rps14,Rps15,Rps17,Rps18,Rps19,Rps24,Rps3a1,Rps5,Rps7,Rps8,Sod2,Rpl8,Rpl7a,Rps11,Abca7,Rpl36,Eef1b2,Rplp1,Rpl23,Cndp2,Rps23,Rpl11,Rpl14,Rplp2,Rpl37,Rps13,Rpl34,Eif3k,Eif4b,Rpl18a,Rps27a,Eif3m,Mpv17l2,St8sia6,Rpl23a,Rpl12,Rpl13,Gars
1_Member	GO Biological Processes	GO:0043603	cellular amide metabolic process	-27.2911	-23.1274	63/908	11816,11820,11837,12874,13627,14466,14667,14694,15211,16000,16785,16898,18648,19896,19899,19921,19934,19941,19943,19944,19946,19951,19981,19989,20005,20044,20054,20068,20084,20085,20088,20091,20103,20115,20116,20656,26961,27176,27207,27403,54217,55949,56040,65019,66054,66475,67025,67115,67186,67281,68052,68436,73830,75705,76808,78294,98221,234384,241230,268449,269261,270106,353172	Apoe,App,Rplp0,Cpd,Eef1a1,Gba,Gm2a,Rack1,Hexa,Igf1,Rpsa,Rps2,Pgam1,Rpl10a,Rpl18,Rpl19,Rpl22,Rpl26,Rpl28,Rpl29,Rpl30,Rpl32,Rpl37a,Rpl7,Rpl9,Rps14,Rps15,Rps17,Rps18,Rps19,Rps24,Rps3a1,Rps5,Rps7,Rps8,Sod2,Rpl8,Rpl7a,Rps11,Abca7,Rpl36,Eef1b2,Rplp1,Rpl23,Cndp2,Rps23,Rpl11,Rpl14,Rplp2,Rpl37,Rps13,Rpl34,Eif3k,Eif4b,Rpl18a,Rps27a,Eif3m,Mpv17l2,St8sia6,Rpl23a,Rpl12,Rpl13,Gars
1_Member	GO Biological Processes	GO:0006518	peptide metabolic process	-26.1317	-22.2904	58/796	11816,11820,11837,12874,13627,14694,16000,16785,16898,19896,19899,19921,19934,19941,19943,19944,19946,19951,19981,19989,20005,20044,20054,20068,20084,20085,20088,20091,20103,20115,20116,20656,26961,27176,27207,27403,54217,55949,56040,65019,66054,66475,67025,67115,67186,67281,68052,68436,73830,75705,76808,78294,98221,234384,268449,269261,270106,353172	Apoe,App,Rplp0,Cpd,Eef1a1,Rack1,Igf1,Rpsa,Rps2,Rpl10a,Rpl18,Rpl19,Rpl22,Rpl26,Rpl28,Rpl29,Rpl30,Rpl32,Rpl37a,Rpl7,Rpl9,Rps14,Rps15,Rps17,Rps18,Rps19,Rps24,Rps3a1,Rps5,Rps7,Rps8,Sod2,Rpl8,Rpl7a,Rps11,Abca7,Rpl36,Eef1b2,Rplp1,Rpl23,Cndp2,Rps23,Rpl11,Rpl14,Rplp2,Rpl37,Rps13,Rpl34,Eif3k,Eif4b,Rpl18a,Rps27a,Eif3m,Mpv17l2,Rpl23a,Rpl12,Rpl13,Gars
1_Member	GO Biological Processes	GO:0006412	translation	-25.9769	-22.2904	53/655	11820,11837,13627,14694,16000,16785,16898,19896,19899,19921,19934,19941,19943,19944,19946,19951,19981,19989,20005,20044,20054,20068,20084,20085,20088,20091,20103,20115,20116,26961,27176,27207,54217,55949,56040,65019,66475,67025,67115,67186,67281,68052,68436,73830,75705,76808,78294,98221,234384,268449,269261,270106,353172	App,Rplp0,Eef1a1,Rack1,Igf1,Rpsa,Rps2,Rpl10a,Rpl18,Rpl19,Rpl22,Rpl26,Rpl28,Rpl29,Rpl30,Rpl32,Rpl37a,Rpl7,Rpl9,Rps14,Rps15,Rps17,Rps18,Rps19,Rps24,Rps3a1,Rps5,Rps7,Rps8,Rpl8,Rpl7a,Rps11,Rpl36,Eef1b2,Rplp1,Rpl23,Rps23,Rpl11,Rpl14,Rplp2,Rpl37,Rps13,Rpl34,Eif3k,Eif4b,Rpl18a,Rps27a,Eif3m,Mpv17l2,Rpl23a,Rpl12,Rpl13,Gars
1_Member	GO Biological Processes	GO:0043043	peptide biosynthetic process	-25.3208	-21.7592	53/676	11820,11837,13627,14694,16000,16785,16898,19896,19899,19921,19934,19941,19943,19944,19946,19951,19981,19989,20005,20044,20054,20068,20084,20085,20088,20091,20103,20115,20116,26961,27176,27207,54217,55949,56040,65019,66475,67025,67115,67186,67281,68052,68436,73830,75705,76808,78294,98221,234384,268449,269261,270106,353172	App,Rplp0,Eef1a1,Rack1,Igf1,Rpsa,Rps2,Rpl10a,Rpl18,Rpl19,Rpl22,Rpl26,Rpl28,Rpl29,Rpl30,Rpl32,Rpl37a,Rpl7,Rpl9,Rps14,Rps15,Rps17,Rps18,Rps19,Rps24,Rps3a1,Rps5,Rps7,Rps8,Rpl8,Rpl7a,Rps11,Rpl36,Eef1b2,Rplp1,Rpl23,Rps23,Rpl11,Rpl14,Rplp2,Rpl37,Rps13,Rpl34,Eif3k,Eif4b,Rpl18a,Rps27a,Eif3m,Mpv17l2,Rpl23a,Rpl12,Rpl13,Gars
1_Member	GO Biological Processes	GO:0043604	amide biosynthetic process	-25.0732	-21.6086	55/743	11820,11837,13627,14466,14694,16000,16785,16898,19896,19899,19921,19934,19941,19943,19944,19946,19951,19981,19989,20005,20044,20054,20068,20084,20085,20088,20091,20103,20115,20116,26961,27176,27207,54217,55949,56040,65019,66475,67025,67115,67186,67281,68052,68436,73830,75705,76808,78294,98221,234384,241230,268449,269261,270106,353172	App,Rplp0,Eef1a1,Gba,Rack1,Igf1,Rpsa,Rps2,Rpl10a,Rpl18,Rpl19,Rpl22,Rpl26,Rpl28,Rpl29,Rpl30,Rpl32,Rpl37a,Rpl7,Rpl9,Rps14,Rps15,Rps17,Rps18,Rps19,Rps24,Rps3a1,Rps5,Rps7,Rps8,Rpl8,Rpl7a,Rps11,Rpl36,Eef1b2,Rplp1,Rpl23,Rps23,Rpl11,Rpl14,Rplp2,Rpl37,Rps13,Rpl34,Eif3k,Eif4b,Rpl18a,Rps27a,Eif3m,Mpv17l2,St8sia6,Rpl23a,Rpl12,Rpl13,Gars
2_Summary	GO Biological Processes	GO:0042254	ribosome biogenesis	-15.366	-11.9805	26/251	11837,16785,16898,19896,19941,19989,20044,20054,20068,20084,20085,20088,20103,20115,20116,21771,27176,59050,67025,67115,67832,68436,75617,234384,268449,269261,75705,28088,68045,98558,353172,11820,16854,20639,27370,68052,14751,15251,26362,80885,12977,100039795,14260,20128,207495,216705,242894,13033,73834	Rplp0,Rpsa,Rps2,Rpl10a,Rpl26,Rpl7,Rps14,Rps15,Rps17,Rps18,Rps19,Rps24,Rps5,Rps7,Rps8,Cirh1a,Rpl7a,Nsa2,Rpl11,Rpl14,Brix1,Rpl34,Rps25,Mpv17l2,Rpl23a,Rpl12,Eif4b,Rtcb,2700060E02Rik,Mael,Gars,App,Lgals3,Snrpb2,Rps26,Rps13,Gpi1,Hif1a,Axl,Hcar2,Csf1,Ildr2,Fmn1,Trim30a,Baiap2l2,Clint1,Actr3b,Ctsd,Atp6v1d
2_Member	GO Biological Processes	GO:0042254	ribosome biogenesis	-15.366	-11.9805	26/251	11837,16785,16898,19896,19941,19989,20044,20054,20068,20084,20085,20088,20103,20115,20116,21771,27176,59050,67025,67115,67832,68436,75617,234384,268449,269261	Rplp0,Rpsa,Rps2,Rpl10a,Rpl26,Rpl7,Rps14,Rps15,Rps17,Rps18,Rps19,Rps24,Rps5,Rps7,Rps8,Cirh1a,Rpl7a,Nsa2,Rpl11,Rpl14,Brix1,Rpl34,Rps25,Mpv17l2,Rpl23a,Rpl12
2_Member	GO Biological Processes	GO:0042255	ribosome assembly	-12.4301	-9.11158	13/57	16785,16898,20044,20054,20068,20085,20103,67025,67832,75617,234384,268449,269261	Rpsa,Rps2,Rps14,Rps15,Rps17,Rps19,Rps5,Rpl11,Brix1,Rps25,Mpv17l2,Rpl23a,Rpl12
2_Member	GO Biological Processes	GO:0022613	ribonucleoprotein complex biogenesis	-12.2321	-8.97156	27/369	11837,16785,16898,19896,19941,19989,20044,20054,20068,20084,20085,20088,20103,20115,20116,21771,27176,59050,67025,67115,67832,68436,75617,75705,234384,268449,269261	Rplp0,Rpsa,Rps2,Rpl10a,Rpl26,Rpl7,Rps14,Rps15,Rps17,Rps18,Rps19,Rps24,Rps5,Rps7,Rps8,Cirh1a,Rpl7a,Nsa2,Rpl11,Rpl14,Brix1,Rpl34,Rps25,Eif4b,Mpv17l2,Rpl23a,Rpl12
2_Member	GO Biological Processes	GO:0042274	ribosomal small subunit biogenesis	-10.1958	-7.03215	12/67	16785,16898,20044,20054,20068,20085,20088,20103,20115,20116,21771,75617	Rpsa,Rps2,Rps14,Rps15,Rps17,Rps19,Rps24,Rps5,Rps7,Rps8,Cirh1a,Rps25
2_Member	GO Biological Processes	GO:0000028	ribosomal small subunit assembly	-10.0668	-6.9446	8/20	16785,16898,20044,20054,20068,20085,20103,75617	Rpsa,Rps2,Rps14,Rps15,Rps17,Rps19,Rps5,Rps25
2_Member	GO Biological Processes	GO:0006364	rRNA processing	-9.1547	-6.10501	16/167	16785,19896,19941,19989,20044,20054,20068,20085,20088,20115,20116,21771,27176,59050,67025,67115	Rpsa,Rpl10a,Rpl26,Rpl7,Rps14,Rps15,Rps17,Rps19,Rps24,Rps7,Rps8,Cirh1a,Rpl7a,Nsa2,Rpl11,Rpl14
2_Member	GO Biological Processes	GO:0016072	rRNA metabolic process	-8.96555	-5.94804	16/172	16785,19896,19941,19989,20044,20054,20068,20085,20088,20115,20116,21771,27176,59050,67025,67115	Rpsa,Rpl10a,Rpl26,Rpl7,Rps14,Rps15,Rps17,Rps19,Rps24,Rps7,Rps8,Cirh1a,Rpl7a,Nsa2,Rpl11,Rpl14
2_Member	GO Biological Processes	GO:0034470	ncRNA processing	-7.04595	-4.16107	18/298	16785,19896,19941,19989,20044,20054,20068,20085,20088,20115,20116,21771,27176,28088,59050,67025,67115,68045	Rpsa,Rpl10a,Rpl26,Rpl7,Rps14,Rps15,Rps17,Rps19,Rps24,Rps7,Rps8,Cirh1a,Rpl7a,Rtcb,Nsa2,Rpl11,Rpl14,2700060E02Rik
2_Member	GO Biological Processes	GO:0022618	ribonucleoprotein complex assembly	-6.96359	-4.12217	14/179	16785,16898,20044,20054,20068,20085,20103,67025,67832,75617,75705,234384,268449,269261	Rpsa,Rps2,Rps14,Rps15,Rps17,Rps19,Rps5,Rpl11,Brix1,Rps25,Eif4b,Mpv17l2,Rpl23a,Rpl12
2_Member	GO Biological Processes	GO:0071826	ribonucleoprotein complex subunit organization	-6.6999	-3.89799	14/188	16785,16898,20044,20054,20068,20085,20103,67025,67832,75617,75705,234384,268449,269261	Rpsa,Rps2,Rps14,Rps15,Rps17,Rps19,Rps5,Rpl11,Brix1,Rps25,Eif4b,Mpv17l2,Rpl23a,Rpl12
2_Member	GO Biological Processes	GO:0034660	ncRNA metabolic process	-6.36418	-3.61552	20/404	16785,19896,19941,19989,20044,20054,20068,20085,20088,20115,20116,21771,27176,28088,59050,67025,67115,68045,98558,353172	Rpsa,Rpl10a,Rpl26,Rpl7,Rps14,Rps15,Rps17,Rps19,Rps24,Rps7,Rps8,Cirh1a,Rpl7a,Rtcb,Nsa2,Rpl11,Rpl14,2700060E02Rik,Mael,Gars
2_Member	GO Biological Processes	GO:0030490	maturation of SSU-rRNA	-4.48768	-2.1022	6/47	16785,20044,20085,20088,20116,21771	Rpsa,Rps14,Rps19,Rps24,Rps8,Cirh1a
2_Member	GO Biological Processes	GO:0000462	maturation of SSU-rRNA from tricistronic rRNA transcript (SSU-rRNA, 5.8S rRNA, LSU-rRNA)	-4.06051	-1.78336	5/35	16785,20044,20085,20088,20116	Rpsa,Rps14,Rps19,Rps24,Rps8
2_Member	GO Biological Processes	GO:0006396	RNA processing	-3.87966	-1.68613	23/743	11820,16785,16854,19896,19941,19989,20044,20054,20068,20085,20088,20115,20116,20639,21771,27176,27370,28088,59050,67025,67115,68045,68052	App,Rpsa,Lgals3,Rpl10a,Rpl26,Rpl7,Rps14,Rps15,Rps17,Rps19,Rps24,Rps7,Rps8,Snrpb2,Cirh1a,Rpl7a,Rps26,Rtcb,Nsa2,Rpl11,Rpl14,2700060E02Rik,Rps13
2_Member	GO Biological Processes	GO:0002262	myeloid cell homeostasis	-3.00941	-1.20179	8/154	14751,15251,20044,20068,20085,20088,26362,80885	Gpi1,Hif1a,Rps14,Rps17,Rps19,Rps24,Axl,Hcar2
2_Member	GO Biological Processes	GO:0034101	erythrocyte homeostasis	-2.88393	-1.1059	7/125	14751,15251,20044,20068,20085,20088,26362	Gpi1,Hif1a,Rps14,Rps17,Rps19,Rps24,Axl
2_Member	GO Biological Processes	GO:0048872	homeostasis of number of cells	-2.37919	-0.784927	10/282	12977,14751,15251,20044,20068,20085,20088,26362,80885,100039795	Csf1,Gpi1,Hif1a,Rps14,Rps17,Rps19,Rps24,Axl,Hcar2,Ildr2
2_Member	GO Biological Processes	GO:0034622	cellular macromolecular complex assembly	-2.02194	-0.532405	19/801	14260,16785,16898,20044,20054,20068,20085,20103,20128,67025,67832,75617,75705,207495,216705,234384,242894,268449,269261	Fmn1,Rpsa,Rps2,Rps14,Rps15,Rps17,Rps19,Rps5,Trim30a,Rpl11,Brix1,Rps25,Eif4b,Baiap2l2,Clint1,Mpv17l2,Actr3b,Rpl23a,Rpl12
2_Member	GO Biological Processes	GO:0070925	organelle assembly	-1.97649	-0.509203	15/585	13033,16785,16898,20044,20054,20068,20085,20103,67025,67832,73834,75617,234384,268449,269261	Ctsd,Rpsa,Rps2,Rps14,Rps15,Rps17,Rps19,Rps5,Rpl11,Brix1,Atp6v1d,Rps25,Mpv17l2,Rpl23a,Rpl12
3_Summary	GO Biological Processes	GO:0002181	cytoplasmic translation	-11.4767	-8.26727	12/53	11837,19934,19941,19944,19989,20005,26961,54217,56040,67186,75705,98221	Rplp0,Rpl22,Rpl26,Rpl29,Rpl7,Rpl9,Rpl8,Rpl36,Rplp1,Rplp2,Eif4b,Eif3m
3_Member	GO Biological Processes	GO:0002181	cytoplasmic translation	-11.4767	-8.26727	12/53	11837,19934,19941,19944,19989,20005,26961,54217,56040,67186,75705,98221	Rplp0,Rpl22,Rpl26,Rpl29,Rpl7,Rpl9,Rpl8,Rpl36,Rplp1,Rplp2,Eif4b,Eif3m
4_Summary	GO Biological Processes	GO:0045087	innate immune response	-9.46459	-6.38013	30/596	12010,12259,12260,12262,12977,14528,14991,15018,15040,15958,16768,16783,16854,17085,17916,20085,20128,20305,20846,23962,24088,26362,54725,66141,69550,76438,83430,83433,140792,226421,12268,12507,12520,14683,14964,15251,16000,16176,18787,80885,13040,16835,16411,20639,22177,57914,11816,53416,19186,14466,16956,93695,17105,21949,14728	B2m,C1qa,C1qb,C1qc,Csf1,Gch1,H2-M3,H2-Q7,H2-T23,Ifit2,Lag3,Lamp1,Lgals3,Ly9,Myo1f,Rps19,Trim30a,Ccl6,Stat1,Oasl2,Tlr2,Axl,Cadm1,Ifitm3,Bst2,Rftn1,Il23a,Trem2,Colec12,Rab7b,C4b,Cd5,Cd81,Gnas,H2-D1,Hif1a,Igf1,Il1b,Serpine1,Hcar2,Ctss,Ldlr,Itgax,Snrpb2,Tyrobp,Crlf2,Apoe,Stk39,Psme1,Gba,Lpl,Gpnmb,Lyz2,Tnfsf8,Lilrb4a
4_Member	GO Biological Processes	GO:0045087	innate immune response	-9.46459	-6.38013	30/596	12010,12259,12260,12262,12977,14528,14991,15018,15040,15958,16768,16783,16854,17085,17916,20085,20128,20305,20846,23962,24088,26362,54725,66141,69550,76438,83430,83433,140792,226421	B2m,C1qa,C1qb,C1qc,Csf1,Gch1,H2-M3,H2-Q7,H2-T23,Ifit2,Lag3,Lamp1,Lgals3,Ly9,Myo1f,Rps19,Trim30a,Ccl6,Stat1,Oasl2,Tlr2,Axl,Cadm1,Ifitm3,Bst2,Rftn1,Il23a,Trem2,Colec12,Rab7b
4_Member	GO Biological Processes	GO:0002684	positive regulation of immune system process	-7.31362	-4.38043	30/740	12010,12259,12260,12262,12268,12507,12520,12977,14683,14964,14991,15040,15251,16000,16176,16768,16783,16854,18787,20085,20128,24088,26362,54725,76438,80885,83430,83433,140792,226421	B2m,C1qa,C1qb,C1qc,C4b,Cd5,Cd81,Csf1,Gnas,H2-D1,H2-M3,H2-T23,Hif1a,Igf1,Il1b,Lag3,Lamp1,Lgals3,Serpine1,Rps19,Trim30a,Tlr2,Axl,Cadm1,Rftn1,Hcar2,Il23a,Trem2,Colec12,Rab7b
4_Member	GO Biological Processes	GO:0001912	positive regulation of leukocyte mediated cytotoxicity	-6.87887	-4.05766	8/46	12010,14964,14991,15040,16768,16783,54725,83430	B2m,H2-D1,H2-M3,H2-T23,Lag3,Lamp1,Cadm1,Il23a
4_Member	GO Biological Processes	GO:0031343	positive regulation of cell killing	-6.38229	-3.61659	8/53	12010,14964,14991,15040,16768,16783,54725,83430	B2m,H2-D1,H2-M3,H2-T23,Lag3,Lamp1,Cadm1,Il23a
4_Member	GO Biological Processes	GO:0031349	positive regulation of defense response	-6.17333	-3.44105	16/272	13040,14991,15040,16176,16768,16783,16835,18787,20085,20128,20305,24088,54725,76438,140792,226421	Ctss,H2-M3,H2-T23,Il1b,Lag3,Lamp1,Ldlr,Serpine1,Rps19,Trim30a,Ccl6,Tlr2,Cadm1,Rftn1,Colec12,Rab7b
4_Member	GO Biological Processes	GO:0001910	regulation of leukocyte mediated cytotoxicity	-5.68584	-2.99371	8/65	12010,14964,14991,15040,16768,16783,54725,83430	B2m,H2-D1,H2-M3,H2-T23,Lag3,Lamp1,Cadm1,Il23a
4_Member	GO Biological Processes	GO:0002252	immune effector process	-5.53835	-2.87986	26/714	12010,12259,12260,12262,12268,14964,14991,15040,15958,16411,16768,16783,16854,17085,17916,20085,20639,22177,23962,24088,54725,57914,66141,69550,76438,83430	B2m,C1qa,C1qb,C1qc,C4b,H2-D1,H2-M3,H2-T23,Ifit2,Itgax,Lag3,Lamp1,Lgals3,Ly9,Myo1f,Rps19,Snrpb2,Tyrobp,Oasl2,Tlr2,Cadm1,Crlf2,Ifitm3,Bst2,Rftn1,Il23a
4_Member	GO Biological Processes	GO:0002443	leukocyte mediated immunity	-5.27572	-2.65614	16/319	12010,12259,12260,12262,12268,14964,14991,15040,16768,16783,17916,24088,54725,57914,76438,83430	B2m,C1qa,C1qb,C1qc,C4b,H2-D1,H2-M3,H2-T23,Lag3,Lamp1,Myo1f,Tlr2,Cadm1,Crlf2,Rftn1,Il23a
4_Member	GO Biological Processes	GO:0002449	lymphocyte mediated immunity	-5.22697	-2.61964	14/250	12010,12259,12260,12262,12268,14964,14991,15040,16768,16783,54725,57914,76438,83430	B2m,C1qa,C1qb,C1qc,C4b,H2-D1,H2-M3,H2-T23,Lag3,Lamp1,Cadm1,Crlf2,Rftn1,Il23a
4_Member	GO Biological Processes	GO:0031341	regulation of cell killing	-5.21089	-2.61545	8/75	12010,14964,14991,15040,16768,16783,54725,83430	B2m,H2-D1,H2-M3,H2-T23,Lag3,Lamp1,Cadm1,Il23a
4_Member	GO Biological Processes	GO:0001916	positive regulation of T cell mediated cytotoxicity	-5.19823	-2.61438	5/21	12010,14964,14991,15040,83430	B2m,H2-D1,H2-M3,H2-T23,Il23a
4_Member	GO Biological Processes	GO:0050778	positive regulation of immune response	-5.12411	-2.55153	19/446	12010,12259,12260,12262,12268,14964,14991,15040,16768,16783,16854,20085,20128,24088,54725,76438,83430,140792,226421	B2m,C1qa,C1qb,C1qc,C4b,H2-D1,H2-M3,H2-T23,Lag3,Lamp1,Lgals3,Rps19,Trim30a,Tlr2,Cadm1,Rftn1,Il23a,Colec12,Rab7b
4_Member	GO Biological Processes	GO:0045089	positive regulation of innate immune response	-4.90328	-2.36289	11/166	14991,15040,16768,16783,20085,20128,24088,54725,76438,140792,226421	H2-M3,H2-T23,Lag3,Lamp1,Rps19,Trim30a,Tlr2,Cadm1,Rftn1,Colec12,Rab7b
4_Member	GO Biological Processes	GO:0045088	regulation of innate immune response	-4.88109	-2.36091	12/199	14991,15040,16768,16783,17916,20085,20128,24088,54725,76438,140792,226421	H2-M3,H2-T23,Lag3,Lamp1,Myo1f,Rps19,Trim30a,Tlr2,Cadm1,Rftn1,Colec12,Rab7b
4_Member	GO Biological Processes	GO:0001914	regulation of T cell mediated cytotoxicity	-4.71197	-2.24693	5/26	12010,14964,14991,15040,83430	B2m,H2-D1,H2-M3,H2-T23,Il23a
4_Member	GO Biological Processes	GO:0031347	regulation of defense response	-4.63775	-2.19839	21/571	11816,13040,14991,15040,16176,16768,16783,16835,17916,18787,20085,20128,20305,20639,24088,53416,54725,76438,83430,140792,226421	Apoe,Ctss,H2-M3,H2-T23,Il1b,Lag3,Lamp1,Ldlr,Myo1f,Serpine1,Rps19,Trim30a,Ccl6,Snrpb2,Tlr2,Stk39,Cadm1,Rftn1,Il23a,Colec12,Rab7b
4_Member	GO Biological Processes	GO:0002717	positive regulation of natural killer cell mediated immunity	-4.62769	-2.19644	5/27	14991,15040,16768,16783,54725	H2-M3,H2-T23,Lag3,Lamp1,Cadm1
4_Member	GO Biological Processes	GO:0048002	antigen processing and presentation of peptide antigen	-4.61004	-2.18677	7/66	12010,13040,14964,14991,15018,15040,83433	B2m,Ctss,H2-D1,H2-M3,H2-Q7,H2-T23,Trem2
4_Member	GO Biological Processes	GO:0002708	positive regulation of lymphocyte mediated immunity	-4.55254	-2.13709	8/92	12010,14964,14991,15040,16768,16783,54725,83430	B2m,H2-D1,H2-M3,H2-T23,Lag3,Lamp1,Cadm1,Il23a
4_Member	GO Biological Processes	GO:0019882	antigen processing and presentation	-4.50607	-2.10486	9/121	12010,13040,14964,14991,15018,15040,19186,76438,83433	B2m,Ctss,H2-D1,H2-M3,H2-Q7,H2-T23,Psme1,Rftn1,Trem2
4_Member	GO Biological Processes	GO:0001909	leukocyte mediated cytotoxicity	-4.38596	-2.01471	8/97	12010,14964,14991,15040,16768,16783,54725,83430	B2m,H2-D1,H2-M3,H2-T23,Lag3,Lamp1,Cadm1,Il23a
4_Member	GO Biological Processes	GO:0002483	antigen processing and presentation of endogenous peptide antigen	-4.33678	-1.97248	4/16	12010,14964,14991,15040	B2m,H2-D1,H2-M3,H2-T23
4_Member	GO Biological Processes	GO:0050776	regulation of immune response	-4.12972	-1.8294	20/573	12010,12259,12260,12262,12268,14964,14991,15040,16768,16783,16854,17916,20085,20128,24088,54725,76438,83430,140792,226421	B2m,C1qa,C1qb,C1qc,C4b,H2-D1,H2-M3,H2-T23,Lag3,Lamp1,Lgals3,Myo1f,Rps19,Trim30a,Tlr2,Cadm1,Rftn1,Il23a,Colec12,Rab7b
4_Member	GO Biological Processes	GO:0019883	antigen processing and presentation of endogenous antigen	-4.1201	-1.82607	4/18	12010,14964,14991,15040	B2m,H2-D1,H2-M3,H2-T23
4_Member	GO Biological Processes	GO:0002711	positive regulation of T cell mediated immunity	-4.00021	-1.73966	5/36	12010,14964,14991,15040,83430	B2m,H2-D1,H2-M3,H2-T23,Il23a
4_Member	GO Biological Processes	GO:0002705	positive regulation of leukocyte mediated immunity	-3.96939	-1.72084	8/111	12010,14964,14991,15040,16768,16783,54725,83430	B2m,H2-D1,H2-M3,H2-T23,Lag3,Lamp1,Cadm1,Il23a
4_Member	GO Biological Processes	GO:0001906	cell killing	-3.9421	-1.71768	8/112	12010,14964,14991,15040,16768,16783,54725,83430	B2m,H2-D1,H2-M3,H2-T23,Lag3,Lamp1,Cadm1,Il23a
4_Member	GO Biological Processes	GO:0002699	positive regulation of immune effector process	-3.90572	-1.69653	10/178	12010,14964,14991,15040,16768,16783,20085,24088,54725,83430	B2m,H2-D1,H2-M3,H2-T23,Lag3,Lamp1,Rps19,Tlr2,Cadm1,Il23a
4_Member	GO Biological Processes	GO:0002456	T cell mediated immunity	-3.86789	-1.68198	7/86	12010,14964,14991,15040,57914,76438,83430	B2m,H2-D1,H2-M3,H2-T23,Crlf2,Rftn1,Il23a
4_Member	GO Biological Processes	GO:0001913	T cell mediated cytotoxicity	-3.77687	-1.62607	5/40	12010,14964,14991,15040,83430	B2m,H2-D1,H2-M3,H2-T23,Il23a
4_Member	GO Biological Processes	GO:0002460	adaptive immune response based on somatic recombination of immune receptors built from immunoglobuli	-3.74358	-1.60113	12/261	12010,12259,12260,12262,12268,14964,14991,15040,17085,57914,76438,83430	B2m,C1qa,C1qb,C1qc,C4b,H2-D1,H2-M3,H2-T23,Ly9,Crlf2,Rftn1,Il23a
4_Member	GO Biological Processes	GO:0042269	regulation of natural killer cell mediated cytotoxicity	-3.72502	-1.59881	5/41	14991,15040,16768,16783,54725	H2-M3,H2-T23,Lag3,Lamp1,Cadm1
4_Member	GO Biological Processes	GO:0002715	regulation of natural killer cell mediated immunity	-3.67461	-1.57542	5/42	14991,15040,16768,16783,54725	H2-M3,H2-T23,Lag3,Lamp1,Cadm1
4_Member	GO Biological Processes	GO:0002428	antigen processing and presentation of peptide antigen via MHC class Ib	-3.47145	-1.4601	3/11	12010,14991,15040	B2m,H2-M3,H2-T23
4_Member	GO Biological Processes	GO:0045954	positive regulation of natural killer cell mediated cytotoxicity	-3.46698	-1.45868	4/26	14991,16768,16783,54725	H2-M3,Lag3,Lamp1,Cadm1
4_Member	GO Biological Processes	GO:0002474	antigen processing and presentation of peptide antigen via MHC class I	-3.4417	-1.44661	5/47	12010,14964,14991,15018,15040	B2m,H2-D1,H2-M3,H2-Q7,H2-T23
4_Member	GO Biological Processes	GO:0001816	cytokine production	-3.40007	-1.43783	19/602	12010,14466,14991,15040,15251,16176,16768,16956,17085,18787,20128,24088,26362,54725,57914,76438,83430,93695,226421	B2m,Gba,H2-M3,H2-T23,Hif1a,Il1b,Lag3,Lpl,Ly9,Serpine1,Trim30a,Tlr2,Axl,Cadm1,Crlf2,Rftn1,Il23a,Gpnmb,Rab7b
4_Member	GO Biological Processes	GO:0002706	regulation of lymphocyte mediated immunity	-3.36459	-1.41046	8/136	12010,14964,14991,15040,16768,16783,54725,83430	B2m,H2-D1,H2-M3,H2-T23,Lag3,Lamp1,Cadm1,Il23a
4_Member	GO Biological Processes	GO:0050830	defense response to Gram-positive bacterium	-3.31651	-1.38332	6/76	12010,15040,17105,17916,21949,24088	B2m,H2-T23,Lyz2,Myo1f,Tnfsf8,Tlr2
4_Member	GO Biological Processes	GO:0002703	regulation of leukocyte mediated immunity	-3.21756	-1.31238	9/179	12010,14964,14991,15040,16768,16783,24088,54725,83430	B2m,H2-D1,H2-M3,H2-T23,Lag3,Lamp1,Tlr2,Cadm1,Il23a
4_Member	GO Biological Processes	GO:0002709	regulation of T cell mediated immunity	-3.12304	-1.2669	5/55	12010,14964,14991,15040,83430	B2m,H2-D1,H2-M3,H2-T23,Il23a
4_Member	GO Biological Processes	GO:0001817	regulation of cytokine production	-3.07793	-1.2447	17/541	12010,14466,14991,15040,15251,16176,16768,16956,17085,18787,20128,24088,26362,54725,83430,93695,226421	B2m,Gba,H2-M3,H2-T23,Hif1a,Il1b,Lag3,Lpl,Ly9,Serpine1,Trim30a,Tlr2,Axl,Cadm1,Il23a,Gpnmb,Rab7b
4_Member	GO Biological Processes	GO:0002475	antigen processing and presentation via MHC class Ib	-3.04778	-1.22945	3/15	12010,14991,15040	B2m,H2-M3,H2-T23
4_Member	GO Biological Processes	GO:0042267	natural killer cell mediated cytotoxicity	-3.01723	-1.20567	5/58	14991,15040,16768,16783,54725	H2-M3,H2-T23,Lag3,Lamp1,Cadm1
4_Member	GO Biological Processes	GO:0002228	natural killer cell mediated immunity	-2.9502	-1.15763	5/60	14991,15040,16768,16783,54725	H2-M3,H2-T23,Lag3,Lamp1,Cadm1
4_Member	GO Biological Processes	GO:0002250	adaptive immune response	-2.81736	-1.06196	13/378	12010,12259,12260,12262,12268,14728,14964,14991,15040,17085,57914,76438,83430	B2m,C1qa,C1qb,C1qc,C4b,Lilrb4a,H2-D1,H2-M3,H2-T23,Ly9,Crlf2,Rftn1,Il23a
4_Member	GO Biological Processes	GO:0001819	positive regulation of cytokine production	-2.52127	-0.868995	12/361	12010,14991,15040,15251,16176,16956,17085,18787,24088,54725,83430,226421	B2m,H2-M3,H2-T23,Hif1a,Il1b,Lpl,Ly9,Serpine1,Tlr2,Cadm1,Il23a,Rab7b
4_Member	GO Biological Processes	GO:0050829	defense response to Gram-negative bacterium	-2.45035	-0.82704	4/48	12010,17105,18787,83430	B2m,Lyz2,Serpine1,Il23a
4_Member	GO Biological Processes	GO:0002697	regulation of immune effector process	-2.13954	-0.617373	12/404	12010,14964,14991,15040,16768,16783,16854,20085,20639,24088,54725,83430	B2m,H2-D1,H2-M3,H2-T23,Lag3,Lamp1,Lgals3,Rps19,Snrpb2,Tlr2,Cadm1,Il23a
4_Member	GO Biological Processes	GO:0002824	positive regulation of adaptive immune response based on somatic recombination of immune receptors b	-2.12293	-0.60373	5/93	12010,14964,14991,15040,83430	B2m,H2-D1,H2-M3,H2-T23,Il23a
4_Member	GO Biological Processes	GO:0042742	defense response to bacterium	-2.10519	-0.591517	9/262	12010,14991,15040,17105,17916,18787,21949,24088,83430	B2m,H2-M3,H2-T23,Lyz2,Myo1f,Serpine1,Tnfsf8,Tlr2,Il23a
4_Member	GO Biological Processes	GO:0019884	antigen processing and presentation of exogenous antigen	-2.0442	-0.544758	3/33	12010,14991,19186	B2m,H2-M3,Psme1
4_Member	GO Biological Processes	GO:0002821	positive regulation of adaptive immune response	-2.01155	-0.529945	5/99	12010,14964,14991,15040,83430	B2m,H2-D1,H2-M3,H2-T23,Il23a
4_Member	GO Biological Processes	GO:0002822	regulation of adaptive immune response based on somatic recombination of immune receptors built from	-1.48859	-0.175597	5/135	12010,14964,14991,15040,83430	B2m,H2-D1,H2-M3,H2-T23,Il23a
4_Member	GO Biological Processes	GO:0002819	regulation of adaptive immune response	-1.35467	-0.0803295	5/147	12010,14964,14991,15040,83430	B2m,H2-D1,H2-M3,H2-T23,Il23a
5_Summary	GO Biological Processes	GO:1901135	carbohydrate derivative metabolic process	-7.86495	-4.8959	36/956	11674,11771,11816,11821,11950,12857,13200,14466,14538,14667,14683,14694,14751,15211,15251,16000,16176,18103,18648,18746,19089,20014,21351,21858,27403,51801,54371,56738,58250,64294,71679,71738,76969,214505,233781,241230,12286,14387,16592,17159,17691,110006	Aldoa,Ap2a1,Apoe,Aprt,Atp5f1,Cox4i1,Ddost,Gba,Gcnt2,Gm2a,Gnas,Rack1,Gpi1,Hexa,Hif1a,Igf1,Il1b,Nme2,Pgam1,Pkm,Prkcsh,Rpn2,Taldo1,Timp2,Abca7,Ramp1,Chst2,Mocs1,Chst11,Itm2c,Atp5h,Mamdc2,Chst1,Gnptg,Xylt1,St8sia6,Cacna1a,Gaa,Fabp5,Man2b1,Sik1,Gusb
5_Member	GO Biological Processes	GO:1901135	carbohydrate derivative metabolic process	-7.86495	-4.8959	36/956	11674,11771,11816,11821,11950,12857,13200,14466,14538,14667,14683,14694,14751,15211,15251,16000,16176,18103,18648,18746,19089,20014,21351,21858,27403,51801,54371,56738,58250,64294,71679,71738,76969,214505,233781,241230	Aldoa,Ap2a1,Apoe,Aprt,Atp5f1,Cox4i1,Ddost,Gba,Gcnt2,Gm2a,Gnas,Rack1,Gpi1,Hexa,Hif1a,Igf1,Il1b,Nme2,Pgam1,Pkm,Prkcsh,Rpn2,Taldo1,Timp2,Abca7,Ramp1,Chst2,Mocs1,Chst11,Itm2c,Atp5h,Mamdc2,Chst1,Gnptg,Xylt1,St8sia6
5_Member	GO Biological Processes	GO:0005975	carbohydrate metabolic process	-6.973	-4.12217	27/640	11674,11771,12286,13200,14387,14466,14538,14667,14751,15211,15251,16000,16592,17159,17691,18648,18746,19089,20014,21351,51801,54371,58250,76969,110006,214505,241230	Aldoa,Ap2a1,Cacna1a,Ddost,Gaa,Gba,Gcnt2,Gm2a,Gpi1,Hexa,Hif1a,Igf1,Fabp5,Man2b1,Sik1,Pgam1,Pkm,Prkcsh,Rpn2,Taldo1,Ramp1,Chst2,Chst11,Chst1,Gusb,Gnptg,St8sia6
5_Member	GO Biological Processes	GO:1901137	carbohydrate derivative biosynthetic process	-6.03965	-3.32317	24/585	11674,11771,11816,11821,11950,13200,14538,14683,15211,16000,16176,18103,18746,19089,20014,21858,27403,51801,58250,64294,71679,214505,233781,241230	Aldoa,Ap2a1,Apoe,Aprt,Atp5f1,Ddost,Gcnt2,Gnas,Hexa,Igf1,Il1b,Nme2,Pkm,Prkcsh,Rpn2,Timp2,Abca7,Ramp1,Chst11,Itm2c,Atp5h,Gnptg,Xylt1,St8sia6
5_Member	GO Biological Processes	GO:0044723	single-organism carbohydrate metabolic process	-5.29205	-2.6599	22/559	11674,11771,12286,13200,14387,14538,14667,14751,15251,16000,16592,17159,17691,18648,18746,19089,20014,51801,58250,76969,214505,241230	Aldoa,Ap2a1,Cacna1a,Ddost,Gaa,Gcnt2,Gm2a,Gpi1,Hif1a,Igf1,Fabp5,Man2b1,Sik1,Pgam1,Pkm,Prkcsh,Rpn2,Ramp1,Chst11,Chst1,Gnptg,St8sia6
5_Member	GO Biological Processes	GO:0009100	glycoprotein metabolic process	-4.32863	-1.97117	14/301	13200,14538,15251,16000,19089,20014,27403,51801,58250,64294,71738,214505,233781,241230	Ddost,Gcnt2,Hif1a,Igf1,Prkcsh,Rpn2,Abca7,Ramp1,Chst11,Itm2c,Mamdc2,Gnptg,Xylt1,St8sia6
5_Member	GO Biological Processes	GO:0009101	glycoprotein biosynthetic process	-3.72823	-1.59881	12/262	13200,14538,16000,19089,20014,27403,51801,58250,64294,214505,233781,241230	Ddost,Gcnt2,Igf1,Prkcsh,Rpn2,Abca7,Ramp1,Chst11,Itm2c,Gnptg,Xylt1,St8sia6
5_Member	GO Biological Processes	GO:0009311	oligosaccharide metabolic process	-2.18258	-0.644771	4/57	14667,19089,214505,241230	Gm2a,Prkcsh,Gnptg,St8sia6
5_Member	GO Biological Processes	GO:0006486	protein glycosylation	-1.82681	-0.40668	7/196	13200,14538,19089,20014,51801,214505,241230	Ddost,Gcnt2,Prkcsh,Rpn2,Ramp1,Gnptg,St8sia6
5_Member	GO Biological Processes	GO:0043413	macromolecule glycosylation	-1.82681	-0.40668	7/196	13200,14538,19089,20014,51801,214505,241230	Ddost,Gcnt2,Prkcsh,Rpn2,Ramp1,Gnptg,St8sia6
5_Member	GO Biological Processes	GO:0070085	glycosylation	-1.74101	-0.347491	7/204	13200,14538,19089,20014,51801,214505,241230	Ddost,Gcnt2,Prkcsh,Rpn2,Ramp1,Gnptg,St8sia6
5_Member	GO Biological Processes	GO:0006487	protein N-linked glycosylation	-1.717	-0.335119	4/78	13200,19089,20014,214505	Ddost,Prkcsh,Rpn2,Gnptg
6_Summary	GO Biological Processes	GO:0042273	ribosomal large subunit biogenesis	-7.85541	-4.8959	10/66	19896,19941,19989,27176,59050,67025,67115,67832,268449,269261	Rpl10a,Rpl26,Rpl7,Rpl7a,Nsa2,Rpl11,Rpl14,Brix1,Rpl23a,Rpl12
6_Member	GO Biological Processes	GO:0042273	ribosomal large subunit biogenesis	-7.85541	-4.8959	10/66	19896,19941,19989,27176,59050,67025,67115,67832,268449,269261	Rpl10a,Rpl26,Rpl7,Rpl7a,Nsa2,Rpl11,Rpl14,Brix1,Rpl23a,Rpl12
6_Member	GO Biological Processes	GO:0000470	maturation of LSU-rRNA	-3.53507	-1.49528	4/25	19896,19989,27176,59050	Rpl10a,Rpl7,Rpl7a,Nsa2
7_Summary	GO Biological Processes	GO:0098609	cell-cell adhesion	-7.06101	-4.16107	35/983	11674,11758,12010,12215,12507,12767,13200,14538,14683,14991,15040,16000,16176,16181,16411,16768,16785,16854,16898,17085,19934,20720,20846,21346,21949,27176,27370,54725,67115,70584,74012,83430,114249,216705,328833,18606,26362,11816,12520,16783,17916,22177,24088,12512,12977,14260,18787,20750	Aldoa,Prdx6,B2m,Bsg,Cd5,Cxcr4,Ddost,Gcnt2,Gnas,H2-M3,H2-T23,Igf1,Il1b,Il1rn,Itgax,Lag3,Rpsa,Lgals3,Rps2,Ly9,Rpl22,Serpine2,Stat1,Tagln2,Tnfsf8,Rpl7a,Rps26,Cadm1,Rpl14,Pak4,Rap2b,Il23a,Npnt,Clint1,Treml2,Enpp2,Axl,Apoe,Cd81,Lamp1,Myo1f,Tyrobp,Tlr2,Cd63,Csf1,Fmn1,Serpine1,Spp1
7_Member	GO Biological Processes	GO:0098609	cell-cell adhesion	-7.06101	-4.16107	35/983	11674,11758,12010,12215,12507,12767,13200,14538,14683,14991,15040,16000,16176,16181,16411,16768,16785,16854,16898,17085,19934,20720,20846,21346,21949,27176,27370,54725,67115,70584,74012,83430,114249,216705,328833	Aldoa,Prdx6,B2m,Bsg,Cd5,Cxcr4,Ddost,Gcnt2,Gnas,H2-M3,H2-T23,Igf1,Il1b,Il1rn,Itgax,Lag3,Rpsa,Lgals3,Rps2,Ly9,Rpl22,Serpine2,Stat1,Tagln2,Tnfsf8,Rpl7a,Rps26,Cadm1,Rpl14,Pak4,Rap2b,Il23a,Npnt,Clint1,Treml2
7_Member	GO Biological Processes	GO:0098602	single organism cell adhesion	-4.50507	-2.10486	25/770	12010,12507,12767,13200,14538,14683,14991,15040,16000,16176,16181,16411,16768,16785,16854,17085,18606,19934,20720,21949,26362,74012,83430,114249,328833	B2m,Cd5,Cxcr4,Ddost,Gcnt2,Gnas,H2-M3,H2-T23,Igf1,Il1b,Il1rn,Itgax,Lag3,Rpsa,Lgals3,Ly9,Enpp2,Rpl22,Serpine2,Tnfsf8,Axl,Rap2b,Il23a,Npnt,Treml2
7_Member	GO Biological Processes	GO:0016337	single organismal cell-cell adhesion	-4.14437	-1.83806	23/713	12010,12507,12767,13200,14538,14683,14991,15040,16000,16176,16181,16411,16768,16785,16854,17085,19934,20720,21949,74012,83430,114249,328833	B2m,Cd5,Cxcr4,Ddost,Gcnt2,Gnas,H2-M3,H2-T23,Igf1,Il1b,Il1rn,Itgax,Lag3,Rpsa,Lgals3,Ly9,Rpl22,Serpine2,Tnfsf8,Rap2b,Il23a,Npnt,Treml2
7_Member	GO Biological Processes	GO:0001775	cell activation	-3.9182	-1.70395	26/889	11816,12010,12507,12520,12767,13200,14683,14991,15040,16000,16176,16411,16768,16783,16854,17085,17916,19934,20720,21949,22177,24088,26362,74012,83430,328833	Apoe,B2m,Cd5,Cd81,Cxcr4,Ddost,Gnas,H2-M3,H2-T23,Igf1,Il1b,Itgax,Lag3,Lamp1,Lgals3,Ly9,Myo1f,Rpl22,Serpine2,Tnfsf8,Tyrobp,Tlr2,Axl,Rap2b,Il23a,Treml2
7_Member	GO Biological Processes	GO:0070489	T cell aggregation	-3.44843	-1.44661	16/455	12010,12507,12767,13200,14991,15040,16000,16176,16411,16768,16854,17085,19934,21949,83430,328833	B2m,Cd5,Cxcr4,Ddost,H2-M3,H2-T23,Igf1,Il1b,Itgax,Lag3,Lgals3,Ly9,Rpl22,Tnfsf8,Il23a,Treml2
7_Member	GO Biological Processes	GO:0042110	T cell activation	-3.44843	-1.44661	16/455	12010,12507,12767,13200,14991,15040,16000,16176,16411,16768,16854,17085,19934,21949,83430,328833	B2m,Cd5,Cxcr4,Ddost,H2-M3,H2-T23,Igf1,Il1b,Itgax,Lag3,Lgals3,Ly9,Rpl22,Tnfsf8,Il23a,Treml2
7_Member	GO Biological Processes	GO:0071593	lymphocyte aggregation	-3.43798	-1.44661	16/456	12010,12507,12767,13200,14991,15040,16000,16176,16411,16768,16854,17085,19934,21949,83430,328833	B2m,Cd5,Cxcr4,Ddost,H2-M3,H2-T23,Igf1,Il1b,Itgax,Lag3,Lgals3,Ly9,Rpl22,Tnfsf8,Il23a,Treml2
7_Member	GO Biological Processes	GO:0070486	leukocyte aggregation	-3.36581	-1.41046	16/463	12010,12507,12767,13200,14991,15040,16000,16176,16411,16768,16854,17085,19934,21949,83430,328833	B2m,Cd5,Cxcr4,Ddost,H2-M3,H2-T23,Igf1,Il1b,Itgax,Lag3,Lgals3,Ly9,Rpl22,Tnfsf8,Il23a,Treml2
7_Member	GO Biological Processes	GO:0030155	regulation of cell adhesion	-3.25333	-1.32522	19/619	12507,12512,12977,14260,14538,14991,15040,16000,16176,16181,16768,16854,17916,18606,18787,20720,20750,83430,114249	Cd5,Cd63,Csf1,Fmn1,Gcnt2,H2-M3,H2-T23,Igf1,Il1b,Il1rn,Lag3,Lgals3,Myo1f,Enpp2,Serpine1,Serpine2,Spp1,Il23a,Npnt
7_Member	GO Biological Processes	GO:0045321	leukocyte activation	-3.24497	-1.31938	22/772	12010,12507,12520,12767,13200,14991,15040,16000,16176,16411,16768,16783,16854,17085,17916,19934,21949,22177,24088,26362,83430,328833	B2m,Cd5,Cd81,Cxcr4,Ddost,H2-M3,H2-T23,Igf1,Il1b,Itgax,Lag3,Lamp1,Lgals3,Ly9,Myo1f,Rpl22,Tnfsf8,Tyrobp,Tlr2,Axl,Il23a,Treml2
7_Member	GO Biological Processes	GO:0007159	leukocyte cell-cell adhesion	-3.08365	-1.24475	16/492	12010,12507,12767,13200,14991,15040,16000,16176,16411,16768,16854,17085,19934,21949,83430,328833	B2m,Cd5,Cxcr4,Ddost,H2-M3,H2-T23,Igf1,Il1b,Itgax,Lag3,Lgals3,Ly9,Rpl22,Tnfsf8,Il23a,Treml2
7_Member	GO Biological Processes	GO:0045785	positive regulation of cell adhesion	-3.07369	-1.24249	13/354	12507,12512,12977,14260,14538,14991,15040,16000,16176,18606,20750,83430,114249	Cd5,Cd63,Csf1,Fmn1,Gcnt2,H2-M3,H2-T23,Igf1,Il1b,Enpp2,Spp1,Il23a,Npnt
7_Member	GO Biological Processes	GO:0046649	lymphocyte activation	-2.91741	-1.13263	19/661	12010,12507,12520,12767,13200,14991,15040,16000,16176,16411,16768,16783,16854,17085,19934,21949,26362,83430,328833	B2m,Cd5,Cd81,Cxcr4,Ddost,H2-M3,H2-T23,Igf1,Il1b,Itgax,Lag3,Lamp1,Lgals3,Ly9,Rpl22,Tnfsf8,Axl,Il23a,Treml2
7_Member	GO Biological Processes	GO:0042098	T cell proliferation	-2.46618	-0.839102	8/188	12767,14991,15040,16000,16176,16411,16854,83430	Cxcr4,H2-M3,H2-T23,Igf1,Il1b,Itgax,Lgals3,Il23a
7_Member	GO Biological Processes	GO:0032943	mononuclear cell proliferation	-2.27447	-0.707431	10/292	12520,12767,12977,14991,15040,16000,16176,16411,16854,83430	Cd81,Cxcr4,Csf1,H2-M3,H2-T23,Igf1,Il1b,Itgax,Lgals3,Il23a
7_Member	GO Biological Processes	GO:0032944	regulation of mononuclear cell proliferation	-2.24185	-0.685663	8/205	12520,12977,14991,15040,16000,16176,16854,83430	Cd81,Csf1,H2-M3,H2-T23,Igf1,Il1b,Lgals3,Il23a
7_Member	GO Biological Processes	GO:0051251	positive regulation of lymphocyte activation	-2.21117	-0.664179	9/252	12507,12520,14991,15040,16000,16176,16783,26362,83430	Cd5,Cd81,H2-M3,H2-T23,Igf1,Il1b,Lamp1,Axl,Il23a
7_Member	GO Biological Processes	GO:0070661	leukocyte proliferation	-2.14605	-0.620877	10/305	12520,12767,12977,14991,15040,16000,16176,16411,16854,83430	Cd81,Cxcr4,Csf1,H2-M3,H2-T23,Igf1,Il1b,Itgax,Lgals3,Il23a
7_Member	GO Biological Processes	GO:0070663	regulation of leukocyte proliferation	-2.14503	-0.620877	8/213	12520,12977,14991,15040,16000,16176,16854,83430	Cd81,Csf1,H2-M3,H2-T23,Igf1,Il1b,Lgals3,Il23a
7_Member	GO Biological Processes	GO:0032946	positive regulation of mononuclear cell proliferation	-2.11865	-0.602399	6/131	12520,12977,15040,16000,16176,83430	Cd81,Csf1,H2-T23,Igf1,Il1b,Il23a
7_Member	GO Biological Processes	GO:0022407	regulation of cell-cell adhesion	-2.03867	-0.540616	11/366	12507,14538,14991,15040,16000,16176,16181,16768,16854,20720,83430	Cd5,Gcnt2,H2-M3,H2-T23,Igf1,Il1b,Il1rn,Lag3,Lgals3,Serpine2,Il23a
7_Member	GO Biological Processes	GO:0070665	positive regulation of leukocyte proliferation	-2.02767	-0.537053	6/137	12520,12977,15040,16000,16176,83430	Cd81,Csf1,H2-T23,Igf1,Il1b,Il23a
7_Member	GO Biological Processes	GO:0002696	positive regulation of leukocyte activation	-1.88274	-0.440915	9/285	12507,12520,14991,15040,16000,16176,16783,26362,83430	Cd5,Cd81,H2-M3,H2-T23,Igf1,Il1b,Lamp1,Axl,Il23a
7_Member	GO Biological Processes	GO:0050865	regulation of cell activation	-1.85622	-0.422554	13/495	11816,12507,12520,14991,15040,16000,16176,16768,16783,16854,20720,26362,83430	Apoe,Cd5,Cd81,H2-M3,H2-T23,Igf1,Il1b,Lag3,Lamp1,Lgals3,Serpine2,Axl,Il23a
7_Member	GO Biological Processes	GO:0046651	lymphocyte proliferation	-1.83795	-0.4154	9/290	12520,12767,14991,15040,16000,16176,16411,16854,83430	Cd81,Cxcr4,H2-M3,H2-T23,Igf1,Il1b,Itgax,Lgals3,Il23a
7_Member	GO Biological Processes	GO:0051249	regulation of lymphocyte activation	-1.83408	-0.412379	11/392	12507,12520,14991,15040,16000,16176,16768,16783,16854,26362,83430	Cd5,Cd81,H2-M3,H2-T23,Igf1,Il1b,Lag3,Lamp1,Lgals3,Axl,Il23a
7_Member	GO Biological Processes	GO:0042129	regulation of T cell proliferation	-1.80905	-0.392822	6/153	14991,15040,16000,16176,16854,83430	H2-M3,H2-T23,Igf1,Il1b,Lgals3,Il23a
7_Member	GO Biological Processes	GO:0050867	positive regulation of cell activation	-1.76872	-0.364041	9/298	12507,12520,14991,15040,16000,16176,16783,26362,83430	Cd5,Cd81,H2-M3,H2-T23,Igf1,Il1b,Lamp1,Axl,Il23a
7_Member	GO Biological Processes	GO:0050670	regulation of lymphocyte proliferation	-1.75147	-0.35573	7/203	12520,14991,15040,16000,16176,16854,83430	Cd81,H2-M3,H2-T23,Igf1,Il1b,Lgals3,Il23a
7_Member	GO Biological Processes	GO:0050798	activated T cell proliferation	-1.73116	-0.346589	3/43	16000,16411,83430	Igf1,Itgax,Il23a
7_Member	GO Biological Processes	GO:0022409	positive regulation of cell-cell adhesion	-1.73063	-0.346589	7/205	12507,14538,14991,15040,16000,16176,83430	Cd5,Gcnt2,H2-M3,H2-T23,Igf1,Il1b,Il23a
7_Member	GO Biological Processes	GO:0050870	positive regulation of T cell activation	-1.65325	-0.284101	6/166	12507,14991,15040,16000,16176,83430	Cd5,H2-M3,H2-T23,Igf1,Il1b,Il23a
7_Member	GO Biological Processes	GO:0050863	regulation of T cell activation	-1.59791	-0.248418	8/268	12507,14991,15040,16000,16176,16768,16854,83430	Cd5,H2-M3,H2-T23,Igf1,Il1b,Lag3,Lgals3,Il23a
7_Member	GO Biological Processes	GO:0050671	positive regulation of lymphocyte proliferation	-1.5619	-0.222169	5/129	12520,15040,16000,16176,83430	Cd81,H2-T23,Igf1,Il1b,Il23a
7_Member	GO Biological Processes	GO:1903039	positive regulation of leukocyte cell-cell adhesion	-1.55509	-0.219465	6/175	12507,14991,15040,16000,16176,83430	Cd5,H2-M3,H2-T23,Igf1,Il1b,Il23a
7_Member	GO Biological Processes	GO:1903037	regulation of leukocyte cell-cell adhesion	-1.48514	-0.17337	8/282	12507,14991,15040,16000,16176,16768,16854,83430	Cd5,H2-M3,H2-T23,Igf1,Il1b,Lag3,Lgals3,Il23a
7_Member	GO Biological Processes	GO:0042102	positive regulation of T cell proliferation	-1.47108	-0.167185	4/93	15040,16000,16176,83430	H2-T23,Igf1,Il1b,Il23a
7_Member	GO Biological Processes	GO:0002694	regulation of leukocyte activation	-1.4096	-0.120448	11/457	12507,12520,14991,15040,16000,16176,16768,16783,16854,26362,83430	Cd5,Cd81,H2-M3,H2-T23,Igf1,Il1b,Lag3,Lamp1,Lgals3,Axl,Il23a
8_Summary	GO Biological Processes	GO:0034097	response to cytokine	-6.58893	-3.8055	24/545	11837,12767,12977,12982,13200,14466,14528,15018,15958,16176,16181,16898,18223,18787,20305,20846,21858,26362,26388,66141,69550,83433,114249,236312,12010,24088,246256,14991,15040,17105,17916,21949,83430,11928,16000,16835,16948,20183,20750,14694,27403,140792	Rplp0,Cxcr4,Csf1,Csf2ra,Ddost,Gba,Gch1,H2-Q7,Ifit2,Il1b,Il1rn,Rps2,Numbl,Serpine1,Ccl6,Stat1,Timp2,Axl,Ifi202b,Ifitm3,Bst2,Trem2,Npnt,Ifi209,B2m,Tlr2,Fcgr4,H2-M3,H2-T23,Lyz2,Myo1f,Tnfsf8,Il23a,Atp1a1,Igf1,Ldlr,Lox,Rxrg,Spp1,Rack1,Abca7,Colec12
8_Member	GO Biological Processes	GO:0034097	response to cytokine	-6.58893	-3.8055	24/545	11837,12767,12977,12982,13200,14466,14528,15018,15958,16176,16181,16898,18223,18787,20305,20846,21858,26362,26388,66141,69550,83433,114249,236312	Rplp0,Cxcr4,Csf1,Csf2ra,Ddost,Gba,Gch1,H2-Q7,Ifit2,Il1b,Il1rn,Rps2,Numbl,Serpine1,Ccl6,Stat1,Timp2,Axl,Ifi202b,Ifitm3,Bst2,Trem2,Npnt,Ifi209
8_Member	GO Biological Processes	GO:0071345	cellular response to cytokine stimulus	-5.64101	-2.96873	20/450	11837,12767,12977,12982,14466,15018,15958,16176,16181,16898,18223,18787,20305,20846,26362,26388,66141,83433,114249,236312	Rplp0,Cxcr4,Csf1,Csf2ra,Gba,H2-Q7,Ifit2,Il1b,Il1rn,Rps2,Numbl,Serpine1,Ccl6,Stat1,Axl,Ifi202b,Ifitm3,Trem2,Npnt,Ifi209
8_Member	GO Biological Processes	GO:0001961	positive regulation of cytokine-mediated signaling pathway	-2.24491	-0.686576	3/28	12977,26362,83433	Csf1,Axl,Trem2
8_Member	GO Biological Processes	GO:0060760	positive regulation of response to cytokine stimulus	-2.20166	-0.659694	3/29	12977,26362,83433	Csf1,Axl,Trem2
8_Member	GO Biological Processes	GO:0071219	cellular response to molecule of bacterial origin	-2.14503	-0.620877	8/213	12010,16176,18787,20846,24088,26362,83433,246256	B2m,Il1b,Serpine1,Stat1,Tlr2,Axl,Trem2,Fcgr4
8_Member	GO Biological Processes	GO:0071216	cellular response to biotic stimulus	-1.93452	-0.478449	8/232	12010,16176,18787,20846,24088,26362,83433,246256	B2m,Il1b,Serpine1,Stat1,Tlr2,Axl,Trem2,Fcgr4
8_Member	GO Biological Processes	GO:0001959	regulation of cytokine-mediated signaling pathway	-1.87397	-0.437007	4/70	12977,16181,26362,83433	Csf1,Il1rn,Axl,Trem2
8_Member	GO Biological Processes	GO:0009617	response to bacterium	-1.84047	-0.416401	14/552	12010,14991,15040,16176,17105,17916,18787,20846,21949,24088,26362,83430,83433,246256	B2m,H2-M3,H2-T23,Il1b,Lyz2,Myo1f,Serpine1,Stat1,Tnfsf8,Tlr2,Axl,Il23a,Trem2,Fcgr4
8_Member	GO Biological Processes	GO:0060759	regulation of response to cytokine stimulus	-1.75431	-0.35708	4/76	12977,16181,26362,83433	Csf1,Il1rn,Axl,Trem2
8_Member	GO Biological Processes	GO:0071222	cellular response to lipopolysaccharide	-1.74101	-0.347491	7/204	12010,16176,18787,20846,26362,83433,246256	B2m,Il1b,Serpine1,Stat1,Axl,Trem2,Fcgr4
8_Member	GO Biological Processes	GO:0019221	cytokine-mediated signaling pathway	-1.73517	-0.346589	9/302	12977,16176,16181,18223,20305,20846,26362,66141,83433	Csf1,Il1b,Il1rn,Numbl,Ccl6,Stat1,Axl,Ifitm3,Trem2
8_Member	GO Biological Processes	GO:0031663	lipopolysaccharide-mediated signaling pathway	-1.65361	-0.284101	3/46	16176,20846,83433	Il1b,Stat1,Trem2
8_Member	GO Biological Processes	GO:0033993	response to lipid	-1.63767	-0.274063	16/702	11928,12010,14466,16000,16176,16181,16835,16948,18787,20183,20750,20846,24088,26362,83433,246256	Atp1a1,B2m,Gba,Igf1,Il1b,Il1rn,Ldlr,Lox,Serpine1,Rxrg,Spp1,Stat1,Tlr2,Axl,Trem2,Fcgr4
8_Member	GO Biological Processes	GO:0006909	phagocytosis	-1.54463	-0.212858	6/176	14694,16176,26362,27403,83433,140792	Rack1,Il1b,Axl,Abca7,Trem2,Colec12
8_Member	GO Biological Processes	GO:0002237	response to molecule of bacterial origin	-1.54048	-0.209984	9/327	12010,14991,16176,18787,20846,24088,26362,83433,246256	B2m,H2-M3,Il1b,Serpine1,Stat1,Tlr2,Axl,Trem2,Fcgr4
9_Summary	GO Biological Processes	GO:0044712	single-organism catabolic process	-5.68023	-2.99371	25/657	11674,11758,11816,13030,13040,14387,14466,14667,14694,14751,15211,15251,16000,16176,16956,18606,18648,18746,18807,58810,71772,80885,216440,225896,320024	Aldoa,Prdx6,Apoe,Ctsb,Ctss,Gaa,Gba,Gm2a,Rack1,Gpi1,Hexa,Hif1a,Igf1,Il1b,Lpl,Enpp2,Pgam1,Pkm,Pld3,Akr1a1,Plbd2,Hcar2,Os9,Ubxn1,Nceh1
9_Member	GO Biological Processes	GO:0044712	single-organism catabolic process	-5.68023	-2.99371	25/657	11674,11758,11816,13030,13040,14387,14466,14667,14694,14751,15211,15251,16000,16176,16956,18606,18648,18746,18807,58810,71772,80885,216440,225896,320024	Aldoa,Prdx6,Apoe,Ctsb,Ctss,Gaa,Gba,Gm2a,Rack1,Gpi1,Hexa,Hif1a,Igf1,Il1b,Lpl,Enpp2,Pgam1,Pkm,Pld3,Akr1a1,Plbd2,Hcar2,Os9,Ubxn1,Nceh1
10_Summary	GO Biological Processes	GO:0006897	endocytosis	-5.3761	-2.73097	21/510	11771,11816,11820,12010,12306,12512,12520,12527,14694,16176,16835,16854,18787,26362,27403,51801,66141,71602,83433,140792,216705,12333,15251,12286,16783	Ap2a1,Apoe,App,B2m,Anxa2,Cd63,Cd81,Cd9,Rack1,Il1b,Ldlr,Lgals3,Serpine1,Axl,Abca7,Ramp1,Ifitm3,Myo1e,Trem2,Colec12,Clint1,Capn1,Hif1a,Cacna1a,Lamp1
10_Member	GO Biological Processes	GO:0006897	endocytosis	-5.3761	-2.73097	21/510	11771,11816,11820,12010,12306,12512,12520,12527,14694,16176,16835,16854,18787,26362,27403,51801,66141,71602,83433,140792,216705	Ap2a1,Apoe,App,B2m,Anxa2,Cd63,Cd81,Cd9,Rack1,Il1b,Ldlr,Lgals3,Serpine1,Axl,Abca7,Ramp1,Ifitm3,Myo1e,Trem2,Colec12,Clint1
10_Member	GO Biological Processes	GO:0006898	receptor-mediated endocytosis	-3.20019	-1.31238	9/180	11816,12010,12306,12512,12520,12527,18787,51801,66141	Apoe,B2m,Anxa2,Cd63,Cd81,Cd9,Serpine1,Ramp1,Ifitm3
10_Member	GO Biological Processes	GO:0043112	receptor metabolic process	-2.99125	-1.18934	8/155	11816,12306,12333,12512,12520,12527,15251,51801	Apoe,Anxa2,Capn1,Cd63,Cd81,Cd9,Hif1a,Ramp1
10_Member	GO Biological Processes	GO:0030100	regulation of endocytosis	-2.70384	-0.988012	9/212	12010,12306,12512,14694,16176,16854,18787,26362,27403	B2m,Anxa2,Cd63,Rack1,Il1b,Lgals3,Serpine1,Axl,Abca7
10_Member	GO Biological Processes	GO:0031623	receptor internalization	-2.35256	-0.762953	5/82	12306,12512,12520,12527,51801	Anxa2,Cd63,Cd81,Cd9,Ramp1
10_Member	GO Biological Processes	GO:0045807	positive regulation of endocytosis	-2.11865	-0.602399	6/131	12010,12512,16176,18787,26362,27403	B2m,Cd63,Il1b,Serpine1,Axl,Abca7
10_Member	GO Biological Processes	GO:0048259	regulation of receptor-mediated endocytosis	-1.79285	-0.380494	4/74	12010,12306,12512,18787	B2m,Anxa2,Cd63,Serpine1
10_Member	GO Biological Processes	GO:0048260	positive regulation of receptor-mediated endocytosis	-1.60517	-0.254448	3/48	12010,12512,18787	B2m,Cd63,Serpine1
10_Member	GO Biological Processes	GO:0060627	regulation of vesicle-mediated transport	-1.5285	-0.201802	11/437	12010,12286,12306,12512,14694,16176,16783,16854,18787,26362,27403	B2m,Cacna1a,Anxa2,Cd63,Rack1,Il1b,Lamp1,Lgals3,Serpine1,Axl,Abca7
11_Summary	GO Biological Processes	GO:0009117	nucleotide metabolic process	-5.02215	-2.46057	21/538	11674,11816,11950,12857,14683,14694,14751,15251,16000,18103,18648,18746,21351,21858,23962,51801,56738,71679,107766,246730,353172,11821,12520,14077,18606,668212	Aldoa,Apoe,Atp5f1,Cox4i1,Gnas,Rack1,Gpi1,Hif1a,Igf1,Nme2,Pgam1,Pkm,Taldo1,Timp2,Oasl2,Ramp1,Mocs1,Atp5h,Haao,Oas1a,Gars,Aprt,Cd81,Fabp3,Enpp2,Efr3b
11_Member	GO Biological Processes	GO:0009117	nucleotide metabolic process	-5.02215	-2.46057	21/538	11674,11816,11950,12857,14683,14694,14751,15251,16000,18103,18648,18746,21351,21858,23962,51801,56738,71679,107766,246730,353172	Aldoa,Apoe,Atp5f1,Cox4i1,Gnas,Rack1,Gpi1,Hif1a,Igf1,Nme2,Pgam1,Pkm,Taldo1,Timp2,Oasl2,Ramp1,Mocs1,Atp5h,Haao,Oas1a,Gars
11_Member	GO Biological Processes	GO:0006753	nucleoside phosphate metabolic process	-4.89027	-2.36091	21/549	11674,11816,11950,12857,14683,14694,14751,15251,16000,18103,18648,18746,21351,21858,23962,51801,56738,71679,107766,246730,353172	Aldoa,Apoe,Atp5f1,Cox4i1,Gnas,Rack1,Gpi1,Hif1a,Igf1,Nme2,Pgam1,Pkm,Taldo1,Timp2,Oasl2,Ramp1,Mocs1,Atp5h,Haao,Oas1a,Gars
11_Member	GO Biological Processes	GO:0072521	purine-containing compound metabolic process	-4.86982	-2.35939	19/465	11674,11816,11821,11950,12857,14683,14694,14751,15251,16000,18103,18648,18746,21858,23962,51801,56738,71679,246730	Aldoa,Apoe,Aprt,Atp5f1,Cox4i1,Gnas,Rack1,Gpi1,Hif1a,Igf1,Nme2,Pgam1,Pkm,Timp2,Oasl2,Ramp1,Mocs1,Atp5h,Oas1a
11_Member	GO Biological Processes	GO:0055086	nucleobase-containing small molecule metabolic process	-4.84618	-2.3453	22/597	11674,11816,11821,11950,12857,14683,14694,14751,15251,16000,18103,18648,18746,21351,21858,23962,51801,56738,71679,107766,246730,353172	Aldoa,Apoe,Aprt,Atp5f1,Cox4i1,Gnas,Rack1,Gpi1,Hif1a,Igf1,Nme2,Pgam1,Pkm,Taldo1,Timp2,Oasl2,Ramp1,Mocs1,Atp5h,Haao,Oas1a,Gars
11_Member	GO Biological Processes	GO:0006163	purine nucleotide metabolic process	-4.80896	-2.31742	18/428	11674,11816,11950,12857,14683,14694,14751,15251,16000,18103,18648,18746,21858,23962,51801,56738,71679,246730	Aldoa,Apoe,Atp5f1,Cox4i1,Gnas,Rack1,Gpi1,Hif1a,Igf1,Nme2,Pgam1,Pkm,Timp2,Oasl2,Ramp1,Mocs1,Atp5h,Oas1a
11_Member	GO Biological Processes	GO:0009165	nucleotide biosynthetic process	-4.24418	-1.91935	13/268	11674,11816,11950,14683,18103,18746,21858,23962,51801,71679,107766,246730,353172	Aldoa,Apoe,Atp5f1,Gnas,Nme2,Pkm,Timp2,Oasl2,Ramp1,Atp5h,Haao,Oas1a,Gars
11_Member	GO Biological Processes	GO:0072522	purine-containing compound biosynthetic process	-4.24414	-1.91935	12/231	11674,11816,11821,11950,14683,18103,18746,21858,23962,51801,71679,246730	Aldoa,Apoe,Aprt,Atp5f1,Gnas,Nme2,Pkm,Timp2,Oasl2,Ramp1,Atp5h,Oas1a
11_Member	GO Biological Processes	GO:0019693	ribose phosphate metabolic process	-4.17703	-1.86465	17/435	11674,11816,11950,12857,14683,14694,14751,15251,16000,18103,18648,18746,21351,21858,51801,56738,71679	Aldoa,Apoe,Atp5f1,Cox4i1,Gnas,Rack1,Gpi1,Hif1a,Igf1,Nme2,Pgam1,Pkm,Taldo1,Timp2,Ramp1,Mocs1,Atp5h
11_Member	GO Biological Processes	GO:1901293	nucleoside phosphate biosynthetic process	-4.11465	-1.82607	13/276	11674,11816,11950,14683,18103,18746,21858,23962,51801,71679,107766,246730,353172	Aldoa,Apoe,Atp5f1,Gnas,Nme2,Pkm,Timp2,Oasl2,Ramp1,Atp5h,Haao,Oas1a,Gars
11_Member	GO Biological Processes	GO:0009150	purine ribonucleotide metabolic process	-3.89638	-1.69653	16/415	11674,11816,11950,12857,14683,14694,14751,15251,16000,18103,18648,18746,21858,51801,56738,71679	Aldoa,Apoe,Atp5f1,Cox4i1,Gnas,Rack1,Gpi1,Hif1a,Igf1,Nme2,Pgam1,Pkm,Timp2,Ramp1,Mocs1,Atp5h
11_Member	GO Biological Processes	GO:0009259	ribonucleotide metabolic process	-3.80185	-1.63821	16/423	11674,11816,11950,12857,14683,14694,14751,15251,16000,18103,18648,18746,21858,51801,56738,71679	Aldoa,Apoe,Atp5f1,Cox4i1,Gnas,Rack1,Gpi1,Hif1a,Igf1,Nme2,Pgam1,Pkm,Timp2,Ramp1,Mocs1,Atp5h
11_Member	GO Biological Processes	GO:0006164	purine nucleotide biosynthetic process	-3.68956	-1.57774	11/226	11674,11816,11950,14683,18103,18746,21858,23962,51801,71679,246730	Aldoa,Apoe,Atp5f1,Gnas,Nme2,Pkm,Timp2,Oasl2,Ramp1,Atp5h,Oas1a
11_Member	GO Biological Processes	GO:0019637	organophosphate metabolic process	-3.67848	-1.57554	25/869	11674,11816,11950,12520,12857,14077,14683,14694,14751,15251,16000,18103,18606,18648,18746,21351,21858,23962,51801,56738,71679,107766,246730,353172,668212	Aldoa,Apoe,Atp5f1,Cd81,Cox4i1,Fabp3,Gnas,Rack1,Gpi1,Hif1a,Igf1,Nme2,Enpp2,Pgam1,Pkm,Taldo1,Timp2,Oasl2,Ramp1,Mocs1,Atp5h,Haao,Oas1a,Gars,Efr3b
11_Member	GO Biological Processes	GO:0090407	organophosphate biosynthetic process	-3.1495	-1.27812	15/438	11674,11816,11950,14077,14683,18103,18746,21858,23962,51801,56738,71679,107766,246730,353172	Aldoa,Apoe,Atp5f1,Fabp3,Gnas,Nme2,Pkm,Timp2,Oasl2,Ramp1,Mocs1,Atp5h,Haao,Oas1a,Gars
11_Member	GO Biological Processes	GO:0045981	positive regulation of nucleotide metabolic process	-3.11853	-1.26665	7/114	11816,14683,14694,16000,18103,21858,51801	Apoe,Gnas,Rack1,Igf1,Nme2,Timp2,Ramp1
11_Member	GO Biological Processes	GO:1900544	positive regulation of purine nucleotide metabolic process	-3.11853	-1.26665	7/114	11816,14683,14694,16000,18103,21858,51801	Apoe,Gnas,Rack1,Igf1,Nme2,Timp2,Ramp1
11_Member	GO Biological Processes	GO:1900542	regulation of purine nucleotide metabolic process	-3.01713	-1.20567	9/191	11816,14683,14694,15251,16000,18103,18648,21858,51801	Apoe,Gnas,Rack1,Hif1a,Igf1,Nme2,Pgam1,Timp2,Ramp1
11_Member	GO Biological Processes	GO:0030801	positive regulation of cyclic nucleotide metabolic process	-2.95332	-1.1589	6/89	11816,14683,14694,18103,21858,51801	Apoe,Gnas,Rack1,Nme2,Timp2,Ramp1
11_Member	GO Biological Processes	GO:0006140	regulation of nucleotide metabolic process	-2.90775	-1.12613	9/198	11816,14683,14694,15251,16000,18103,18648,21858,51801	Apoe,Gnas,Rack1,Hif1a,Igf1,Nme2,Pgam1,Timp2,Ramp1
11_Member	GO Biological Processes	GO:0009152	purine ribonucleotide biosynthetic process	-2.60863	-0.920666	9/219	11674,11816,11950,14683,18103,18746,21858,51801,71679	Aldoa,Apoe,Atp5f1,Gnas,Nme2,Pkm,Timp2,Ramp1,Atp5h
11_Member	GO Biological Processes	GO:0030816	positive regulation of cAMP metabolic process	-2.5448	-0.884947	5/74	14683,14694,18103,21858,51801	Gnas,Rack1,Nme2,Timp2,Ramp1
11_Member	GO Biological Processes	GO:0009260	ribonucleotide biosynthetic process	-2.53031	-0.874532	9/225	11674,11816,11950,14683,18103,18746,21858,51801,71679	Aldoa,Apoe,Atp5f1,Gnas,Nme2,Pkm,Timp2,Ramp1,Atp5h
11_Member	GO Biological Processes	GO:0046390	ribose phosphate biosynthetic process	-2.49224	-0.855134	9/228	11674,11816,11950,14683,18103,18746,21858,51801,71679	Aldoa,Apoe,Atp5f1,Gnas,Nme2,Pkm,Timp2,Ramp1,Atp5h
11_Member	GO Biological Processes	GO:0030804	positive regulation of cyclic nucleotide biosynthetic process	-2.35256	-0.762953	5/82	11816,14683,18103,21858,51801	Apoe,Gnas,Nme2,Timp2,Ramp1
11_Member	GO Biological Processes	GO:0030810	positive regulation of nucleotide biosynthetic process	-2.22288	-0.672309	5/88	11816,14683,18103,21858,51801	Apoe,Gnas,Nme2,Timp2,Ramp1
11_Member	GO Biological Processes	GO:1900373	positive regulation of purine nucleotide biosynthetic process	-2.22288	-0.672309	5/88	11816,14683,18103,21858,51801	Apoe,Gnas,Nme2,Timp2,Ramp1
11_Member	GO Biological Processes	GO:0030799	regulation of cyclic nucleotide metabolic process	-2.02767	-0.537053	6/137	11816,14683,14694,18103,21858,51801	Apoe,Gnas,Rack1,Nme2,Timp2,Ramp1
11_Member	GO Biological Processes	GO:0030819	positive regulation of cAMP biosynthetic process	-1.89514	-0.44688	4/69	14683,18103,21858,51801	Gnas,Nme2,Timp2,Ramp1
11_Member	GO Biological Processes	GO:0030814	regulation of cAMP metabolic process	-1.78221	-0.37445	5/113	14683,14694,18103,21858,51801	Gnas,Rack1,Nme2,Timp2,Ramp1
11_Member	GO Biological Processes	GO:0030802	regulation of cyclic nucleotide biosynthetic process	-1.73785	-0.346589	5/116	11816,14683,18103,21858,51801	Apoe,Gnas,Nme2,Timp2,Ramp1
11_Member	GO Biological Processes	GO:1900371	regulation of purine nucleotide biosynthetic process	-1.64001	-0.275023	5/123	11816,14683,18103,21858,51801	Apoe,Gnas,Nme2,Timp2,Ramp1
11_Member	GO Biological Processes	GO:0030808	regulation of nucleotide biosynthetic process	-1.62664	-0.267141	5/124	11816,14683,18103,21858,51801	Apoe,Gnas,Nme2,Timp2,Ramp1
11_Member	GO Biological Processes	GO:0009187	cyclic nucleotide metabolic process	-1.53425	-0.205032	6/177	11816,14683,14694,18103,21858,51801	Apoe,Gnas,Rack1,Nme2,Timp2,Ramp1
11_Member	GO Biological Processes	GO:0046058	cAMP metabolic process	-1.52468	-0.199257	5/132	14683,14694,18103,21858,51801	Gnas,Rack1,Nme2,Timp2,Ramp1
11_Member	GO Biological Processes	GO:0052652	cyclic purine nucleotide metabolic process	-1.45359	-0.155023	5/138	11816,14683,18103,21858,51801	Apoe,Gnas,Nme2,Timp2,Ramp1
11_Member	GO Biological Processes	GO:0009190	cyclic nucleotide biosynthetic process	-1.44216	-0.147453	5/139	11816,14683,18103,21858,51801	Apoe,Gnas,Nme2,Timp2,Ramp1
11_Member	GO Biological Processes	GO:0030817	regulation of cAMP biosynthetic process	-1.37325	-0.0938403	4/100	14683,18103,21858,51801	Gnas,Nme2,Timp2,Ramp1
12_Summary	GO Biological Processes	GO:0060326	cell chemotaxis	-4.93738	-2.38653	13/230	12642,12977,16176,16854,17524,17925,18186,18606,18787,20085,20305,20750,83430,24088,13040,16835,11816,15251,16181,26362,53416,54371,57914,76969,121021,11820,12767,20359,12306,20639,20720,233781	Ch25h,Csf1,Il1b,Lgals3,Mpp1,Myo9b,Nrp1,Enpp2,Serpine1,Rps19,Ccl6,Spp1,Il23a,Tlr2,Ctss,Ldlr,Apoe,Hif1a,Il1rn,Axl,Stk39,Chst2,Crlf2,Chst1,Cspg4,App,Cxcr4,Sema6b,Anxa2,Snrpb2,Serpine2,Xylt1
12_Member	GO Biological Processes	GO:0060326	cell chemotaxis	-4.93738	-2.38653	13/230	12642,12977,16176,16854,17524,17925,18186,18606,18787,20085,20305,20750,83430	Ch25h,Csf1,Il1b,Lgals3,Mpp1,Myo9b,Nrp1,Enpp2,Serpine1,Rps19,Ccl6,Spp1,Il23a
12_Member	GO Biological Processes	GO:0030595	leukocyte chemotaxis	-4.7116	-2.24693	11/174	12642,12977,16176,16854,17524,17925,18787,20085,20305,20750,83430	Ch25h,Csf1,Il1b,Lgals3,Mpp1,Myo9b,Serpine1,Rps19,Ccl6,Spp1,Il23a
12_Member	GO Biological Processes	GO:0097529	myeloid leukocyte migration	-4.45741	-2.0791	10/153	12977,16176,16854,17524,17925,18787,20085,20305,20750,83430	Csf1,Il1b,Lgals3,Mpp1,Myo9b,Serpine1,Rps19,Ccl6,Spp1,Il23a
12_Member	GO Biological Processes	GO:0050900	leukocyte migration	-3.59356	-1.52127	12/271	12642,12977,16176,16854,17524,17925,18787,20085,20305,20750,24088,83430	Ch25h,Csf1,Il1b,Lgals3,Mpp1,Myo9b,Serpine1,Rps19,Ccl6,Spp1,Tlr2,Il23a
12_Member	GO Biological Processes	GO:0071621	granulocyte chemotaxis	-3.57008	-1.51544	7/96	12977,16176,16854,17524,20305,20750,83430	Csf1,Il1b,Lgals3,Mpp1,Ccl6,Spp1,Il23a
12_Member	GO Biological Processes	GO:0097530	granulocyte migration	-3.21094	-1.31238	7/110	12977,16176,16854,17524,20305,20750,83430	Csf1,Il1b,Lgals3,Mpp1,Ccl6,Spp1,Il23a
12_Member	GO Biological Processes	GO:0030593	neutrophil chemotaxis	-3.19726	-1.31238	6/80	16176,16854,17524,20305,20750,83430	Il1b,Lgals3,Mpp1,Ccl6,Spp1,Il23a
12_Member	GO Biological Processes	GO:0050729	positive regulation of inflammatory response	-3.16423	-1.28622	7/112	13040,16176,16835,18787,20085,20305,24088	Ctss,Il1b,Ldlr,Serpine1,Rps19,Ccl6,Tlr2
12_Member	GO Biological Processes	GO:0006954	inflammatory response	-3.08858	-1.24496	18/589	11816,12977,13040,15251,16176,16181,16835,18787,20085,20305,24088,26362,53416,54371,57914,76969,83430,121021	Apoe,Csf1,Ctss,Hif1a,Il1b,Il1rn,Ldlr,Serpine1,Rps19,Ccl6,Tlr2,Axl,Stk39,Chst2,Crlf2,Chst1,Il23a,Cspg4
12_Member	GO Biological Processes	GO:0006935	chemotaxis	-3.04674	-1.22945	16/496	11820,12642,12767,12977,16176,16854,17524,17925,18186,18606,18787,20085,20305,20359,20750,83430	App,Ch25h,Cxcr4,Csf1,Il1b,Lgals3,Mpp1,Myo9b,Nrp1,Enpp2,Serpine1,Rps19,Ccl6,Sema6b,Spp1,Il23a
12_Member	GO Biological Processes	GO:0042330	taxis	-3.02846	-1.21313	16/498	11820,12642,12767,12977,16176,16854,17524,17925,18186,18606,18787,20085,20305,20359,20750,83430	App,Ch25h,Cxcr4,Csf1,Il1b,Lgals3,Mpp1,Myo9b,Nrp1,Enpp2,Serpine1,Rps19,Ccl6,Sema6b,Spp1,Il23a
12_Member	GO Biological Processes	GO:1990266	neutrophil migration	-2.87859	-1.10588	6/92	16176,16854,17524,20305,20750,83430	Il1b,Lgals3,Mpp1,Ccl6,Spp1,Il23a
12_Member	GO Biological Processes	GO:0032103	positive regulation of response to external stimulus	-2.70352	-0.988012	10/254	12977,13040,16176,16835,18186,18787,20085,20305,24088,83430	Csf1,Ctss,Il1b,Ldlr,Nrp1,Serpine1,Rps19,Ccl6,Tlr2,Il23a
12_Member	GO Biological Processes	GO:0071622	regulation of granulocyte chemotaxis	-2.58899	-0.915309	4/44	12977,16176,17524,83430	Csf1,Il1b,Mpp1,Il23a
12_Member	GO Biological Processes	GO:0050920	regulation of chemotaxis	-2.52303	-0.868995	8/184	12767,12977,16176,17524,18186,18787,20359,83430	Cxcr4,Csf1,Il1b,Mpp1,Nrp1,Serpine1,Sema6b,Il23a
12_Member	GO Biological Processes	GO:0032101	regulation of response to external stimulus	-2.42481	-0.809365	19/732	11816,12306,12767,12977,13040,16176,16835,17524,18186,18787,20085,20305,20359,20639,20720,24088,53416,83430,233781	Apoe,Anxa2,Cxcr4,Csf1,Ctss,Il1b,Ldlr,Mpp1,Nrp1,Serpine1,Rps19,Ccl6,Sema6b,Snrpb2,Serpine2,Tlr2,Stk39,Il23a,Xylt1
12_Member	GO Biological Processes	GO:0002687	positive regulation of leukocyte migration	-2.33591	-0.752059	6/118	12977,16176,16854,18787,24088,83430	Csf1,Il1b,Lgals3,Serpine1,Tlr2,Il23a
12_Member	GO Biological Processes	GO:0002685	regulation of leukocyte migration	-2.31349	-0.734184	7/158	12977,16176,16854,17524,18787,24088,83430	Csf1,Il1b,Lgals3,Mpp1,Serpine1,Tlr2,Il23a
12_Member	GO Biological Processes	GO:0090022	regulation of neutrophil chemotaxis	-2.16007	-0.628884	3/30	16176,17524,83430	Il1b,Mpp1,Il23a
12_Member	GO Biological Processes	GO:0002688	regulation of leukocyte chemotaxis	-2.06614	-0.559557	5/96	12977,16176,17524,18787,83430	Csf1,Il1b,Mpp1,Serpine1,Il23a
12_Member	GO Biological Processes	GO:0050727	regulation of inflammatory response	-1.9381	-0.480327	9/279	11816,13040,16176,16835,18787,20085,20305,24088,53416	Apoe,Ctss,Il1b,Ldlr,Serpine1,Rps19,Ccl6,Tlr2,Stk39
12_Member	GO Biological Processes	GO:1902622	regulation of neutrophil migration	-1.87569	-0.437149	3/38	16176,17524,83430	Il1b,Mpp1,Il23a
12_Member	GO Biological Processes	GO:0002690	positive regulation of leukocyte chemotaxis	-1.75431	-0.35708	4/76	12977,16176,18787,83430	Csf1,Il1b,Serpine1,Il23a
12_Member	GO Biological Processes	GO:0050921	positive regulation of chemotaxis	-1.69498	-0.31525	5/119	12977,16176,18186,18787,83430	Csf1,Il1b,Nrp1,Serpine1,Il23a
13_Summary	GO Biological Processes	GO:0030203	glycosaminoglycan metabolic process	-4.76723	-2.28483	8/86	11771,15211,16000,16176,58250,71738,76969,233781,12286,20656,20859,54371	Ap2a1,Hexa,Igf1,Il1b,Chst11,Mamdc2,Chst1,Xylt1,Cacna1a,Sod2,Sult2a1,Chst2
13_Member	GO Biological Processes	GO:0030203	glycosaminoglycan metabolic process	-4.76723	-2.28483	8/86	11771,15211,16000,16176,58250,71738,76969,233781	Ap2a1,Hexa,Igf1,Il1b,Chst11,Mamdc2,Chst1,Xylt1
13_Member	GO Biological Processes	GO:0006024	glycosaminoglycan biosynthetic process	-4.48768	-2.1022	6/47	11771,15211,16000,16176,58250,233781	Ap2a1,Hexa,Igf1,Il1b,Chst11,Xylt1
13_Member	GO Biological Processes	GO:0006022	aminoglycan metabolic process	-4.29085	-1.94676	8/100	11771,15211,16000,16176,58250,71738,76969,233781	Ap2a1,Hexa,Igf1,Il1b,Chst11,Mamdc2,Chst1,Xylt1
13_Member	GO Biological Processes	GO:0006023	aminoglycan biosynthetic process	-4.28212	-1.94456	6/51	11771,15211,16000,16176,58250,233781	Ap2a1,Hexa,Igf1,Il1b,Chst11,Xylt1
13_Member	GO Biological Processes	GO:1903510	mucopolysaccharide metabolic process	-3.05178	-1.23056	5/57	11771,16176,58250,71738,76969	Ap2a1,Il1b,Chst11,Mamdc2,Chst1
13_Member	GO Biological Processes	GO:0050654	chondroitin sulfate proteoglycan metabolic process	-2.24491	-0.686576	3/28	16000,58250,71738	Igf1,Chst11,Mamdc2
13_Member	GO Biological Processes	GO:0006029	proteoglycan metabolic process	-1.98375	-0.512963	4/65	16000,58250,71738,233781	Igf1,Chst11,Mamdc2,Xylt1
13_Member	GO Biological Processes	GO:0030166	proteoglycan biosynthetic process	-1.78649	-0.375667	3/41	16000,58250,233781	Igf1,Chst11,Xylt1
13_Member	GO Biological Processes	GO:0006790	sulfur compound metabolic process	-1.64044	-0.275023	8/263	12286,16000,20656,20859,54371,58250,71738,76969	Cacna1a,Igf1,Sod2,Sult2a1,Chst2,Chst11,Mamdc2,Chst1
14_Summary	GO Biological Processes	GO:0051270	regulation of cellular component movement	-4.6537	-2.20196	26/802	11816,11928,12512,12520,12767,12977,14538,14694,15251,16000,16176,16181,16518,16783,16854,17524,17916,18186,18606,18787,20359,20970,24088,73723,74012,83430,20720,11504,13627,14683,14991,16956,18103,18223,21858,26362,80752,114249,226421,121021,11864,12306,15040,20091,20846,267019	Apoe,Atp1a1,Cd63,Cd81,Cxcr4,Csf1,Gcnt2,Rack1,Hif1a,Igf1,Il1b,Il1rn,Kcnj2,Lamp1,Lgals3,Mpp1,Myo1f,Nrp1,Enpp2,Serpine1,Sema6b,Sdc3,Tlr2,Sh3bgrl3,Rap2b,Il23a,Serpine2,Adamts1,Eef1a1,Gnas,H2-M3,Lpl,Nme2,Numbl,Timp2,Axl,Fam20c,Npnt,Rab7b,Cspg4,Arnt2,Anxa2,H2-T23,Rps3a1,Stat1,Rps15a
14_Member	GO Biological Processes	GO:0051270	regulation of cellular component movement	-4.6537	-2.20196	26/802	11816,11928,12512,12520,12767,12977,14538,14694,15251,16000,16176,16181,16518,16783,16854,17524,17916,18186,18606,18787,20359,20970,24088,73723,74012,83430	Apoe,Atp1a1,Cd63,Cd81,Cxcr4,Csf1,Gcnt2,Rack1,Hif1a,Igf1,Il1b,Il1rn,Kcnj2,Lamp1,Lgals3,Mpp1,Myo1f,Nrp1,Enpp2,Serpine1,Sema6b,Sdc3,Tlr2,Sh3bgrl3,Rap2b,Il23a
14_Member	GO Biological Processes	GO:0014015	positive regulation of gliogenesis	-3.68714	-1.57774	6/65	12767,12977,16176,18606,20720,24088	Cxcr4,Csf1,Il1b,Enpp2,Serpine2,Tlr2
14_Member	GO Biological Processes	GO:0045687	positive regulation of glial cell differentiation	-3.62555	-1.53571	5/43	12767,16176,18606,20720,24088	Cxcr4,Il1b,Enpp2,Serpine2,Tlr2
14_Member	GO Biological Processes	GO:0040012	regulation of locomotion	-3.58402	-1.5173	23/779	11816,12512,12520,12767,12977,14538,14694,15251,16000,16176,16181,16854,17524,17916,18186,18606,18787,20359,20970,24088,73723,74012,83430	Apoe,Cd63,Cd81,Cxcr4,Csf1,Gcnt2,Rack1,Hif1a,Igf1,Il1b,Il1rn,Lgals3,Mpp1,Myo1f,Nrp1,Enpp2,Serpine1,Sema6b,Sdc3,Tlr2,Sh3bgrl3,Rap2b,Il23a
14_Member	GO Biological Processes	GO:2000145	regulation of cell motility	-3.49985	-1.48234	22/739	11816,12512,12520,12767,12977,14538,14694,15251,16000,16176,16181,16854,17524,17916,18606,18787,20359,20970,24088,73723,74012,83430	Apoe,Cd63,Cd81,Cxcr4,Csf1,Gcnt2,Rack1,Hif1a,Igf1,Il1b,Il1rn,Lgals3,Mpp1,Myo1f,Enpp2,Serpine1,Sema6b,Sdc3,Tlr2,Sh3bgrl3,Rap2b,Il23a
14_Member	GO Biological Processes	GO:0030334	regulation of cell migration	-3.3842	-1.42468	21/703	11816,12512,12767,12977,14538,14694,15251,16000,16176,16181,16854,17524,17916,18606,18787,20359,20970,24088,73723,74012,83430	Apoe,Cd63,Cxcr4,Csf1,Gcnt2,Rack1,Hif1a,Igf1,Il1b,Il1rn,Lgals3,Mpp1,Myo1f,Enpp2,Serpine1,Sema6b,Sdc3,Tlr2,Sh3bgrl3,Rap2b,Il23a
14_Member	GO Biological Processes	GO:0051272	positive regulation of cellular component movement	-3.07986	-1.2447	15/445	12767,12977,14538,14694,15251,16000,16176,16854,17916,18186,18606,18787,20359,24088,83430	Cxcr4,Csf1,Gcnt2,Rack1,Hif1a,Igf1,Il1b,Lgals3,Myo1f,Nrp1,Enpp2,Serpine1,Sema6b,Tlr2,Il23a
14_Member	GO Biological Processes	GO:0040017	positive regulation of locomotion	-3.07005	-1.24087	15/446	12767,12977,14538,14694,15251,16000,16176,16854,17916,18186,18606,18787,20359,24088,83430	Cxcr4,Csf1,Gcnt2,Rack1,Hif1a,Igf1,Il1b,Lgals3,Myo1f,Nrp1,Enpp2,Serpine1,Sema6b,Tlr2,Il23a
14_Member	GO Biological Processes	GO:0030335	positive regulation of cell migration	-2.86481	-1.09387	14/420	12767,12977,14538,14694,15251,16000,16176,16854,17916,18606,18787,20359,24088,83430	Cxcr4,Csf1,Gcnt2,Rack1,Hif1a,Igf1,Il1b,Lgals3,Myo1f,Enpp2,Serpine1,Sema6b,Tlr2,Il23a
14_Member	GO Biological Processes	GO:0045597	positive regulation of cell differentiation	-2.85026	-1.0863	24/937	11504,11816,12767,12977,13627,14538,14683,14991,15251,16000,16176,16956,18103,18186,18223,18606,20720,21858,24088,26362,80752,83430,114249,226421	Adamts1,Apoe,Cxcr4,Csf1,Eef1a1,Gcnt2,Gnas,H2-M3,Hif1a,Igf1,Il1b,Lpl,Nme2,Nrp1,Numbl,Enpp2,Serpine2,Timp2,Tlr2,Axl,Fam20c,Il23a,Npnt,Rab7b
14_Member	GO Biological Processes	GO:2000147	positive regulation of cell motility	-2.73266	-1.00116	14/434	12767,12977,14538,14694,15251,16000,16176,16854,17916,18606,18787,20359,24088,83430	Cxcr4,Csf1,Gcnt2,Rack1,Hif1a,Igf1,Il1b,Lgals3,Myo1f,Enpp2,Serpine1,Sema6b,Tlr2,Il23a
14_Member	GO Biological Processes	GO:0045685	regulation of glial cell differentiation	-2.51942	-0.868995	5/75	12767,16176,18606,20720,24088	Cxcr4,Il1b,Enpp2,Serpine2,Tlr2
14_Member	GO Biological Processes	GO:0048714	positive regulation of oligodendrocyte differentiation	-2.49114	-0.855134	3/23	12767,18606,24088	Cxcr4,Enpp2,Tlr2
14_Member	GO Biological Processes	GO:0010720	positive regulation of cell development	-2.45478	-0.830216	16/568	11504,11816,12767,12977,13627,14538,15251,16000,16176,18103,18186,18223,18606,20720,21858,24088	Adamts1,Apoe,Cxcr4,Csf1,Eef1a1,Gcnt2,Hif1a,Igf1,Il1b,Nme2,Nrp1,Numbl,Enpp2,Serpine2,Timp2,Tlr2
14_Member	GO Biological Processes	GO:0050769	positive regulation of neurogenesis	-2.44601	-0.825199	14/467	11504,11816,12767,12977,13627,15251,16176,18103,18186,18223,18606,20720,21858,24088	Adamts1,Apoe,Cxcr4,Csf1,Eef1a1,Hif1a,Il1b,Nme2,Nrp1,Numbl,Enpp2,Serpine2,Timp2,Tlr2
14_Member	GO Biological Processes	GO:0014013	regulation of gliogenesis	-2.33591	-0.752059	6/118	12767,12977,16176,18606,20720,24088	Cxcr4,Csf1,Il1b,Enpp2,Serpine2,Tlr2
14_Member	GO Biological Processes	GO:0051962	positive regulation of nervous system development	-2.31536	-0.734921	15/535	11504,11816,12767,12977,13627,15251,16000,16176,18103,18186,18223,18606,20720,21858,24088	Adamts1,Apoe,Cxcr4,Csf1,Eef1a1,Hif1a,Igf1,Il1b,Nme2,Nrp1,Numbl,Enpp2,Serpine2,Timp2,Tlr2
14_Member	GO Biological Processes	GO:0048713	regulation of oligodendrocyte differentiation	-1.75844	-0.357478	3/42	12767,18606,24088	Cxcr4,Enpp2,Tlr2
14_Member	GO Biological Processes	GO:0042063	gliogenesis	-1.62328	-0.264518	8/265	12767,12977,16000,16176,18606,20720,24088,121021	Cxcr4,Csf1,Igf1,Il1b,Enpp2,Serpine2,Tlr2,Cspg4
14_Member	GO Biological Processes	GO:0008284	positive regulation of cell proliferation	-1.56023	-0.222169	18/837	11864,12306,12520,12977,14538,14683,15040,15251,16000,16176,16854,18103,18606,18787,20091,20846,83430,267019	Arnt2,Anxa2,Cd81,Csf1,Gcnt2,Gnas,H2-T23,Hif1a,Igf1,Il1b,Lgals3,Nme2,Enpp2,Serpine1,Rps3a1,Stat1,Il23a,Rps15a
14_Member	GO Biological Processes	GO:0010001	glial cell differentiation	-1.31699	-0.0498802	6/200	12767,16000,16176,18606,20720,24088	Cxcr4,Igf1,Il1b,Enpp2,Serpine2,Tlr2
15_Summary	GO Biological Processes	GO:0009894	regulation of catabolic process	-4.6496	-2.20196	18/440	11816,12306,12520,14466,14694,15251,16000,16176,16835,18648,19186,20128,20720,21858,80885,106042,216440,225896,13030,13033,13039,13040,64138,71287,672511,12333,14387,327762	Apoe,Anxa2,Cd81,Gba,Rack1,Hif1a,Igf1,Il1b,Ldlr,Pgam1,Psme1,Trim30a,Serpine2,Timp2,Hcar2,Prickle1,Os9,Ubxn1,Ctsb,Ctsd,Ctsl,Ctss,Ctsz,Cpvl,Rnf213,Capn1,Gaa,Dna2
15_Member	GO Biological Processes	GO:0009894	regulation of catabolic process	-4.6496	-2.20196	18/440	11816,12306,12520,14466,14694,15251,16000,16176,16835,18648,19186,20128,20720,21858,80885,106042,216440,225896	Apoe,Anxa2,Cd81,Gba,Rack1,Hif1a,Igf1,Il1b,Ldlr,Pgam1,Psme1,Trim30a,Serpine2,Timp2,Hcar2,Prickle1,Os9,Ubxn1
15_Member	GO Biological Processes	GO:0042176	regulation of protein catabolic process	-3.72638	-1.59881	13/302	11816,12306,12520,14466,14694,16176,19186,20128,20720,21858,106042,216440,225896	Apoe,Anxa2,Cd81,Gba,Rack1,Il1b,Psme1,Trim30a,Serpine2,Timp2,Prickle1,Os9,Ubxn1
15_Member	GO Biological Processes	GO:0031329	regulation of cellular catabolic process	-3.16049	-1.28622	12/303	11816,12306,12520,14466,14694,16000,16176,18648,19186,21858,106042,225896	Apoe,Anxa2,Cd81,Gba,Rack1,Igf1,Il1b,Pgam1,Psme1,Timp2,Prickle1,Ubxn1
15_Member	GO Biological Processes	GO:0030163	protein catabolic process	-2.73941	-1.00116	20/738	11816,12306,12520,13030,13033,13039,13040,14466,14694,16176,19186,20128,20720,21858,64138,71287,106042,216440,225896,672511	Apoe,Anxa2,Cd81,Ctsb,Ctsd,Ctsl,Ctss,Gba,Rack1,Il1b,Psme1,Trim30a,Serpine2,Timp2,Ctsz,Cpvl,Prickle1,Os9,Ubxn1,Rnf213
15_Member	GO Biological Processes	GO:0009057	macromolecule catabolic process	-2.64202	-0.948079	24/972	11816,12306,12333,12520,13030,13033,13039,13040,14387,14466,14694,16176,16835,19186,20128,20720,21858,64138,71287,106042,216440,225896,327762,672511	Apoe,Anxa2,Capn1,Cd81,Ctsb,Ctsd,Ctsl,Ctss,Gaa,Gba,Rack1,Il1b,Ldlr,Psme1,Trim30a,Serpine2,Timp2,Ctsz,Cpvl,Prickle1,Os9,Ubxn1,Dna2,Rnf213
15_Member	GO Biological Processes	GO:1903362	regulation of cellular protein catabolic process	-2.61151	-0.922087	8/178	11816,12306,12520,14466,14694,19186,106042,225896	Apoe,Anxa2,Cd81,Gba,Rack1,Psme1,Prickle1,Ubxn1
15_Member	GO Biological Processes	GO:0045732	positive regulation of protein catabolic process	-2.09077	-0.579376	7/174	11816,12520,14466,14694,16176,20128,106042	Apoe,Cd81,Gba,Rack1,Il1b,Trim30a,Prickle1
15_Member	GO Biological Processes	GO:0031331	positive regulation of cellular catabolic process	-1.89452	-0.44688	7/190	11816,12520,14466,14694,16000,16176,106042	Apoe,Cd81,Gba,Rack1,Igf1,Il1b,Prickle1
15_Member	GO Biological Processes	GO:1903364	positive regulation of cellular protein catabolic process	-1.87574	-0.437149	5/107	11816,12520,14466,14694,106042	Apoe,Cd81,Gba,Rack1,Prickle1
15_Member	GO Biological Processes	GO:0044257	cellular protein catabolic process	-1.79674	-0.382837	15/615	11816,12306,12520,13030,13039,13040,14466,14694,19186,64138,71287,106042,216440,225896,672511	Apoe,Anxa2,Cd81,Ctsb,Ctsl,Ctss,Gba,Rack1,Psme1,Ctsz,Cpvl,Prickle1,Os9,Ubxn1,Rnf213
15_Member	GO Biological Processes	GO:0009896	positive regulation of catabolic process	-1.77584	-0.36884	8/248	11816,12520,14466,14694,16000,16176,20128,106042	Apoe,Cd81,Gba,Rack1,Igf1,Il1b,Trim30a,Prickle1
15_Member	GO Biological Processes	GO:0061136	regulation of proteasomal protein catabolic process	-1.4768	-0.167527	5/136	14466,14694,19186,106042,225896	Gba,Rack1,Psme1,Prickle1,Ubxn1
16_Summary	GO Biological Processes	GO:2000377	regulation of reactive oxygen species metabolic process	-4.29212	-1.94676	10/160	13627,14528,14991,15251,16000,16176,20128,20656,22333,24088,11758,11928,12515,14683,18787,20846,232975,16956	Eef1a1,Gch1,H2-M3,Hif1a,Igf1,Il1b,Trim30a,Sod2,Vdac1,Tlr2,Prdx6,Atp1a1,Cd69,Gnas,Serpine1,Stat1,Atp1a3,Lpl
16_Member	GO Biological Processes	GO:2000377	regulation of reactive oxygen species metabolic process	-4.29212	-1.94676	10/160	13627,14528,14991,15251,16000,16176,20128,20656,22333,24088	Eef1a1,Gch1,H2-M3,Hif1a,Igf1,Il1b,Trim30a,Sod2,Vdac1,Tlr2
16_Member	GO Biological Processes	GO:0072593	reactive oxygen species metabolic process	-3.57547	-1.51563	11/233	11758,13627,14528,14991,15251,16000,16176,20128,20656,22333,24088	Prdx6,Eef1a1,Gch1,H2-M3,Hif1a,Igf1,Il1b,Trim30a,Sod2,Vdac1,Tlr2
16_Member	GO Biological Processes	GO:1903426	regulation of reactive oxygen species biosynthetic process	-3.41097	-1.43783	6/73	13627,14991,16000,16176,20656,24088	Eef1a1,H2-M3,Igf1,Il1b,Sod2,Tlr2
16_Member	GO Biological Processes	GO:0045428	regulation of nitric oxide biosynthetic process	-3.08704	-1.24496	5/56	14991,16000,16176,20656,24088	H2-M3,Igf1,Il1b,Sod2,Tlr2
16_Member	GO Biological Processes	GO:1903409	reactive oxygen species biosynthetic process	-3.00487	-1.19917	6/87	13627,14991,16000,16176,20656,24088	Eef1a1,H2-M3,Igf1,Il1b,Sod2,Tlr2
16_Member	GO Biological Processes	GO:0006809	nitric oxide biosynthetic process	-2.82372	-1.06662	5/64	14991,16000,16176,20656,24088	H2-M3,Igf1,Il1b,Sod2,Tlr2
16_Member	GO Biological Processes	GO:0046209	nitric oxide metabolic process	-2.70628	-0.988012	5/68	14991,16000,16176,20656,24088	H2-M3,Igf1,Il1b,Sod2,Tlr2
16_Member	GO Biological Processes	GO:0045429	positive regulation of nitric oxide biosynthetic process	-2.66392	-0.962676	4/42	14991,16176,20656,24088	H2-M3,Il1b,Sod2,Tlr2
16_Member	GO Biological Processes	GO:1904407	positive regulation of nitric oxide metabolic process	-2.66392	-0.962676	4/42	14991,16176,20656,24088	H2-M3,Il1b,Sod2,Tlr2
16_Member	GO Biological Processes	GO:2001057	reactive nitrogen species metabolic process	-2.59682	-0.915309	5/72	14991,16000,16176,20656,24088	H2-M3,Igf1,Il1b,Sod2,Tlr2
16_Member	GO Biological Processes	GO:0042493	response to drug	-2.5561	-0.888137	9/223	11928,12515,14683,16176,18787,20656,20846,24088,232975	Atp1a1,Cd69,Gnas,Il1b,Serpine1,Sod2,Stat1,Tlr2,Atp1a3
16_Member	GO Biological Processes	GO:1903428	positive regulation of reactive oxygen species biosynthetic process	-2.35495	-0.763016	4/51	14991,16176,20656,24088	H2-M3,Il1b,Sod2,Tlr2
16_Member	GO Biological Processes	GO:0032757	positive regulation of interleukin-8 production	-1.81535	-0.39757	3/40	16176,18787,24088	Il1b,Serpine1,Tlr2
16_Member	GO Biological Processes	GO:2000379	positive regulation of reactive oxygen species metabolic process	-1.50082	-0.182574	4/91	14991,16176,20656,24088	H2-M3,Il1b,Sod2,Tlr2
16_Member	GO Biological Processes	GO:0032722	positive regulation of chemokine production	-1.49396	-0.179122	3/53	16176,16956,24088	Il1b,Lpl,Tlr2
16_Member	GO Biological Processes	GO:0032677	regulation of interleukin-8 production	-1.47323	-0.167527	3/54	16176,18787,24088	Il1b,Serpine1,Tlr2
16_Member	GO Biological Processes	GO:0035690	cellular response to drug	-1.47323	-0.167527	3/54	12515,16176,18787	Cd69,Il1b,Serpine1
16_Member	GO Biological Processes	GO:0032637	interleukin-8 production	-1.37619	-0.095649	3/59	16176,18787,24088	Il1b,Serpine1,Tlr2
17_Summary	GO Biological Processes	GO:0044724	single-organism carbohydrate catabolic process	-4.22932	-1.91078	8/102	11674,14387,14667,14751,15251,16000,18648,18746,11950,12857,18103,56738,71679,12286,16592,17159,17691,76969,11821,21351,107766,11771,58250,241230,14528,14683,20656,58810,11816,12642,14466,16176,16956,235293,51801,14077,24088	Aldoa,Gaa,Gm2a,Gpi1,Hif1a,Igf1,Pgam1,Pkm,Atp5f1,Cox4i1,Nme2,Mocs1,Atp5h,Cacna1a,Fabp5,Man2b1,Sik1,Chst1,Aprt,Taldo1,Haao,Ap2a1,Chst11,St8sia6,Gch1,Gnas,Sod2,Akr1a1,Apoe,Ch25h,Gba,Il1b,Lpl,Sc5d,Ramp1,Fabp3,Tlr2
17_Member	GO Biological Processes	GO:0044724	single-organism carbohydrate catabolic process	-4.22932	-1.91078	8/102	11674,14387,14667,14751,15251,16000,18648,18746	Aldoa,Gaa,Gm2a,Gpi1,Hif1a,Igf1,Pgam1,Pkm
17_Member	GO Biological Processes	GO:0009205	purine ribonucleoside triphosphate metabolic process	-4.09986	-1.81704	11/203	11674,11950,12857,14751,15251,16000,18103,18648,18746,56738,71679	Aldoa,Atp5f1,Cox4i1,Gpi1,Hif1a,Igf1,Nme2,Pgam1,Pkm,Mocs1,Atp5h
17_Member	GO Biological Processes	GO:0009199	ribonucleoside triphosphate metabolic process	-4.043	-1.77145	11/206	11674,11950,12857,14751,15251,16000,18103,18648,18746,56738,71679	Aldoa,Atp5f1,Cox4i1,Gpi1,Hif1a,Igf1,Nme2,Pgam1,Pkm,Mocs1,Atp5h
17_Member	GO Biological Processes	GO:0016052	carbohydrate catabolic process	-4.0249	-1.75889	8/109	11674,14387,14667,14751,15251,16000,18648,18746	Aldoa,Gaa,Gm2a,Gpi1,Hif1a,Igf1,Pgam1,Pkm
17_Member	GO Biological Processes	GO:0019318	hexose metabolic process	-3.96882	-1.72084	11/210	11674,12286,14751,15251,16000,16592,17159,17691,18648,18746,76969	Aldoa,Cacna1a,Gpi1,Hif1a,Igf1,Fabp5,Man2b1,Sik1,Pgam1,Pkm,Chst1
17_Member	GO Biological Processes	GO:0006165	nucleoside diphosphate phosphorylation	-3.9654	-1.72084	7/83	11674,14751,15251,16000,18103,18648,18746	Aldoa,Gpi1,Hif1a,Igf1,Nme2,Pgam1,Pkm
17_Member	GO Biological Processes	GO:0009144	purine nucleoside triphosphate metabolic process	-3.95056	-1.71768	11/211	11674,11950,12857,14751,15251,16000,18103,18648,18746,56738,71679	Aldoa,Atp5f1,Cox4i1,Gpi1,Hif1a,Igf1,Nme2,Pgam1,Pkm,Mocs1,Atp5h
17_Member	GO Biological Processes	GO:0046939	nucleotide phosphorylation	-3.89994	-1.69653	7/85	11674,14751,15251,16000,18103,18648,18746	Aldoa,Gpi1,Hif1a,Igf1,Nme2,Pgam1,Pkm
17_Member	GO Biological Processes	GO:0005996	monosaccharide metabolic process	-3.80844	-1.64043	11/219	11674,12286,14751,15251,16000,16592,17159,17691,18648,18746,76969	Aldoa,Cacna1a,Gpi1,Hif1a,Igf1,Fabp5,Man2b1,Sik1,Pgam1,Pkm,Chst1
17_Member	GO Biological Processes	GO:0046128	purine ribonucleoside metabolic process	-3.79011	-1.63079	12/258	11674,11821,11950,12857,14751,15251,16000,18103,18648,18746,56738,71679	Aldoa,Aprt,Atp5f1,Cox4i1,Gpi1,Hif1a,Igf1,Nme2,Pgam1,Pkm,Mocs1,Atp5h
17_Member	GO Biological Processes	GO:0042278	purine nucleoside metabolic process	-3.72823	-1.59881	12/262	11674,11821,11950,12857,14751,15251,16000,18103,18648,18746,56738,71679	Aldoa,Aprt,Atp5f1,Cox4i1,Gpi1,Hif1a,Igf1,Nme2,Pgam1,Pkm,Mocs1,Atp5h
17_Member	GO Biological Processes	GO:0009141	nucleoside triphosphate metabolic process	-3.6238	-1.53571	11/230	11674,11950,12857,14751,15251,16000,18103,18648,18746,56738,71679	Aldoa,Atp5f1,Cox4i1,Gpi1,Hif1a,Igf1,Nme2,Pgam1,Pkm,Mocs1,Atp5h
17_Member	GO Biological Processes	GO:0006096	glycolytic process	-3.61448	-1.53002	6/67	11674,14751,15251,16000,18648,18746	Aldoa,Gpi1,Hif1a,Igf1,Pgam1,Pkm
17_Member	GO Biological Processes	GO:0006757	ATP generation from ADP	-3.5791	-1.51583	6/68	11674,14751,15251,16000,18648,18746	Aldoa,Gpi1,Hif1a,Igf1,Pgam1,Pkm
17_Member	GO Biological Processes	GO:0046496	nicotinamide nucleotide metabolic process	-3.56522	-1.51544	8/127	11674,14751,15251,16000,18648,18746,21351,107766	Aldoa,Gpi1,Hif1a,Igf1,Pgam1,Pkm,Taldo1,Haao
17_Member	GO Biological Processes	GO:0009119	ribonucleoside metabolic process	-3.52135	-1.48952	12/276	11674,11821,11950,12857,14751,15251,16000,18103,18648,18746,56738,71679	Aldoa,Aprt,Atp5f1,Cox4i1,Gpi1,Hif1a,Igf1,Nme2,Pgam1,Pkm,Mocs1,Atp5h
17_Member	GO Biological Processes	GO:0019362	pyridine nucleotide metabolic process	-3.51913	-1.48952	8/129	11674,14751,15251,16000,18648,18746,21351,107766	Aldoa,Gpi1,Hif1a,Igf1,Pgam1,Pkm,Taldo1,Haao
17_Member	GO Biological Processes	GO:0072524	pyridine-containing compound metabolic process	-3.47393	-1.4601	8/131	11674,14751,15251,16000,18648,18746,21351,107766	Aldoa,Gpi1,Hif1a,Igf1,Pgam1,Pkm,Taldo1,Haao
17_Member	GO Biological Processes	GO:0009132	nucleoside diphosphate metabolic process	-3.35761	-1.41028	7/104	11674,14751,15251,16000,18103,18648,18746	Aldoa,Gpi1,Hif1a,Igf1,Nme2,Pgam1,Pkm
17_Member	GO Biological Processes	GO:0046031	ADP metabolic process	-3.3475	-1.40657	6/75	11674,14751,15251,16000,18648,18746	Aldoa,Gpi1,Hif1a,Igf1,Pgam1,Pkm
17_Member	GO Biological Processes	GO:0009116	nucleoside metabolic process	-3.32839	-1.39264	12/290	11674,11821,11950,12857,14751,15251,16000,18103,18648,18746,56738,71679	Aldoa,Aprt,Atp5f1,Cox4i1,Gpi1,Hif1a,Igf1,Nme2,Pgam1,Pkm,Mocs1,Atp5h
17_Member	GO Biological Processes	GO:0006733	oxidoreduction coenzyme metabolic process	-3.23987	-1.31927	8/142	11674,14751,15251,16000,18648,18746,21351,107766	Aldoa,Gpi1,Hif1a,Igf1,Pgam1,Pkm,Taldo1,Haao
17_Member	GO Biological Processes	GO:0009179	purine ribonucleoside diphosphate metabolic process	-3.19726	-1.31238	6/80	11674,14751,15251,16000,18648,18746	Aldoa,Gpi1,Hif1a,Igf1,Pgam1,Pkm
17_Member	GO Biological Processes	GO:0009135	purine nucleoside diphosphate metabolic process	-3.19726	-1.31238	6/80	11674,14751,15251,16000,18648,18746	Aldoa,Gpi1,Hif1a,Igf1,Pgam1,Pkm
17_Member	GO Biological Processes	GO:1901657	glycosyl compound metabolic process	-3.09859	-1.25092	12/308	11674,11821,11950,12857,14751,15251,16000,18103,18648,18746,56738,71679	Aldoa,Aprt,Atp5f1,Cox4i1,Gpi1,Hif1a,Igf1,Nme2,Pgam1,Pkm,Mocs1,Atp5h
17_Member	GO Biological Processes	GO:0046034	ATP metabolic process	-3.08205	-1.24475	9/187	11674,11950,12857,14751,15251,16000,18648,18746,71679	Aldoa,Atp5f1,Cox4i1,Gpi1,Hif1a,Igf1,Pgam1,Pkm,Atp5h
17_Member	GO Biological Processes	GO:0009185	ribonucleoside diphosphate metabolic process	-3.05788	-1.23469	6/85	11674,14751,15251,16000,18648,18746	Aldoa,Gpi1,Hif1a,Igf1,Pgam1,Pkm
17_Member	GO Biological Processes	GO:0016051	carbohydrate biosynthetic process	-2.85123	-1.0863	8/163	11771,14751,15251,16000,17691,18648,58250,241230	Ap2a1,Gpi1,Hif1a,Igf1,Sik1,Pgam1,Chst11,St8sia6
17_Member	GO Biological Processes	GO:0006090	pyruvate metabolic process	-2.8304	-1.06816	6/94	11674,14751,15251,16000,18648,18746	Aldoa,Gpi1,Hif1a,Igf1,Pgam1,Pkm
17_Member	GO Biological Processes	GO:0046716	muscle cell cellular homeostasis	-2.80671	-1.05637	3/18	11674,14387,15251	Aldoa,Gaa,Hif1a
17_Member	GO Biological Processes	GO:0009167	purine ribonucleoside monophosphate metabolic process	-2.73183	-1.00116	9/210	11674,11950,12857,14751,15251,16000,18648,18746,71679	Aldoa,Atp5f1,Cox4i1,Gpi1,Hif1a,Igf1,Pgam1,Pkm,Atp5h
17_Member	GO Biological Processes	GO:0009126	purine nucleoside monophosphate metabolic process	-2.71779	-0.99251	9/211	11674,11950,12857,14751,15251,16000,18648,18746,71679	Aldoa,Atp5f1,Cox4i1,Gpi1,Hif1a,Igf1,Pgam1,Pkm,Atp5h
17_Member	GO Biological Processes	GO:0009161	ribonucleoside monophosphate metabolic process	-2.68997	-0.976584	9/213	11674,11950,12857,14751,15251,16000,18648,18746,71679	Aldoa,Atp5f1,Cox4i1,Gpi1,Hif1a,Igf1,Pgam1,Pkm,Atp5h
17_Member	GO Biological Processes	GO:0051156	glucose 6-phosphate metabolic process	-2.66989	-0.965641	3/20	14751,18648,21351	Gpi1,Pgam1,Taldo1
17_Member	GO Biological Processes	GO:0009123	nucleoside monophosphate metabolic process	-2.59537	-0.915309	9/220	11674,11950,12857,14751,15251,16000,18648,18746,71679	Aldoa,Atp5f1,Cox4i1,Gpi1,Hif1a,Igf1,Pgam1,Pkm,Atp5h
17_Member	GO Biological Processes	GO:0006006	glucose metabolic process	-2.55209	-0.888137	8/182	12286,14751,15251,16000,16592,17691,18648,18746	Cacna1a,Gpi1,Hif1a,Igf1,Fabp5,Sik1,Pgam1,Pkm
17_Member	GO Biological Processes	GO:0006732	coenzyme metabolic process	-2.46697	-0.839102	10/274	11674,14528,14751,15251,16000,18648,18746,21351,56738,107766	Aldoa,Gch1,Gpi1,Hif1a,Igf1,Pgam1,Pkm,Taldo1,Mocs1,Haao
17_Member	GO Biological Processes	GO:0006091	generation of precursor metabolites and energy	-2.22408	-0.672309	10/297	11674,12857,14387,14683,14751,15251,16000,18648,18746,20656	Aldoa,Cox4i1,Gaa,Gnas,Gpi1,Hif1a,Igf1,Pgam1,Pkm,Sod2
17_Member	GO Biological Processes	GO:0006081	cellular aldehyde metabolic process	-2.07924	-0.571704	4/61	14751,18648,21351,58810	Gpi1,Pgam1,Taldo1,Akr1a1
17_Member	GO Biological Processes	GO:0044283	small molecule biosynthetic process	-2.02118	-0.532405	12/419	11816,12642,14466,14751,15251,16176,16956,17691,18648,18746,58810,235293	Apoe,Ch25h,Gba,Gpi1,Hif1a,Il1b,Lpl,Sik1,Pgam1,Pkm,Akr1a1,Sc5d
17_Member	GO Biological Processes	GO:0006110	regulation of glycolytic process	-2.00824	-0.529945	3/34	15251,16000,18648	Hif1a,Igf1,Pgam1
17_Member	GO Biological Processes	GO:0006094	gluconeogenesis	-1.96099	-0.497915	4/66	14751,15251,17691,18648	Gpi1,Hif1a,Sik1,Pgam1
17_Member	GO Biological Processes	GO:0019319	hexose biosynthetic process	-1.89514	-0.44688	4/69	14751,15251,17691,18648	Gpi1,Hif1a,Sik1,Pgam1
17_Member	GO Biological Processes	GO:0051186	cofactor metabolic process	-1.86278	-0.428307	10/337	11674,14528,14751,15251,16000,18648,18746,21351,56738,107766	Aldoa,Gch1,Gpi1,Hif1a,Igf1,Pgam1,Pkm,Taldo1,Mocs1,Haao
17_Member	GO Biological Processes	GO:0046364	monosaccharide biosynthetic process	-1.85316	-0.421919	4/71	14751,15251,17691,18648	Gpi1,Hif1a,Sik1,Pgam1
17_Member	GO Biological Processes	GO:0043470	regulation of carbohydrate catabolic process	-1.70462	-0.324169	3/44	15251,16000,18648	Hif1a,Igf1,Pgam1
17_Member	GO Biological Processes	GO:0051196	regulation of coenzyme metabolic process	-1.67878	-0.304016	3/45	15251,16000,18648	Hif1a,Igf1,Pgam1
17_Member	GO Biological Processes	GO:0051193	regulation of cofactor metabolic process	-1.65361	-0.284101	3/46	15251,16000,18648	Hif1a,Igf1,Pgam1
17_Member	GO Biological Processes	GO:0006109	regulation of carbohydrate metabolic process	-1.55509	-0.219465	6/175	11771,15251,16000,17691,18648,51801	Ap2a1,Hif1a,Igf1,Sik1,Pgam1,Ramp1
17_Member	GO Biological Processes	GO:0043255	regulation of carbohydrate biosynthetic process	-1.50082	-0.182574	4/91	11771,15251,16000,17691	Ap2a1,Hif1a,Igf1,Sik1
17_Member	GO Biological Processes	GO:1903578	regulation of ATP metabolic process	-1.45297	-0.155023	3/55	15251,16000,18648	Hif1a,Igf1,Pgam1
17_Member	GO Biological Processes	GO:0009118	regulation of nucleoside metabolic process	-1.45297	-0.155023	3/55	15251,16000,18648	Hif1a,Igf1,Pgam1
17_Member	GO Biological Processes	GO:0032787	monocarboxylic acid metabolic process	-1.32217	-0.0536589	12/531	11674,12642,14077,14751,15251,16000,16956,18648,18746,24088,58810,235293	Aldoa,Ch25h,Fabp3,Gpi1,Hif1a,Igf1,Lpl,Pgam1,Pkm,Tlr2,Akr1a1,Sc5d
18_Summary	GO Biological Processes	GO:0009611	response to wounding	-3.95681	-1.71768	16/410	11816,12306,12767,14058,14683,15251,16000,16948,18746,18787,20656,20720,26362,74012,231532,233781,11821,14466,53416,14319,20091,12333,18186,20085,20359	Apoe,Anxa2,Cxcr4,F10,Gnas,Hif1a,Igf1,Lox,Pkm,Serpine1,Sod2,Serpine2,Axl,Rap2b,Arhgap24,Xylt1,Aprt,Gba,Stk39,Fth1,Rps3a1,Capn1,Nrp1,Rps19,Sema6b
18_Member	GO Biological Processes	GO:0009611	response to wounding	-3.95681	-1.71768	16/410	11816,12306,12767,14058,14683,15251,16000,16948,18746,18787,20656,20720,26362,74012,231532,233781	Apoe,Anxa2,Cxcr4,F10,Gnas,Hif1a,Igf1,Lox,Pkm,Serpine1,Sod2,Serpine2,Axl,Rap2b,Arhgap24,Xylt1
18_Member	GO Biological Processes	GO:0042060	wound healing	-3.87664	-1.68613	14/332	11816,12306,12767,14058,14683,15251,16000,16948,18746,18787,20720,26362,74012,231532	Apoe,Anxa2,Cxcr4,F10,Gnas,Hif1a,Igf1,Lox,Pkm,Serpine1,Serpine2,Axl,Rap2b,Arhgap24
18_Member	GO Biological Processes	GO:0050878	regulation of body fluid levels	-3.01431	-1.20478	12/315	11816,11821,12306,14058,14466,14683,15251,18787,20720,26362,53416,74012	Apoe,Aprt,Anxa2,F10,Gba,Gnas,Hif1a,Serpine1,Serpine2,Axl,Stk39,Rap2b
18_Member	GO Biological Processes	GO:1903035	negative regulation of response to wounding	-2.82372	-1.06662	5/64	11816,12306,18787,20720,233781	Apoe,Anxa2,Serpine1,Serpine2,Xylt1
18_Member	GO Biological Processes	GO:0048145	regulation of fibroblast proliferation	-2.71524	-0.99251	6/99	12306,14319,16000,18787,20091,20656	Anxa2,Fth1,Igf1,Serpine1,Rps3a1,Sod2
18_Member	GO Biological Processes	GO:0048144	fibroblast proliferation	-2.67117	-0.965641	6/101	12306,14319,16000,18787,20091,20656	Anxa2,Fth1,Igf1,Serpine1,Rps3a1,Sod2
18_Member	GO Biological Processes	GO:0007596	blood coagulation	-2.6419	-0.948079	8/176	11816,12306,14058,14683,18787,20720,26362,74012	Apoe,Anxa2,F10,Gnas,Serpine1,Serpine2,Axl,Rap2b
18_Member	GO Biological Processes	GO:0007599	hemostasis	-2.61151	-0.922087	8/178	11816,12306,14058,14683,18787,20720,26362,74012	Apoe,Anxa2,F10,Gnas,Serpine1,Serpine2,Axl,Rap2b
18_Member	GO Biological Processes	GO:0050817	coagulation	-2.59649	-0.915309	8/179	11816,12306,14058,14683,18787,20720,26362,74012	Apoe,Anxa2,F10,Gnas,Serpine1,Serpine2,Axl,Rap2b
18_Member	GO Biological Processes	GO:1900047	negative regulation of hemostasis	-2.58899	-0.915309	4/44	11816,12306,18787,20720	Apoe,Anxa2,Serpine1,Serpine2
18_Member	GO Biological Processes	GO:0030195	negative regulation of blood coagulation	-2.58899	-0.915309	4/44	11816,12306,18787,20720	Apoe,Anxa2,Serpine1,Serpine2
18_Member	GO Biological Processes	GO:0032801	receptor catabolic process	-2.54765	-0.886442	3/22	11816,12306,12333	Apoe,Anxa2,Capn1
18_Member	GO Biological Processes	GO:0050819	negative regulation of coagulation	-2.51791	-0.868823	4/46	11816,12306,18787,20720	Apoe,Anxa2,Serpine1,Serpine2
18_Member	GO Biological Processes	GO:0061045	negative regulation of wound healing	-2.20977	-0.664179	4/56	11816,12306,18787,20720	Apoe,Anxa2,Serpine1,Serpine2
18_Member	GO Biological Processes	GO:0030168	platelet activation	-2.20233	-0.659694	5/89	11816,14683,20720,26362,74012	Apoe,Gnas,Serpine2,Axl,Rap2b
18_Member	GO Biological Processes	GO:0048146	positive regulation of fibroblast proliferation	-1.98375	-0.512963	4/65	12306,16000,18787,20091	Anxa2,Igf1,Serpine1,Rps3a1
18_Member	GO Biological Processes	GO:1903034	regulation of response to wounding	-1.87392	-0.437007	6/148	11816,12306,12767,18787,20720,233781	Apoe,Anxa2,Cxcr4,Serpine1,Serpine2,Xylt1
18_Member	GO Biological Processes	GO:0032102	negative regulation of response to external stimulus	-1.61477	-0.258668	8/266	11816,12306,18186,18787,20085,20359,20720,233781	Apoe,Anxa2,Nrp1,Serpine1,Rps19,Sema6b,Serpine2,Xylt1
18_Member	GO Biological Processes	GO:0061041	regulation of wound healing	-1.61341	-0.257987	5/125	11816,12306,12767,18787,20720	Apoe,Anxa2,Cxcr4,Serpine1,Serpine2
18_Member	GO Biological Processes	GO:1900046	regulation of hemostasis	-1.61194	-0.257858	4/84	11816,12306,18787,20720	Apoe,Anxa2,Serpine1,Serpine2
18_Member	GO Biological Processes	GO:0030193	regulation of blood coagulation	-1.61194	-0.257858	4/84	11816,12306,18787,20720	Apoe,Anxa2,Serpine1,Serpine2
18_Member	GO Biological Processes	GO:0050818	regulation of coagulation	-1.54705	-0.213461	4/88	11816,12306,18787,20720	Apoe,Anxa2,Serpine1,Serpine2
18_Member	GO Biological Processes	GO:0070527	platelet aggregation	-1.47323	-0.167527	3/54	14683,20720,74012	Gnas,Serpine2,Rap2b
19_Summary	GO Biological Processes	GO:0035456	response to interferon-beta	-3.9418	-1.71768	5/37	20846,26388,66141,69550,236312,14528,15018,20305,16000,24088,246730,14466,114249	Stat1,Ifi202b,Ifitm3,Bst2,Ifi209,Gch1,H2-Q7,Ccl6,Igf1,Tlr2,Oas1a,Gba,Npnt
19_Member	GO Biological Processes	GO:0035456	response to interferon-beta	-3.9418	-1.71768	5/37	20846,26388,66141,69550,236312	Stat1,Ifi202b,Ifitm3,Bst2,Ifi209
19_Member	GO Biological Processes	GO:0034341	response to interferon-gamma	-3.19726	-1.31238	6/80	14528,15018,20305,20846,66141,69550	Gch1,H2-Q7,Ccl6,Stat1,Ifitm3,Bst2
19_Member	GO Biological Processes	GO:0035458	cellular response to interferon-beta	-2.16007	-0.628884	3/30	20846,26388,236312	Stat1,Ifi202b,Ifi209
19_Member	GO Biological Processes	GO:0043901	negative regulation of multi-organism process	-1.84762	-0.419577	6/150	16000,20846,24088,66141,69550,246730	Igf1,Stat1,Tlr2,Ifitm3,Bst2,Oas1a
19_Member	GO Biological Processes	GO:0034612	response to tumor necrosis factor	-1.64001	-0.275023	5/123	14466,14528,20305,20846,114249	Gba,Gch1,Ccl6,Stat1,Npnt
19_Member	GO Biological Processes	GO:0048525	negative regulation of viral process	-1.44217	-0.147453	4/95	20846,66141,69550,246730	Stat1,Ifitm3,Bst2,Oas1a
19_Member	GO Biological Processes	GO:0071346	cellular response to interferon-gamma	-1.32271	-0.0536589	3/62	15018,20305,20846	H2-Q7,Ccl6,Stat1
20_Summary	GO Biological Processes	GO:0035455	response to interferon-alpha	-3.92949	-1.71033	4/20	15958,26362,66141,69550,13030,20128,16783,83430,24088,15040,93695,14466,16768,11816,19035	Ifit2,Axl,Ifitm3,Bst2,Ctsb,Trim30a,Lamp1,Il23a,Tlr2,H2-T23,Gpnmb,Gba,Lag3,Apoe,Ppib
20_Member	GO Biological Processes	GO:0035455	response to interferon-alpha	-3.92949	-1.71033	4/20	15958,26362,66141,69550	Ifit2,Axl,Ifitm3,Bst2
20_Member	GO Biological Processes	GO:0046718	viral entry into host cell	-2.48371	-0.84899	4/47	13030,20128,26362,66141	Ctsb,Trim30a,Axl,Ifitm3
20_Member	GO Biological Processes	GO:0051828	entry into other organism involved in symbiotic interaction	-2.386	-0.789386	4/50	13030,20128,26362,66141	Ctsb,Trim30a,Axl,Ifitm3
20_Member	GO Biological Processes	GO:0044409	entry into host	-2.386	-0.789386	4/50	13030,20128,26362,66141	Ctsb,Trim30a,Axl,Ifitm3
20_Member	GO Biological Processes	GO:0030260	entry into host cell	-2.386	-0.789386	4/50	13030,20128,26362,66141	Ctsb,Trim30a,Axl,Ifitm3
20_Member	GO Biological Processes	GO:0051806	entry into cell of other organism involved in symbiotic interaction	-2.386	-0.789386	4/50	13030,20128,26362,66141	Ctsb,Trim30a,Axl,Ifitm3
20_Member	GO Biological Processes	GO:0032816	positive regulation of natural killer cell activation	-2.33693	-0.752059	3/26	16783,26362,83430	Lamp1,Axl,Il23a
20_Member	GO Biological Processes	GO:0051701	interaction with host	-2.30807	-0.729889	5/84	13030,20128,24088,26362,66141	Ctsb,Trim30a,Tlr2,Axl,Ifitm3
20_Member	GO Biological Processes	GO:0032680	regulation of tumor necrosis factor production	-2.28311	-0.712761	6/121	15040,20128,24088,26362,83430,93695	H2-T23,Trim30a,Tlr2,Axl,Il23a,Gpnmb
20_Member	GO Biological Processes	GO:0032640	tumor necrosis factor production	-2.26589	-0.701627	6/122	15040,20128,24088,26362,83430,93695	H2-T23,Trim30a,Tlr2,Axl,Il23a,Gpnmb
20_Member	GO Biological Processes	GO:1903555	regulation of tumor necrosis factor superfamily cytokine production	-2.24884	-0.688347	6/123	15040,20128,24088,26362,83430,93695	H2-T23,Trim30a,Tlr2,Axl,Il23a,Gpnmb
20_Member	GO Biological Processes	GO:0071706	tumor necrosis factor superfamily cytokine production	-2.21528	-0.66654	6/125	15040,20128,24088,26362,83430,93695	H2-T23,Trim30a,Tlr2,Axl,Il23a,Gpnmb
20_Member	GO Biological Processes	GO:0032814	regulation of natural killer cell activation	-1.81535	-0.39757	3/40	16783,26362,83430	Lamp1,Axl,Il23a
20_Member	GO Biological Processes	GO:0001818	negative regulation of cytokine production	-1.78329	-0.374767	7/200	14466,16768,20128,24088,26362,83430,93695	Gba,Lag3,Trim30a,Tlr2,Axl,Il23a,Gpnmb
20_Member	GO Biological Processes	GO:0019058	viral life cycle	-1.73063	-0.346589	7/205	11816,13030,19035,20128,26362,66141,69550	Apoe,Ctsb,Ppib,Trim30a,Axl,Ifitm3,Bst2
20_Member	GO Biological Processes	GO:0032720	negative regulation of tumor necrosis factor production	-1.60517	-0.254448	3/48	20128,26362,93695	Trim30a,Axl,Gpnmb
20_Member	GO Biological Processes	GO:1903556	negative regulation of tumor necrosis factor superfamily cytokine production	-1.58185	-0.235113	3/49	20128,26362,93695	Trim30a,Axl,Gpnmb

## Sheet: Cluster 3
GroupID	Category	Term	Description	LogP	Log(q-value)	InTerm_InList	Genes	Symbols
1_Summary	GO Biological Processes	GO:0001775	cell activation	-9.75228	-5.58864	30/889	11350,11848,12042,12193,12476,12495,13051,14158,15205,16364,17096,17260,17289,17886,18753,18950,19204,19294,20345,20677,22324,69150,70839,76088,94185,105855,108101,224860,242248,277360,12914,16403,16419,16594,19684,23970,211446,12978,15163,16969,21349,22761,57259,244349	Abl1,Rhoa,Bcl10,Zfp36l2,Cd151,Entpd1,Cx3cr1,Fer,Hes1,Irf4,Lyn,Mef2c,Mertk,Myh9,Prkcd,Pnp,Ptafr,Nectin2,Selplg,Sox4,Vav1,Snx4,P2ry12,Dock8,Tnfrsf21,Nckap1l,Fermt3,Plcl2,Bank1,Prex1,Crebbp,Itga6,Itgb5,Klc2,Rdx,Pacsin2,Exoc3,Csf1r,Hcls1,Zbtb7a,Tal1,Zfpm1,Tob2,Kat6a
1_Member	GO Biological Processes	GO:0001775	cell activation	-9.75228	-5.58864	30/889	11350,11848,12042,12193,12476,12495,13051,14158,15205,16364,17096,17260,17289,17886,18753,18950,19204,19294,20345,20677,22324,69150,70839,76088,94185,105855,108101,224860,242248,277360	Abl1,Rhoa,Bcl10,Zfp36l2,Cd151,Entpd1,Cx3cr1,Fer,Hes1,Irf4,Lyn,Mef2c,Mertk,Myh9,Prkcd,Pnp,Ptafr,Nectin2,Selplg,Sox4,Vav1,Snx4,P2ry12,Dock8,Tnfrsf21,Nckap1l,Fermt3,Plcl2,Bank1,Prex1
1_Member	GO Biological Processes	GO:0045321	leukocyte activation	-9.13732	-5.27471	27/772	11350,11848,12042,12193,12476,13051,14158,15205,16364,17096,17260,17289,17886,18753,18950,19204,19294,20345,20677,22324,69150,76088,94185,105855,224860,242248,277360	Abl1,Rhoa,Bcl10,Zfp36l2,Cd151,Cx3cr1,Fer,Hes1,Irf4,Lyn,Mef2c,Mertk,Myh9,Prkcd,Pnp,Ptafr,Nectin2,Selplg,Sox4,Vav1,Snx4,Dock8,Tnfrsf21,Nckap1l,Plcl2,Bank1,Prex1
1_Member	GO Biological Processes	GO:0098609	cell-cell adhesion	-8.72356	-5.03705	30/983	11350,11848,12042,12193,12476,12914,14158,15205,16364,16403,16419,16594,17096,17886,18753,18950,19204,19294,19684,20345,20677,22324,23970,70839,76088,94185,105855,108101,211446,277360	Abl1,Rhoa,Bcl10,Zfp36l2,Cd151,Crebbp,Fer,Hes1,Irf4,Itga6,Itgb5,Klc2,Lyn,Myh9,Prkcd,Pnp,Ptafr,Nectin2,Rdx,Selplg,Sox4,Vav1,Pacsin2,P2ry12,Dock8,Tnfrsf21,Nckap1l,Fermt3,Exoc3,Prex1
1_Member	GO Biological Processes	GO:0016337	single organismal cell-cell adhesion	-8.50632	-5.02803	25/713	11350,11848,12042,12193,12476,14158,15205,16364,16403,16419,17096,17886,18753,18950,19204,19684,20345,20677,22324,70839,76088,94185,105855,108101,277360	Abl1,Rhoa,Bcl10,Zfp36l2,Cd151,Fer,Hes1,Irf4,Itga6,Itgb5,Lyn,Myh9,Prkcd,Pnp,Ptafr,Rdx,Selplg,Sox4,Vav1,P2ry12,Dock8,Tnfrsf21,Nckap1l,Fermt3,Prex1
1_Member	GO Biological Processes	GO:0098602	single organism cell adhesion	-8.4927	-5.02803	26/770	11350,11848,12042,12193,12476,14158,15205,16364,16403,16419,17096,17289,17886,18753,18950,19204,19684,20345,20677,22324,70839,76088,94185,105855,108101,277360	Abl1,Rhoa,Bcl10,Zfp36l2,Cd151,Fer,Hes1,Irf4,Itga6,Itgb5,Lyn,Mertk,Myh9,Prkcd,Pnp,Ptafr,Rdx,Selplg,Sox4,Vav1,P2ry12,Dock8,Tnfrsf21,Nckap1l,Fermt3,Prex1
1_Member	GO Biological Processes	GO:0002521	leukocyte differentiation	-6.87973	-3.67033	19/517	11350,11848,12193,12978,15163,16364,16969,17096,17260,17289,18950,20677,21349,22324,22761,57259,105855,224860,277360	Abl1,Rhoa,Zfp36l2,Csf1r,Hcls1,Irf4,Zbtb7a,Lyn,Mef2c,Mertk,Pnp,Sox4,Tal1,Vav1,Zfpm1,Tob2,Nckap1l,Plcl2,Prex1
1_Member	GO Biological Processes	GO:0007159	leukocyte cell-cell adhesion	-6.51452	-3.37614	18/492	11350,11848,12042,12193,12476,15205,16364,17886,18950,19204,20345,20677,22324,76088,94185,105855,108101,277360	Abl1,Rhoa,Bcl10,Zfp36l2,Cd151,Hes1,Irf4,Myh9,Pnp,Ptafr,Selplg,Sox4,Vav1,Dock8,Tnfrsf21,Nckap1l,Fermt3,Prex1
1_Member	GO Biological Processes	GO:0046649	lymphocyte activation	-6.49839	-3.37614	21/661	11350,11848,12042,12193,12476,15205,16364,17096,17260,17289,17886,18753,18950,20677,22324,76088,94185,105855,224860,242248,277360	Abl1,Rhoa,Bcl10,Zfp36l2,Cd151,Hes1,Irf4,Lyn,Mef2c,Mertk,Myh9,Prkcd,Pnp,Sox4,Vav1,Dock8,Tnfrsf21,Nckap1l,Plcl2,Bank1,Prex1
1_Member	GO Biological Processes	GO:0030097	hemopoiesis	-5.33304	-2.49162	22/848	11350,11848,12193,12978,15163,15205,16364,16969,17096,17260,17289,17886,18950,20677,21349,22324,22761,57259,105855,224860,244349,277360	Abl1,Rhoa,Zfp36l2,Csf1r,Hcls1,Hes1,Irf4,Zbtb7a,Lyn,Mef2c,Mertk,Myh9,Pnp,Sox4,Tal1,Vav1,Zfpm1,Tob2,Nckap1l,Plcl2,Kat6a,Prex1
1_Member	GO Biological Processes	GO:0042110	T cell activation	-4.97165	-2.28812	15/455	11350,11848,12042,12193,12476,15205,16364,17886,18950,20677,22324,76088,94185,105855,277360	Abl1,Rhoa,Bcl10,Zfp36l2,Cd151,Hes1,Irf4,Myh9,Pnp,Sox4,Vav1,Dock8,Tnfrsf21,Nckap1l,Prex1
1_Member	GO Biological Processes	GO:0070489	T cell aggregation	-4.97165	-2.28812	15/455	11350,11848,12042,12193,12476,15205,16364,17886,18950,20677,22324,76088,94185,105855,277360	Abl1,Rhoa,Bcl10,Zfp36l2,Cd151,Hes1,Irf4,Myh9,Pnp,Sox4,Vav1,Dock8,Tnfrsf21,Nckap1l,Prex1
1_Member	GO Biological Processes	GO:0048534	hematopoietic or lymphoid organ development	-4.96539	-2.28812	22/895	11350,11848,12193,12978,15163,15205,16364,16969,17096,17260,17289,17886,18950,20677,21349,22324,22761,57259,105855,224860,244349,277360	Abl1,Rhoa,Zfp36l2,Csf1r,Hcls1,Hes1,Irf4,Zbtb7a,Lyn,Mef2c,Mertk,Myh9,Pnp,Sox4,Tal1,Vav1,Zfpm1,Tob2,Nckap1l,Plcl2,Kat6a,Prex1
1_Member	GO Biological Processes	GO:0071593	lymphocyte aggregation	-4.9604	-2.28812	15/456	11350,11848,12042,12193,12476,15205,16364,17886,18950,20677,22324,76088,94185,105855,277360	Abl1,Rhoa,Bcl10,Zfp36l2,Cd151,Hes1,Irf4,Myh9,Pnp,Sox4,Vav1,Dock8,Tnfrsf21,Nckap1l,Prex1
1_Member	GO Biological Processes	GO:0070486	leukocyte aggregation	-4.88256	-2.26736	15/463	11350,11848,12042,12193,12476,15205,16364,17886,18950,20677,22324,76088,94185,105855,277360	Abl1,Rhoa,Bcl10,Zfp36l2,Cd151,Hes1,Irf4,Myh9,Pnp,Sox4,Vav1,Dock8,Tnfrsf21,Nckap1l,Prex1
1_Member	GO Biological Processes	GO:0002520	immune system development	-4.61092	-2.09806	22/944	11350,11848,12193,12978,15163,15205,16364,16969,17096,17260,17289,17886,18950,20677,21349,22324,22761,57259,105855,224860,244349,277360	Abl1,Rhoa,Zfp36l2,Csf1r,Hcls1,Hes1,Irf4,Zbtb7a,Lyn,Mef2c,Mertk,Myh9,Pnp,Sox4,Tal1,Vav1,Zfpm1,Tob2,Nckap1l,Plcl2,Kat6a,Prex1
1_Member	GO Biological Processes	GO:0030217	T cell differentiation	-3.58598	-1.43938	9/241	11350,11848,12193,16364,18950,20677,22324,105855,277360	Abl1,Rhoa,Zfp36l2,Irf4,Pnp,Sox4,Vav1,Nckap1l,Prex1
1_Member	GO Biological Processes	GO:0030098	lymphocyte differentiation	-3.5039	-1.38202	11/360	11350,11848,12193,16364,17289,18950,20677,22324,105855,224860,277360	Abl1,Rhoa,Zfp36l2,Irf4,Mertk,Pnp,Sox4,Vav1,Nckap1l,Plcl2,Prex1
2_Summary	GO Biological Processes	GO:0006935	chemotaxis	-7.15931	-3.8135	19/496	11848,12978,13051,14158,16170,17096,18753,19204,20352,20353,22324,67213,68545,102103,105855,238130,277360,668218,100503386,16403,20345,70839,76088,13805,14766,18805,19684,24071,108101,210293	Rhoa,Csf1r,Cx3cr1,Fer,Il16,Lyn,Prkcd,Ptafr,Sema4b,Sema4c,Vav1,Cmtm6,Ecscr,Mtus1,Nckap1l,Dock4,Prex1,Bin2,Tpbgl,Itga6,Selplg,P2ry12,Dock8,Eng,Adgrg1,Pld1,Rdx,Synj2bp,Fermt3,Dock10
2_Member	GO Biological Processes	GO:0006935	chemotaxis	-7.15931	-3.8135	19/496	11848,12978,13051,14158,16170,17096,18753,19204,20352,20353,22324,67213,68545,102103,105855,238130,277360,668218,100503386	Rhoa,Csf1r,Cx3cr1,Fer,Il16,Lyn,Prkcd,Ptafr,Sema4b,Sema4c,Vav1,Cmtm6,Ecscr,Mtus1,Nckap1l,Dock4,Prex1,Bin2,Tpbgl
2_Member	GO Biological Processes	GO:0042330	taxis	-7.13204	-3.8135	19/498	11848,12978,13051,14158,16170,17096,18753,19204,20352,20353,22324,67213,68545,102103,105855,238130,277360,668218,100503386	Rhoa,Csf1r,Cx3cr1,Fer,Il16,Lyn,Prkcd,Ptafr,Sema4b,Sema4c,Vav1,Cmtm6,Ecscr,Mtus1,Nckap1l,Dock4,Prex1,Bin2,Tpbgl
2_Member	GO Biological Processes	GO:0050900	leukocyte migration	-6.13354	-3.08385	13/271	13051,14158,16170,16403,17096,19204,20345,22324,70839,76088,102103,105855,277360	Cx3cr1,Fer,Il16,Itga6,Lyn,Ptafr,Selplg,Vav1,P2ry12,Dock8,Mtus1,Nckap1l,Prex1
2_Member	GO Biological Processes	GO:0030334	regulation of cell migration	-4.91526	-2.281	19/703	11848,12978,13051,13805,14158,14766,17096,18805,19204,19684,20352,20353,24071,70839,102103,105855,108101,210293,238130	Rhoa,Csf1r,Cx3cr1,Eng,Fer,Adgrg1,Lyn,Pld1,Ptafr,Rdx,Sema4b,Sema4c,Synj2bp,P2ry12,Mtus1,Nckap1l,Fermt3,Dock10,Dock4
2_Member	GO Biological Processes	GO:0040012	regulation of locomotion	-4.82492	-2.22948	20/779	11848,12978,13051,13805,14158,14766,16170,17096,18805,19204,19684,20352,20353,24071,70839,102103,105855,108101,210293,238130	Rhoa,Csf1r,Cx3cr1,Eng,Fer,Adgrg1,Il16,Lyn,Pld1,Ptafr,Rdx,Sema4b,Sema4c,Synj2bp,P2ry12,Mtus1,Nckap1l,Fermt3,Dock10,Dock4
2_Member	GO Biological Processes	GO:2000145	regulation of cell motility	-4.61613	-2.09806	19/739	11848,12978,13051,13805,14158,14766,17096,18805,19204,19684,20352,20353,24071,70839,102103,105855,108101,210293,238130	Rhoa,Csf1r,Cx3cr1,Eng,Fer,Adgrg1,Lyn,Pld1,Ptafr,Rdx,Sema4b,Sema4c,Synj2bp,P2ry12,Mtus1,Nckap1l,Fermt3,Dock10,Dock4
2_Member	GO Biological Processes	GO:0060326	cell chemotaxis	-4.47667	-2.01577	10/230	13051,16170,17096,18753,22324,102103,105855,238130,277360,668218	Cx3cr1,Il16,Lyn,Prkcd,Vav1,Mtus1,Nckap1l,Dock4,Prex1,Bin2
2_Member	GO Biological Processes	GO:0051270	regulation of cellular component movement	-4.13994	-1.84132	19/802	11848,12978,13051,13805,14158,14766,17096,18805,19204,19684,20352,20353,24071,70839,102103,105855,108101,210293,238130	Rhoa,Csf1r,Cx3cr1,Eng,Fer,Adgrg1,Lyn,Pld1,Ptafr,Rdx,Sema4b,Sema4c,Synj2bp,P2ry12,Mtus1,Nckap1l,Fermt3,Dock10,Dock4
2_Member	GO Biological Processes	GO:0097529	myeloid leukocyte migration	-3.42303	-1.33127	7/153	13051,17096,22324,70839,102103,105855,277360	Cx3cr1,Lyn,Vav1,P2ry12,Mtus1,Nckap1l,Prex1
2_Member	GO Biological Processes	GO:0040017	positive regulation of locomotion	-3.276	-1.23622	12/446	12978,14158,16170,17096,18805,19204,19684,20352,20353,105855,108101,238130	Csf1r,Fer,Il16,Lyn,Pld1,Ptafr,Rdx,Sema4b,Sema4c,Nckap1l,Fermt3,Dock4
2_Member	GO Biological Processes	GO:0030595	leukocyte chemotaxis	-3.09047	-1.0971	7/174	13051,16170,17096,22324,102103,105855,277360	Cx3cr1,Il16,Lyn,Vav1,Mtus1,Nckap1l,Prex1
2_Member	GO Biological Processes	GO:0030335	positive regulation of cell migration	-2.95182	-1.01307	11/420	12978,14158,17096,18805,19204,19684,20352,20353,105855,108101,238130	Csf1r,Fer,Lyn,Pld1,Ptafr,Rdx,Sema4b,Sema4c,Nckap1l,Fermt3,Dock4
2_Member	GO Biological Processes	GO:2000147	positive regulation of cell motility	-2.8385	-0.941212	11/434	12978,14158,17096,18805,19204,19684,20352,20353,105855,108101,238130	Csf1r,Fer,Lyn,Pld1,Ptafr,Rdx,Sema4b,Sema4c,Nckap1l,Fermt3,Dock4
2_Member	GO Biological Processes	GO:0051272	positive regulation of cellular component movement	-2.75302	-0.891146	11/445	12978,14158,17096,18805,19204,19684,20352,20353,105855,108101,238130	Csf1r,Fer,Lyn,Pld1,Ptafr,Rdx,Sema4b,Sema4c,Nckap1l,Fermt3,Dock4
2_Member	GO Biological Processes	GO:0050920	regulation of chemotaxis	-2.27022	-0.568975	6/184	16170,17096,20352,20353,102103,105855	Il16,Lyn,Sema4b,Sema4c,Mtus1,Nckap1l
2_Member	GO Biological Processes	GO:0002685	regulation of leukocyte migration	-1.91573	-0.337556	5/158	17096,19204,70839,102103,105855	Lyn,Ptafr,P2ry12,Mtus1,Nckap1l
3_Summary	GO Biological Processes	GO:0002684	positive regulation of immune system process	-6.90631	-3.67033	23/740	11350,11848,12042,12258,12628,12978,14158,15163,15205,16364,17096,17260,18670,18950,19204,19294,21349,22324,69150,72512,94185,105855,224860,13051,14349,15979,18753,72536,97114,211401,21938,93679,246082,433693	Abl1,Rhoa,Bcl10,Serping1,Cfh,Csf1r,Fer,Hcls1,Hes1,Irf4,Lyn,Mef2c,Abcb4,Pnp,Ptafr,Nectin2,Tal1,Vav1,Snx4,Tmem173,Tnfrsf21,Nckap1l,Plcl2,Cx3cr1,Fv1,Ifngr1,Prkcd,Tagap,Hist2h3c2,Mtss1,Tnfrsf1b,Trim8,Defb15,Akirin2
3_Member	GO Biological Processes	GO:0002684	positive regulation of immune system process	-6.90631	-3.67033	23/740	11350,11848,12042,12258,12628,12978,14158,15163,15205,16364,17096,17260,18670,18950,19204,19294,21349,22324,69150,72512,94185,105855,224860	Abl1,Rhoa,Bcl10,Serping1,Cfh,Csf1r,Fer,Hcls1,Hes1,Irf4,Lyn,Mef2c,Abcb4,Pnp,Ptafr,Nectin2,Tal1,Vav1,Snx4,Tmem173,Tnfrsf21,Nckap1l,Plcl2
3_Member	GO Biological Processes	GO:0002252	immune effector process	-5.95807	-2.94056	21/714	11350,12042,12258,12628,13051,14158,14349,15979,16364,17096,18753,18950,19204,19294,22324,69150,72512,72536,97114,211401,224860	Abl1,Bcl10,Serping1,Cfh,Cx3cr1,Fer,Fv1,Ifngr1,Irf4,Lyn,Prkcd,Pnp,Ptafr,Nectin2,Vav1,Snx4,Tmem173,Tagap,Hist2h3c2,Mtss1,Plcl2
3_Member	GO Biological Processes	GO:0050778	positive regulation of immune response	-5.73643	-2.7876	16/446	11350,12042,12258,12628,16364,17096,17260,18950,19204,19294,22324,69150,72512,94185,105855,224860	Abl1,Bcl10,Serping1,Cfh,Irf4,Lyn,Mef2c,Pnp,Ptafr,Nectin2,Vav1,Snx4,Tmem173,Tnfrsf21,Nckap1l,Plcl2
3_Member	GO Biological Processes	GO:0050776	regulation of immune response	-4.96404	-2.28812	17/573	11350,12042,12258,12628,14158,16364,17096,17260,18950,19204,19294,22324,69150,72512,94185,105855,224860	Abl1,Bcl10,Serping1,Cfh,Fer,Irf4,Lyn,Mef2c,Pnp,Ptafr,Nectin2,Vav1,Snx4,Tmem173,Tnfrsf21,Nckap1l,Plcl2
3_Member	GO Biological Processes	GO:0002253	activation of immune response	-4.28599	-1.92574	11/293	11350,12042,12258,12628,16364,17096,17260,72512,94185,105855,224860	Abl1,Bcl10,Serping1,Cfh,Irf4,Lyn,Mef2c,Tmem173,Tnfrsf21,Nckap1l,Plcl2
3_Member	GO Biological Processes	GO:0002697	regulation of immune effector process	-3.66178	-1.48492	12/404	12258,12628,14158,17096,18950,19204,19294,22324,69150,72512,97114,211401	Serping1,Cfh,Fer,Lyn,Pnp,Ptafr,Nectin2,Vav1,Snx4,Tmem173,Hist2h3c2,Mtss1
3_Member	GO Biological Processes	GO:0002443	leukocyte mediated immunity	-3.31889	-1.25906	10/319	12042,12258,14158,17096,18753,18950,19204,19294,22324,69150	Bcl10,Serping1,Fer,Lyn,Prkcd,Pnp,Ptafr,Nectin2,Vav1,Snx4
3_Member	GO Biological Processes	GO:0002699	positive regulation of immune effector process	-3.0327	-1.06218	7/178	14158,17096,18950,19204,19294,22324,69150	Fer,Lyn,Pnp,Ptafr,Nectin2,Vav1,Snx4
3_Member	GO Biological Processes	GO:0002703	regulation of leukocyte mediated immunity	-3.0185	-1.05352	7/179	14158,17096,18950,19204,19294,22324,69150	Fer,Lyn,Pnp,Ptafr,Nectin2,Vav1,Snx4
3_Member	GO Biological Processes	GO:0031347	regulation of defense response	-2.83768	-0.941212	13/571	12258,12628,13051,16364,17096,17260,19294,21938,22324,69150,72512,97114,211401	Serping1,Cfh,Cx3cr1,Irf4,Lyn,Mef2c,Nectin2,Tnfrsf1b,Vav1,Snx4,Tmem173,Hist2h3c2,Mtss1
3_Member	GO Biological Processes	GO:0045087	innate immune response	-2.67446	-0.839201	13/596	11350,12258,12628,12978,14158,16364,17096,19294,22324,72512,93679,246082,433693	Abl1,Serping1,Cfh,Csf1r,Fer,Irf4,Lyn,Nectin2,Vav1,Tmem173,Trim8,Defb15,Akirin2
3_Member	GO Biological Processes	GO:0002705	positive regulation of leukocyte mediated immunity	-2.554	-0.752091	5/111	18950,19204,19294,22324,69150	Pnp,Ptafr,Nectin2,Vav1,Snx4
3_Member	GO Biological Processes	GO:0002250	adaptive immune response	-2.23938	-0.550913	9/378	12042,12258,16364,17096,17260,18753,18950,19294,94185	Bcl10,Serping1,Irf4,Lyn,Mef2c,Prkcd,Pnp,Nectin2,Tnfrsf21
3_Member	GO Biological Processes	GO:0001912	positive regulation of leukocyte mediated cytotoxicity	-2.13524	-0.4888	3/46	18950,19294,22324	Pnp,Nectin2,Vav1
3_Member	GO Biological Processes	GO:0002460	adaptive immune response based on somatic recombination of immune receptors built from immunoglobuli	-2.11103	-0.473062	7/261	12042,12258,16364,17260,18753,18950,19294	Bcl10,Serping1,Irf4,Mef2c,Prkcd,Pnp,Nectin2
3_Member	GO Biological Processes	GO:0045088	regulation of innate immune response	-2.10907	-0.473062	6/199	12258,16364,17096,19294,22324,72512	Serping1,Irf4,Lyn,Nectin2,Vav1,Tmem173
3_Member	GO Biological Processes	GO:0031349	positive regulation of defense response	-2.01815	-0.40839	7/272	16364,17096,17260,19294,22324,69150,72512	Irf4,Lyn,Mef2c,Nectin2,Vav1,Snx4,Tmem173
3_Member	GO Biological Processes	GO:0031343	positive regulation of cell killing	-1.96591	-0.371644	3/53	18950,19294,22324	Pnp,Nectin2,Vav1
3_Member	GO Biological Processes	GO:0045089	positive regulation of innate immune response	-1.83087	-0.281822	5/166	16364,17096,19294,22324,72512	Irf4,Lyn,Nectin2,Vav1,Tmem173
3_Member	GO Biological Processes	GO:0001910	regulation of leukocyte mediated cytotoxicity	-1.72792	-0.209701	3/65	18950,19294,22324	Pnp,Nectin2,Vav1
3_Member	GO Biological Processes	GO:0002449	lymphocyte mediated immunity	-1.66254	-0.162605	6/250	12042,12258,18753,18950,19294,22324	Bcl10,Serping1,Prkcd,Pnp,Nectin2,Vav1
3_Member	GO Biological Processes	GO:0031341	regulation of cell killing	-1.56576	-0.104555	3/75	18950,19294,22324	Pnp,Nectin2,Vav1
3_Member	GO Biological Processes	GO:0016064	immunoglobulin mediated immune response	-1.55732	-0.100399	4/132	12042,12258,18753,19294	Bcl10,Serping1,Prkcd,Nectin2
3_Member	GO Biological Processes	GO:0019724	B cell mediated immunity	-1.53659	-0.0870946	4/134	12042,12258,18753,19294	Bcl10,Serping1,Prkcd,Nectin2
3_Member	GO Biological Processes	GO:0002708	positive regulation of lymphocyte mediated immunity	-1.34197	0	3/92	18950,19294,22324	Pnp,Nectin2,Vav1
4_Summary	GO Biological Processes	GO:0051258	protein polymerization	-6.29051	-3.20606	12/220	11350,11848,14158,15163,17886,18753,19684,72948,105855,211401,233276,277360,12331,12978,13822,16419,17258,17260,23970,217124,216965,21349,16211,20352,20353,19204,238130,18805,74302,78246,97114,236511,244349,18670,19294,20392,228960,668218,24071	Abl1,Rhoa,Fer,Hcls1,Myh9,Prkcd,Rdx,Tppp,Nckap1l,Mtss1,Tubgcp5,Prex1,Cap1,Csf1r,Epb41l2,Itgb5,Mef2a,Mef2c,Pacsin2,Ppp1r9b,Taok1,Tal1,Kpnb1,Sema4b,Sema4c,Ptafr,Dock4,Pld1,Mtmr3,Phf23,Hist2h3c2,Ago1,Kat6a,Abcb4,Nectin2,Sgce,Stx16,Bin2,Synj2bp
4_Member	GO Biological Processes	GO:0051258	protein polymerization	-6.29051	-3.20606	12/220	11350,11848,14158,15163,17886,18753,19684,72948,105855,211401,233276,277360	Abl1,Rhoa,Fer,Hcls1,Myh9,Prkcd,Rdx,Tppp,Nckap1l,Mtss1,Tubgcp5,Prex1
4_Member	GO Biological Processes	GO:0030036	actin cytoskeleton organization	-5.86393	-2.87638	18/546	11350,11848,12331,12978,13822,14158,15163,16419,17258,17260,17886,18753,19684,23970,105855,211401,217124,277360	Abl1,Rhoa,Cap1,Csf1r,Epb41l2,Fer,Hcls1,Itgb5,Mef2a,Mef2c,Myh9,Prkcd,Rdx,Pacsin2,Nckap1l,Mtss1,Ppp1r9b,Prex1
4_Member	GO Biological Processes	GO:0032271	regulation of protein polymerization	-5.69597	-2.7876	10/167	11350,11848,14158,15163,17886,18753,19684,72948,105855,277360	Abl1,Rhoa,Fer,Hcls1,Myh9,Prkcd,Rdx,Tppp,Nckap1l,Prex1
4_Member	GO Biological Processes	GO:0008154	actin polymerization or depolymerization	-5.46894	-2.58406	10/177	11848,12331,14158,15163,17886,18753,19684,105855,211401,277360	Rhoa,Cap1,Fer,Hcls1,Myh9,Prkcd,Rdx,Nckap1l,Mtss1,Prex1
4_Member	GO Biological Processes	GO:0007015	actin filament organization	-5.35053	-2.49162	13/319	11350,11848,12331,14158,15163,16419,17886,18753,19684,105855,211401,217124,277360	Abl1,Rhoa,Cap1,Fer,Hcls1,Itgb5,Myh9,Prkcd,Rdx,Nckap1l,Mtss1,Ppp1r9b,Prex1
4_Member	GO Biological Processes	GO:0030041	actin filament polymerization	-5.23512	-2.41391	9/148	11848,14158,15163,17886,18753,19684,105855,211401,277360	Rhoa,Fer,Hcls1,Myh9,Prkcd,Rdx,Nckap1l,Mtss1,Prex1
4_Member	GO Biological Processes	GO:0030029	actin filament-based process	-5.16543	-2.37044	18/613	11350,11848,12331,12978,13822,14158,15163,16419,17258,17260,17886,18753,19684,23970,105855,211401,217124,277360	Abl1,Rhoa,Cap1,Csf1r,Epb41l2,Fer,Hcls1,Itgb5,Mef2a,Mef2c,Myh9,Prkcd,Rdx,Pacsin2,Nckap1l,Mtss1,Ppp1r9b,Prex1
4_Member	GO Biological Processes	GO:0032956	regulation of actin cytoskeleton organization	-5.15386	-2.37044	12/283	11350,11848,12978,14158,15163,17260,17886,18753,19684,105855,211401,277360	Abl1,Rhoa,Csf1r,Fer,Hcls1,Mef2c,Myh9,Prkcd,Rdx,Nckap1l,Mtss1,Prex1
4_Member	GO Biological Processes	GO:0032970	regulation of actin filament-based process	-4.62213	-2.09806	12/320	11350,11848,12978,14158,15163,17260,17886,18753,19684,105855,211401,277360	Abl1,Rhoa,Csf1r,Fer,Hcls1,Mef2c,Myh9,Prkcd,Rdx,Nckap1l,Mtss1,Prex1
4_Member	GO Biological Processes	GO:0030833	regulation of actin filament polymerization	-4.60848	-2.09806	8/136	11848,14158,15163,17886,18753,19684,105855,277360	Rhoa,Fer,Hcls1,Myh9,Prkcd,Rdx,Nckap1l,Prex1
4_Member	GO Biological Processes	GO:0051493	regulation of cytoskeleton organization	-4.20686	-1.88207	13/410	11350,11848,12978,14158,15163,17260,17886,18753,19684,105855,211401,216965,277360	Abl1,Rhoa,Csf1r,Fer,Hcls1,Mef2c,Myh9,Prkcd,Rdx,Nckap1l,Mtss1,Taok1,Prex1
4_Member	GO Biological Processes	GO:0008064	regulation of actin polymerization or depolymerization	-4.18368	-1.86514	8/156	11848,14158,15163,17886,18753,19684,105855,277360	Rhoa,Fer,Hcls1,Myh9,Prkcd,Rdx,Nckap1l,Prex1
4_Member	GO Biological Processes	GO:0030832	regulation of actin filament length	-4.16416	-1.85253	8/157	11848,14158,15163,17886,18753,19684,105855,277360	Rhoa,Fer,Hcls1,Myh9,Prkcd,Rdx,Nckap1l,Prex1
4_Member	GO Biological Processes	GO:0043254	regulation of protein complex assembly	-3.77181	-1.57358	11/335	11350,11848,14158,15163,17886,18753,19684,21349,72948,105855,277360	Abl1,Rhoa,Fer,Hcls1,Myh9,Prkcd,Rdx,Tal1,Tppp,Nckap1l,Prex1
4_Member	GO Biological Processes	GO:0043623	cellular protein complex assembly	-3.62971	-1.46607	13/469	11350,11848,14158,15163,16211,17886,18753,19684,72948,105855,211401,233276,277360	Abl1,Rhoa,Fer,Hcls1,Kpnb1,Myh9,Prkcd,Rdx,Tppp,Nckap1l,Mtss1,Tubgcp5,Prex1
4_Member	GO Biological Processes	GO:0032535	regulation of cellular component size	-3.61866	-1.46362	11/349	11350,11848,14158,15163,17886,18753,19684,20352,20353,105855,277360	Abl1,Rhoa,Fer,Hcls1,Myh9,Prkcd,Rdx,Sema4b,Sema4c,Nckap1l,Prex1
4_Member	GO Biological Processes	GO:0090066	regulation of anatomical structure size	-3.30018	-1.24673	13/508	11350,11848,14158,15163,17886,18753,19204,19684,20352,20353,105855,238130,277360	Abl1,Rhoa,Fer,Hcls1,Myh9,Prkcd,Ptafr,Rdx,Sema4b,Sema4c,Nckap1l,Dock4,Prex1
4_Member	GO Biological Processes	GO:0044087	regulation of cellular component biogenesis	-3.12867	-1.11732	16/741	11350,11848,14158,15163,17260,17886,18753,18805,19684,21349,72948,74302,78246,105855,211401,277360	Abl1,Rhoa,Fer,Hcls1,Mef2c,Myh9,Prkcd,Pld1,Rdx,Tal1,Tppp,Mtmr3,Phf23,Nckap1l,Mtss1,Prex1
4_Member	GO Biological Processes	GO:0034622	cellular macromolecular complex assembly	-2.77872	-0.905149	16/801	11350,11848,14158,15163,16211,17886,18753,19684,72948,97114,105855,211401,233276,236511,244349,277360	Abl1,Rhoa,Fer,Hcls1,Kpnb1,Myh9,Prkcd,Rdx,Tppp,Hist2h3c2,Nckap1l,Mtss1,Tubgcp5,Ago1,Kat6a,Prex1
4_Member	GO Biological Processes	GO:0031532	actin cytoskeleton reorganization	-2.19835	-0.523267	4/85	11848,12978,14158,17886	Rhoa,Csf1r,Fer,Myh9
4_Member	GO Biological Processes	GO:0061024	membrane organization	-1.58149	-0.11502	13/820	11848,17886,18670,18753,19294,19684,20392,23970,105855,211401,217124,228960,668218	Rhoa,Myh9,Abcb4,Prkcd,Nectin2,Rdx,Sgce,Pacsin2,Nckap1l,Mtss1,Ppp1r9b,Stx16,Bin2
4_Member	GO Biological Processes	GO:0001667	ameboidal-type cell migration	-1.56029	-0.101661	7/337	11848,12331,14158,17886,20352,20353,24071	Rhoa,Cap1,Fer,Myh9,Sema4b,Sema4c,Synj2bp
4_Member	GO Biological Processes	GO:0051017	actin filament bundle assembly	-1.53659	-0.0870946	4/134	11848,16419,19684,211401	Rhoa,Itgb5,Rdx,Mtss1
4_Member	GO Biological Processes	GO:0007009	plasma membrane organization	-1.5271	-0.0820598	6/269	18753,19684,23970,211401,217124,668218	Prkcd,Rdx,Pacsin2,Mtss1,Ppp1r9b,Bin2
4_Member	GO Biological Processes	GO:0061572	actin filament bundle organization	-1.50622	-0.065425	4/137	11848,16419,19684,211401	Rhoa,Itgb5,Rdx,Mtss1
4_Member	GO Biological Processes	GO:0032231	regulation of actin filament bundle assembly	-1.41477	-0.00394649	3/86	11848,19684,211401	Rhoa,Rdx,Mtss1
5_Summary	GO Biological Processes	GO:0030155	regulation of cell adhesion	-5.70421	-2.7876	19/619	11350,11848,12042,14766,15205,16403,17096,17931,18576,18753,18950,19204,19684,22324,94185,105855,108101,140709,277360,17260,14158,17289,19294,69150,242248,12476,76088,224860,16364,12978,15163,21349,72948	Abl1,Rhoa,Bcl10,Adgrg1,Hes1,Itga6,Lyn,Ppp1r12a,Pde3b,Prkcd,Pnp,Ptafr,Rdx,Vav1,Tnfrsf21,Nckap1l,Fermt3,Col26a1,Prex1,Mef2c,Fer,Mertk,Nectin2,Snx4,Bank1,Cd151,Dock8,Plcl2,Irf4,Csf1r,Hcls1,Tal1,Tppp
5_Member	GO Biological Processes	GO:0030155	regulation of cell adhesion	-5.70421	-2.7876	19/619	11350,11848,12042,14766,15205,16403,17096,17931,18576,18753,18950,19204,19684,22324,94185,105855,108101,140709,277360	Abl1,Rhoa,Bcl10,Adgrg1,Hes1,Itga6,Lyn,Ppp1r12a,Pde3b,Prkcd,Pnp,Ptafr,Rdx,Vav1,Tnfrsf21,Nckap1l,Fermt3,Col26a1,Prex1
5_Member	GO Biological Processes	GO:0001782	B cell homeostasis	-4.79872	-2.21487	5/37	11350,12042,17096,17260,105855	Abl1,Bcl10,Lyn,Mef2c,Nckap1l
5_Member	GO Biological Processes	GO:0022407	regulation of cell-cell adhesion	-4.71422	-2.15264	13/366	11350,11848,12042,15205,16403,17096,18753,18950,19204,19684,94185,105855,108101	Abl1,Rhoa,Bcl10,Hes1,Itga6,Lyn,Prkcd,Pnp,Ptafr,Rdx,Tnfrsf21,Nckap1l,Fermt3
5_Member	GO Biological Processes	GO:0050865	regulation of cell activation	-4.54559	-2.06319	15/495	11848,12042,14158,15205,17096,17260,17289,18753,18950,19204,19294,69150,94185,105855,242248	Rhoa,Bcl10,Fer,Hes1,Lyn,Mef2c,Mertk,Prkcd,Pnp,Ptafr,Nectin2,Snx4,Tnfrsf21,Nckap1l,Bank1
5_Member	GO Biological Processes	GO:0002694	regulation of leukocyte activation	-4.32813	-1.92574	14/457	11848,12042,14158,15205,17096,17260,17289,18950,19204,19294,69150,94185,105855,242248	Rhoa,Bcl10,Fer,Hes1,Lyn,Mef2c,Mertk,Pnp,Ptafr,Nectin2,Snx4,Tnfrsf21,Nckap1l,Bank1
5_Member	GO Biological Processes	GO:0046651	lymphocyte proliferation	-4.32629	-1.92574	11/290	11350,12476,15205,17096,17260,18753,18950,76088,94185,105855,224860	Abl1,Cd151,Hes1,Lyn,Mef2c,Prkcd,Pnp,Dock8,Tnfrsf21,Nckap1l,Plcl2
5_Member	GO Biological Processes	GO:0042100	B cell proliferation	-4.31496	-1.92574	7/110	11350,17096,17260,18753,94185,105855,224860	Abl1,Lyn,Mef2c,Prkcd,Tnfrsf21,Nckap1l,Plcl2
5_Member	GO Biological Processes	GO:0032943	mononuclear cell proliferation	-4.29937	-1.92574	11/292	11350,12476,15205,17096,17260,18753,18950,76088,94185,105855,224860	Abl1,Cd151,Hes1,Lyn,Mef2c,Prkcd,Pnp,Dock8,Tnfrsf21,Nckap1l,Plcl2
5_Member	GO Biological Processes	GO:0002768	immune response-regulating cell surface receptor signaling pathway	-4.26331	-1.92574	8/152	11350,12042,14158,17096,17260,94185,105855,224860	Abl1,Bcl10,Fer,Lyn,Mef2c,Tnfrsf21,Nckap1l,Plcl2
5_Member	GO Biological Processes	GO:0070661	leukocyte proliferation	-4.1299	-1.84132	11/305	11350,12476,15205,17096,17260,18753,18950,76088,94185,105855,224860	Abl1,Cd151,Hes1,Lyn,Mef2c,Prkcd,Pnp,Dock8,Tnfrsf21,Nckap1l,Plcl2
5_Member	GO Biological Processes	GO:0050851	antigen receptor-mediated signaling pathway	-3.94159	-1.69703	7/126	11350,12042,17096,17260,94185,105855,224860	Abl1,Bcl10,Lyn,Mef2c,Tnfrsf21,Nckap1l,Plcl2
5_Member	GO Biological Processes	GO:0050853	B cell receptor signaling pathway	-3.73654	-1.54603	5/61	11350,17096,17260,105855,224860	Abl1,Lyn,Mef2c,Nckap1l,Plcl2
5_Member	GO Biological Processes	GO:0002429	immune response-activating cell surface receptor signaling pathway	-3.62006	-1.46362	7/142	11350,12042,17096,17260,94185,105855,224860	Abl1,Bcl10,Lyn,Mef2c,Tnfrsf21,Nckap1l,Plcl2
5_Member	GO Biological Processes	GO:0045785	positive regulation of cell adhesion	-3.56591	-1.42758	11/354	11848,12042,14766,15205,16403,18950,19204,22324,105855,140709,277360	Rhoa,Bcl10,Adgrg1,Hes1,Itga6,Pnp,Ptafr,Vav1,Nckap1l,Col26a1,Prex1
5_Member	GO Biological Processes	GO:0002764	immune response-regulating signaling pathway	-3.40645	-1.32293	9/255	11350,12042,14158,16364,17096,17260,94185,105855,224860	Abl1,Bcl10,Fer,Irf4,Lyn,Mef2c,Tnfrsf21,Nckap1l,Plcl2
5_Member	GO Biological Processes	GO:0002260	lymphocyte homeostasis	-3.26366	-1.22713	5/77	11350,12042,17096,17260,105855	Abl1,Bcl10,Lyn,Mef2c,Nckap1l
5_Member	GO Biological Processes	GO:0042113	B cell activation	-3.19328	-1.16636	9/273	11350,17096,17260,18753,18950,94185,105855,224860,242248	Abl1,Lyn,Mef2c,Prkcd,Pnp,Tnfrsf21,Nckap1l,Plcl2,Bank1
5_Member	GO Biological Processes	GO:0002696	positive regulation of leukocyte activation	-3.06102	-1.07635	9/285	11848,12042,15205,17260,18950,19204,19294,69150,105855	Rhoa,Bcl10,Hes1,Mef2c,Pnp,Ptafr,Nectin2,Snx4,Nckap1l
5_Member	GO Biological Processes	GO:0050867	positive regulation of cell activation	-2.92573	-1.00282	9/298	11848,12042,15205,17260,18950,19204,19294,69150,105855	Rhoa,Bcl10,Hes1,Mef2c,Pnp,Ptafr,Nectin2,Snx4,Nckap1l
5_Member	GO Biological Processes	GO:0050864	regulation of B cell activation	-2.92342	-1.00282	6/136	17096,17260,18950,94185,105855,242248	Lyn,Mef2c,Pnp,Tnfrsf21,Nckap1l,Bank1
5_Member	GO Biological Processes	GO:0042098	T cell proliferation	-2.89502	-0.979358	7/188	11350,12476,15205,18950,76088,94185,105855	Abl1,Cd151,Hes1,Pnp,Dock8,Tnfrsf21,Nckap1l
5_Member	GO Biological Processes	GO:0002757	immune response-activating signal transduction	-2.89133	-0.978721	8/243	11350,12042,16364,17096,17260,94185,105855,224860	Abl1,Bcl10,Irf4,Lyn,Mef2c,Tnfrsf21,Nckap1l,Plcl2
5_Member	GO Biological Processes	GO:0046632	alpha-beta T cell differentiation	-2.81051	-0.921026	5/97	11350,11848,16364,18950,105855	Abl1,Rhoa,Irf4,Pnp,Nckap1l
5_Member	GO Biological Processes	GO:0001776	leukocyte homeostasis	-2.71414	-0.862254	5/102	11350,12042,17096,17260,105855	Abl1,Bcl10,Lyn,Mef2c,Nckap1l
5_Member	GO Biological Processes	GO:0030888	regulation of B cell proliferation	-2.69158	-0.850162	4/62	17096,17260,94185,105855	Lyn,Mef2c,Tnfrsf21,Nckap1l
5_Member	GO Biological Processes	GO:0022409	positive regulation of cell-cell adhesion	-2.68084	-0.841481	7/205	11848,12042,15205,16403,18950,19204,105855	Rhoa,Bcl10,Hes1,Itga6,Pnp,Ptafr,Nckap1l
5_Member	GO Biological Processes	GO:0051249	regulation of lymphocyte activation	-2.6468	-0.82359	10/392	11848,12042,15205,17096,17260,17289,18950,94185,105855,242248	Rhoa,Bcl10,Hes1,Lyn,Mef2c,Mertk,Pnp,Tnfrsf21,Nckap1l,Bank1
5_Member	GO Biological Processes	GO:1903039	positive regulation of leukocyte cell-cell adhesion	-2.37523	-0.642952	6/175	11848,12042,15205,18950,19204,105855	Rhoa,Bcl10,Hes1,Pnp,Ptafr,Nckap1l
5_Member	GO Biological Processes	GO:0046638	positive regulation of alpha-beta T cell differentiation	-2.30535	-0.590415	3/40	11848,18950,105855	Rhoa,Pnp,Nckap1l
5_Member	GO Biological Processes	GO:1903708	positive regulation of hemopoiesis	-2.29298	-0.579589	6/182	11848,12978,15163,18950,21349,105855	Rhoa,Csf1r,Hcls1,Pnp,Tal1,Nckap1l
5_Member	GO Biological Processes	GO:0046631	alpha-beta T cell activation	-2.23423	-0.550913	5/132	11350,11848,16364,18950,105855	Abl1,Rhoa,Irf4,Pnp,Nckap1l
5_Member	GO Biological Processes	GO:0070665	positive regulation of leukocyte proliferation	-2.1672	-0.500492	5/137	15205,17096,17260,18950,105855	Hes1,Lyn,Mef2c,Pnp,Nckap1l
5_Member	GO Biological Processes	GO:0045639	positive regulation of myeloid cell differentiation	-2.14568	-0.4888	4/88	12978,15163,21349,105855	Csf1r,Hcls1,Tal1,Nckap1l
5_Member	GO Biological Processes	GO:0050670	regulation of lymphocyte proliferation	-2.06875	-0.441666	6/203	15205,17096,17260,18950,94185,105855	Hes1,Lyn,Mef2c,Pnp,Tnfrsf21,Nckap1l
5_Member	GO Biological Processes	GO:0032944	regulation of mononuclear cell proliferation	-2.04897	-0.426913	6/205	15205,17096,17260,18950,94185,105855	Hes1,Lyn,Mef2c,Pnp,Tnfrsf21,Nckap1l
5_Member	GO Biological Processes	GO:1902107	positive regulation of leukocyte differentiation	-2.04182	-0.423489	5/147	11848,12978,15163,18950,105855	Rhoa,Csf1r,Hcls1,Pnp,Nckap1l
5_Member	GO Biological Processes	GO:0070663	regulation of leukocyte proliferation	-1.97235	-0.376183	6/213	15205,17096,17260,18950,94185,105855	Hes1,Lyn,Mef2c,Pnp,Tnfrsf21,Nckap1l
5_Member	GO Biological Processes	GO:1903037	regulation of leukocyte cell-cell adhesion	-1.93809	-0.351942	7/282	11848,12042,15205,18950,19204,94185,105855	Rhoa,Bcl10,Hes1,Pnp,Ptafr,Tnfrsf21,Nckap1l
5_Member	GO Biological Processes	GO:0046637	regulation of alpha-beta T cell differentiation	-1.92217	-0.34173	3/55	11848,18950,105855	Rhoa,Pnp,Nckap1l
5_Member	GO Biological Processes	GO:0032273	positive regulation of protein polymerization	-1.91102	-0.335097	4/103	11848,14158,72948,105855	Rhoa,Fer,Tppp,Nckap1l
5_Member	GO Biological Processes	GO:0046635	positive regulation of alpha-beta T cell activation	-1.85987	-0.29829	3/58	11848,18950,105855	Rhoa,Pnp,Nckap1l
5_Member	GO Biological Processes	GO:0050870	positive regulation of T cell activation	-1.83087	-0.281822	5/166	11848,12042,15205,18950,105855	Rhoa,Bcl10,Hes1,Pnp,Nckap1l
5_Member	GO Biological Processes	GO:0051251	positive regulation of lymphocyte activation	-1.64761	-0.153289	6/252	11848,12042,15205,17260,18950,105855	Rhoa,Bcl10,Hes1,Mef2c,Pnp,Nckap1l
5_Member	GO Biological Processes	GO:0031334	positive regulation of protein complex assembly	-1.61386	-0.130101	5/189	11848,14158,21349,72948,105855	Rhoa,Fer,Tal1,Tppp,Nckap1l
5_Member	GO Biological Processes	GO:0050671	positive regulation of lymphocyte proliferation	-1.58918	-0.11927	4/129	15205,17260,18950,105855	Hes1,Mef2c,Pnp,Nckap1l
5_Member	GO Biological Processes	GO:0032946	positive regulation of mononuclear cell proliferation	-1.56784	-0.104902	4/131	15205,17260,18950,105855	Hes1,Mef2c,Pnp,Nckap1l
5_Member	GO Biological Processes	GO:0050863	regulation of T cell activation	-1.53388	-0.085412	6/268	11848,12042,15205,18950,94185,105855	Rhoa,Bcl10,Hes1,Pnp,Tnfrsf21,Nckap1l
5_Member	GO Biological Processes	GO:0030183	B cell differentiation	-1.50622	-0.065425	4/137	11350,18950,105855,224860	Abl1,Pnp,Nckap1l,Plcl2
5_Member	GO Biological Processes	GO:0045582	positive regulation of T cell differentiation	-1.49403	-0.0595602	3/80	11848,18950,105855	Rhoa,Pnp,Nckap1l
5_Member	GO Biological Processes	GO:0046634	regulation of alpha-beta T cell activation	-1.44043	-0.0210803	3/84	11848,18950,105855	Rhoa,Pnp,Nckap1l
5_Member	GO Biological Processes	GO:0030838	positive regulation of actin filament polymerization	-1.42751	-0.0105011	3/85	11848,14158,105855	Rhoa,Fer,Nckap1l
5_Member	GO Biological Processes	GO:0042129	regulation of T cell proliferation	-1.35765	0	4/153	15205,18950,94185,105855	Hes1,Pnp,Tnfrsf21,Nckap1l
5_Member	GO Biological Processes	GO:0045621	positive regulation of lymphocyte differentiation	-1.34197	0	3/92	11848,18950,105855	Rhoa,Pnp,Nckap1l
5_Member	GO Biological Processes	GO:0042102	positive regulation of T cell proliferation	-1.3304	0	3/93	15205,18950,105855	Hes1,Pnp,Nckap1l
5_Member	GO Biological Processes	GO:0050871	positive regulation of B cell activation	-1.30773	0	3/95	17260,18950,105855	Mef2c,Pnp,Nckap1l
6_Summary	GO Biological Processes	GO:0019827	stem cell population maintenance	-5.02707	-2.28812	9/157	12193,12914,15205,20677,21349,21432,58198,93679,244349,13805,15446,17260,70350,211401,22761,93760,17096,18576,16403,17132,19684,21804,12978,14766,24071,57259,94185	Zfp36l2,Crebbp,Hes1,Sox4,Tal1,Tcl1,Sall1,Trim8,Kat6a,Eng,Hpgd,Mef2c,Basp1,Mtss1,Zfpm1,Arid1a,Lyn,Pde3b,Itga6,Maf,Rdx,Tgfb1i1,Csf1r,Adgrg1,Synj2bp,Tob2,Tnfrsf21
6_Member	GO Biological Processes	GO:0019827	stem cell population maintenance	-5.02707	-2.28812	9/157	12193,12914,15205,20677,21349,21432,58198,93679,244349	Zfp36l2,Crebbp,Hes1,Sox4,Tal1,Tcl1,Sall1,Trim8,Kat6a
6_Member	GO Biological Processes	GO:0098727	maintenance of cell number	-4.93904	-2.281	9/161	12193,12914,15205,20677,21349,21432,58198,93679,244349	Zfp36l2,Crebbp,Hes1,Sox4,Tal1,Tcl1,Sall1,Trim8,Kat6a
6_Member	GO Biological Processes	GO:0035019	somatic stem cell population maintenance	-4.0289	-1.76835	5/53	12193,15205,20677,58198,244349	Zfp36l2,Hes1,Sox4,Sall1,Kat6a
6_Member	GO Biological Processes	GO:0035909	aorta morphogenesis	-3.69009	-1.50418	4/34	13805,15205,20677,244349	Eng,Hes1,Sox4,Kat6a
6_Member	GO Biological Processes	GO:0048844	artery morphogenesis	-3.63787	-1.46986	5/64	13805,15205,15446,20677,244349	Eng,Hes1,Hpgd,Sox4,Kat6a
6_Member	GO Biological Processes	GO:0061005	cell differentiation involved in kidney development	-3.33085	-1.26163	4/42	15205,17260,70350,211401	Hes1,Mef2c,Basp1,Mtss1
6_Member	GO Biological Processes	GO:0003205	cardiac chamber development	-3.06138	-1.07635	7/176	13805,15205,17260,20677,22761,58198,93760	Eng,Hes1,Mef2c,Sox4,Zfpm1,Sall1,Arid1a
6_Member	GO Biological Processes	GO:0060840	artery development	-2.93414	-1.00855	5/91	13805,15205,15446,20677,244349	Eng,Hes1,Hpgd,Sox4,Kat6a
6_Member	GO Biological Processes	GO:0003231	cardiac ventricle development	-2.90705	-0.988925	6/137	13805,15205,17260,20677,22761,58198	Eng,Hes1,Mef2c,Sox4,Zfpm1,Sall1
6_Member	GO Biological Processes	GO:0032835	glomerulus development	-2.85563	-0.952062	4/56	15205,17260,70350,211401	Hes1,Mef2c,Basp1,Mtss1
6_Member	GO Biological Processes	GO:0035904	aorta development	-2.79882	-0.91603	4/58	13805,15205,20677,244349	Eng,Hes1,Sox4,Kat6a
6_Member	GO Biological Processes	GO:0035850	epithelial cell differentiation involved in kidney development	-2.66413	-0.832933	3/30	17260,70350,211401	Mef2c,Basp1,Mtss1
6_Member	GO Biological Processes	GO:0072009	nephron epithelium development	-2.64098	-0.82359	5/106	15205,17260,58198,70350,211401	Hes1,Mef2c,Sall1,Basp1,Mtss1
6_Member	GO Biological Processes	GO:0003209	cardiac atrium morphogenesis	-2.58268	-0.776972	3/32	13805,20677,22761	Eng,Sox4,Zfpm1
6_Member	GO Biological Processes	GO:0003179	heart valve morphogenesis	-2.47049	-0.709968	3/35	17260,20677,22761	Mef2c,Sox4,Zfpm1
6_Member	GO Biological Processes	GO:0003230	cardiac atrium development	-2.43544	-0.682881	3/36	13805,20677,22761	Eng,Sox4,Zfpm1
6_Member	GO Biological Processes	GO:0014009	glial cell proliferation	-2.40146	-0.661069	3/37	15205,17096,20677	Hes1,Lyn,Sox4
6_Member	GO Biological Processes	GO:0003281	ventricular septum development	-2.35022	-0.627489	4/77	15205,20677,22761,58198	Hes1,Sox4,Zfpm1,Sall1
6_Member	GO Biological Processes	GO:0003170	heart valve development	-2.24564	-0.55329	3/42	17260,20677,22761	Mef2c,Sox4,Zfpm1
6_Member	GO Biological Processes	GO:0060412	ventricular septum morphogenesis	-2.24564	-0.55329	3/42	15205,20677,22761	Hes1,Sox4,Zfpm1
6_Member	GO Biological Processes	GO:0003206	cardiac chamber morphogenesis	-2.23423	-0.550913	5/132	13805,15205,17260,20677,22761	Eng,Hes1,Mef2c,Sox4,Zfpm1
6_Member	GO Biological Processes	GO:0061333	renal tubule morphogenesis	-2.2164	-0.537062	4/84	15205,17260,58198,211401	Hes1,Mef2c,Sall1,Mtss1
6_Member	GO Biological Processes	GO:0072006	nephron development	-2.19365	-0.519966	5/135	15205,17260,58198,70350,211401	Hes1,Mef2c,Sall1,Basp1,Mtss1
6_Member	GO Biological Processes	GO:0072073	kidney epithelium development	-2.12842	-0.484608	5/140	15205,17260,58198,70350,211401	Hes1,Mef2c,Sall1,Basp1,Mtss1
6_Member	GO Biological Processes	GO:0031018	endocrine pancreas development	-2.08403	-0.45187	3/48	15205,18576,20677	Hes1,Pde3b,Sox4
6_Member	GO Biological Processes	GO:0072080	nephron tubule development	-2.01505	-0.407716	4/96	15205,17260,58198,211401	Hes1,Mef2c,Sall1,Mtss1
6_Member	GO Biological Processes	GO:0061326	renal tubule development	-1.92535	-0.34173	4/102	15205,17260,58198,211401	Hes1,Mef2c,Sall1,Mtss1
6_Member	GO Biological Processes	GO:0072001	renal system development	-1.92255	-0.34173	7/284	15205,16403,17260,20677,58198,70350,211401	Hes1,Itga6,Mef2c,Sox4,Sall1,Basp1,Mtss1
6_Member	GO Biological Processes	GO:0003279	cardiac septum development	-1.80217	-0.262847	4/111	15205,20677,22761,58198	Hes1,Sox4,Zfpm1,Sall1
6_Member	GO Biological Processes	GO:0003143	embryonic heart tube morphogenesis	-1.74573	-0.222573	3/64	13805,15205,17260	Eng,Hes1,Mef2c
6_Member	GO Biological Processes	GO:0003007	heart morphogenesis	-1.70061	-0.190188	6/245	13805,15205,17260,20677,22761,244349	Eng,Hes1,Mef2c,Sox4,Zfpm1,Kat6a
6_Member	GO Biological Processes	GO:0060411	cardiac septum morphogenesis	-1.67634	-0.173282	3/68	15205,20677,22761	Hes1,Sox4,Zfpm1
6_Member	GO Biological Processes	GO:0001655	urogenital system development	-1.62837	-0.139517	7/326	15205,16403,17260,20677,58198,70350,211401	Hes1,Itga6,Mef2c,Sox4,Sall1,Basp1,Mtss1
6_Member	GO Biological Processes	GO:0003151	outflow tract morphogenesis	-1.62738	-0.139517	3/71	15205,17260,22761	Hes1,Mef2c,Zfpm1
6_Member	GO Biological Processes	GO:0030855	epithelial cell differentiation	-1.56291	-0.102566	10/572	13805,15205,17132,17260,19684,20677,21804,58198,70350,211401	Eng,Hes1,Maf,Mef2c,Rdx,Sox4,Tgfb1i1,Sall1,Basp1,Mtss1
6_Member	GO Biological Processes	GO:0001822	kidney development	-1.56139	-0.101907	6/264	15205,17260,20677,58198,70350,211401	Hes1,Mef2c,Sox4,Sall1,Basp1,Mtss1
6_Member	GO Biological Processes	GO:0003208	cardiac ventricle morphogenesis	-1.55097	-0.0965992	3/76	13805,17260,20677	Eng,Mef2c,Sox4
6_Member	GO Biological Processes	GO:0035050	embryonic heart tube development	-1.50794	-0.065425	3/79	13805,15205,17260	Eng,Hes1,Mef2c
6_Member	GO Biological Processes	GO:0031016	pancreas development	-1.41477	-0.00394649	3/86	15205,18576,20677	Hes1,Pde3b,Sox4
6_Member	GO Biological Processes	GO:0008285	negative regulation of cell proliferation	-1.38928	0	10/613	12978,14766,15205,17096,17260,20677,24071,57259,94185,211401	Csf1r,Adgrg1,Hes1,Lyn,Mef2c,Sox4,Synj2bp,Tob2,Tnfrsf21,Mtss1
6_Member	GO Biological Processes	GO:0060993	kidney morphogenesis	-1.30773	0	3/95	15205,20677,58198	Hes1,Sox4,Sall1
7_Summary	GO Biological Processes	GO:0071887	leukocyte apoptotic process	-5.00468	-2.28812	8/120	12042,15163,17096,17260,17289,18950,76088,94185,224860,20353,216965	Bcl10,Hcls1,Lyn,Mef2c,Mertk,Pnp,Dock8,Tnfrsf21,Plcl2,Sema4c,Taok1
7_Member	GO Biological Processes	GO:0071887	leukocyte apoptotic process	-5.00468	-2.28812	8/120	12042,15163,17096,17260,17289,18950,76088,94185	Bcl10,Hcls1,Lyn,Mef2c,Mertk,Pnp,Dock8,Tnfrsf21
7_Member	GO Biological Processes	GO:2000106	regulation of leukocyte apoptotic process	-4.58181	-2.08093	7/100	12042,15163,17096,17260,17289,18950,76088	Bcl10,Hcls1,Lyn,Mef2c,Mertk,Pnp,Dock8
7_Member	GO Biological Processes	GO:2000107	negative regulation of leukocyte apoptotic process	-3.60613	-1.45533	5/65	12042,15163,17289,18950,76088	Bcl10,Hcls1,Mertk,Pnp,Dock8
7_Member	GO Biological Processes	GO:0070227	lymphocyte apoptotic process	-2.93414	-1.00855	5/91	12042,17096,18950,76088,94185	Bcl10,Lyn,Pnp,Dock8,Tnfrsf21
7_Member	GO Biological Processes	GO:0070228	regulation of lymphocyte apoptotic process	-2.43322	-0.682881	4/73	12042,17096,18950,76088	Bcl10,Lyn,Pnp,Dock8
7_Member	GO Biological Processes	GO:0001783	B cell apoptotic process	-2.30535	-0.590415	3/40	12042,17096,94185	Bcl10,Lyn,Tnfrsf21
7_Member	GO Biological Processes	GO:0050854	regulation of antigen receptor-mediated signaling pathway	-2.24564	-0.55329	3/42	12042,17096,224860	Bcl10,Lyn,Plcl2
7_Member	GO Biological Processes	GO:0070229	negative regulation of lymphocyte apoptotic process	-2.13524	-0.4888	3/46	12042,18950,76088	Bcl10,Pnp,Dock8
7_Member	GO Biological Processes	GO:0070231	T cell apoptotic process	-1.98849	-0.388333	3/52	12042,18950,76088	Bcl10,Pnp,Dock8
7_Member	GO Biological Processes	GO:0070304	positive regulation of stress-activated protein kinase signaling cascade	-1.46703	-0.0411838	4/141	12042,17096,20353,216965	Bcl10,Lyn,Sema4c,Taok1
8_Summary	GO Biological Processes	GO:0030168	platelet activation	-4.91316	-2.281	7/89	12495,17096,17289,17886,18753,70839,108101,19684,12258,16403,105855,232341,12193,237847	Entpd1,Lyn,Mertk,Myh9,Prkcd,P2ry12,Fermt3,Rdx,Serping1,Itga6,Nckap1l,Wnk1,Zfp36l2,Rtn4rl1
8_Member	GO Biological Processes	GO:0030168	platelet activation	-4.91316	-2.281	7/89	12495,17096,17289,17886,18753,70839,108101	Entpd1,Lyn,Mertk,Myh9,Prkcd,P2ry12,Fermt3
8_Member	GO Biological Processes	GO:0034109	homotypic cell-cell adhesion	-4.29351	-1.92574	6/76	17096,17886,18753,19684,70839,108101	Lyn,Myh9,Prkcd,Rdx,P2ry12,Fermt3
8_Member	GO Biological Processes	GO:0070527	platelet aggregation	-3.98973	-1.73458	5/54	17096,17886,18753,70839,108101	Lyn,Myh9,Prkcd,P2ry12,Fermt3
8_Member	GO Biological Processes	GO:0007596	blood coagulation	-3.81911	-1.59664	8/176	12258,12495,17096,17289,17886,18753,70839,108101	Serping1,Entpd1,Lyn,Mertk,Myh9,Prkcd,P2ry12,Fermt3
8_Member	GO Biological Processes	GO:0007599	hemostasis	-3.78541	-1.57601	8/178	12258,12495,17096,17289,17886,18753,70839,108101	Serping1,Entpd1,Lyn,Mertk,Myh9,Prkcd,P2ry12,Fermt3
8_Member	GO Biological Processes	GO:0050817	coagulation	-3.76873	-1.57358	8/179	12258,12495,17096,17289,17886,18753,70839,108101	Serping1,Entpd1,Lyn,Mertk,Myh9,Prkcd,P2ry12,Fermt3
8_Member	GO Biological Processes	GO:0033627	cell adhesion mediated by integrin	-3.2529	-1.21959	4/44	16403,17096,105855,108101	Itga6,Lyn,Nckap1l,Fermt3
8_Member	GO Biological Processes	GO:0050878	regulation of body fluid levels	-2.76019	-0.891146	9/315	12258,12495,17096,17289,17886,18753,70839,108101,232341	Serping1,Entpd1,Lyn,Mertk,Myh9,Prkcd,P2ry12,Fermt3,Wnk1
8_Member	GO Biological Processes	GO:0033628	regulation of cell adhesion mediated by integrin	-2.54403	-0.747748	3/33	17096,105855,108101	Lyn,Nckap1l,Fermt3
8_Member	GO Biological Processes	GO:0009611	response to wounding	-2.50726	-0.725637	10/410	12193,12258,12495,17096,17289,17886,18753,70839,108101,237847	Zfp36l2,Serping1,Entpd1,Lyn,Mertk,Myh9,Prkcd,P2ry12,Fermt3,Rtn4rl1
8_Member	GO Biological Processes	GO:0042060	wound healing	-2.07362	-0.445279	8/332	12258,12495,17096,17289,17886,18753,70839,108101	Serping1,Entpd1,Lyn,Mertk,Myh9,Prkcd,P2ry12,Fermt3
8_Member	GO Biological Processes	GO:1900046	regulation of hemostasis	-1.44043	-0.0210803	3/84	12258,17096,18753	Serping1,Lyn,Prkcd
8_Member	GO Biological Processes	GO:0030193	regulation of blood coagulation	-1.44043	-0.0210803	3/84	12258,17096,18753	Serping1,Lyn,Prkcd
8_Member	GO Biological Processes	GO:0050818	regulation of coagulation	-1.38983	0	3/88	12258,17096,18753	Serping1,Lyn,Prkcd
9_Summary	GO Biological Processes	GO:0002274	myeloid leukocyte activation	-4.87469	-2.26736	9/164	12042,13051,14158,16364,17096,18753,19204,19294,69150,11350,224860,20345,17289,19684,23970,24071,105855	Bcl10,Cx3cr1,Fer,Irf4,Lyn,Prkcd,Ptafr,Nectin2,Snx4,Abl1,Plcl2,Selplg,Mertk,Rdx,Pacsin2,Synj2bp,Nckap1l
9_Member	GO Biological Processes	GO:0002274	myeloid leukocyte activation	-4.87469	-2.26736	9/164	12042,13051,14158,16364,17096,18753,19204,19294,69150	Bcl10,Cx3cr1,Fer,Irf4,Lyn,Prkcd,Ptafr,Nectin2,Snx4
9_Member	GO Biological Processes	GO:0045576	mast cell activation	-3.63787	-1.46986	5/64	12042,14158,17096,19294,69150	Bcl10,Fer,Lyn,Nectin2,Snx4
9_Member	GO Biological Processes	GO:0002275	myeloid cell activation involved in immune response	-3.42666	-1.33127	5/71	13051,14158,17096,19204,69150	Cx3cr1,Fer,Lyn,Ptafr,Snx4
9_Member	GO Biological Processes	GO:0033003	regulation of mast cell activation	-3.29137	-1.24673	4/43	14158,17096,19294,69150	Fer,Lyn,Nectin2,Snx4
9_Member	GO Biological Processes	GO:0043300	regulation of leukocyte degranulation	-3.29137	-1.24673	4/43	14158,17096,19204,69150	Fer,Lyn,Ptafr,Snx4
9_Member	GO Biological Processes	GO:0002886	regulation of myeloid leukocyte mediated immunity	-3.04086	-1.06755	4/50	14158,17096,19204,69150	Fer,Lyn,Ptafr,Snx4
9_Member	GO Biological Processes	GO:0002366	leukocyte activation involved in immune response	-2.97225	-1.02872	8/236	11350,13051,14158,16364,17096,19204,69150,224860	Abl1,Cx3cr1,Fer,Irf4,Lyn,Ptafr,Snx4,Plcl2
9_Member	GO Biological Processes	GO:0002263	cell activation involved in immune response	-2.94882	-1.01307	8/238	11350,13051,14158,16364,17096,19204,69150,224860	Abl1,Cx3cr1,Fer,Irf4,Lyn,Ptafr,Snx4,Plcl2
9_Member	GO Biological Processes	GO:0043299	leukocyte degranulation	-2.666	-0.832933	4/63	14158,17096,19204,69150	Fer,Lyn,Ptafr,Snx4
9_Member	GO Biological Processes	GO:0033006	regulation of mast cell activation involved in immune response	-2.54403	-0.747748	3/33	14158,17096,69150	Fer,Lyn,Snx4
9_Member	GO Biological Processes	GO:0043304	regulation of mast cell degranulation	-2.54403	-0.747748	3/33	14158,17096,69150	Fer,Lyn,Snx4
9_Member	GO Biological Processes	GO:0002444	myeloid leukocyte mediated immunity	-2.27209	-0.569071	4/81	14158,17096,19204,69150	Fer,Lyn,Ptafr,Snx4
9_Member	GO Biological Processes	GO:0002279	mast cell activation involved in immune response	-2.13524	-0.4888	3/46	14158,17096,69150	Fer,Lyn,Snx4
9_Member	GO Biological Processes	GO:0043303	mast cell degranulation	-2.13524	-0.4888	3/46	14158,17096,69150	Fer,Lyn,Snx4
9_Member	GO Biological Processes	GO:0002448	mast cell mediated immunity	-2.10933	-0.473062	3/47	14158,17096,69150	Fer,Lyn,Snx4
9_Member	GO Biological Processes	GO:0045123	cellular extravasation	-2.10933	-0.473062	3/47	14158,19204,20345	Fer,Ptafr,Selplg
9_Member	GO Biological Processes	GO:0060627	regulation of vesicle-mediated transport	-1.85333	-0.2954	9/437	14158,17096,17289,19204,19684,23970,24071,69150,105855	Fer,Lyn,Mertk,Ptafr,Rdx,Pacsin2,Synj2bp,Snx4,Nckap1l
9_Member	GO Biological Processes	GO:1903305	regulation of regulated secretory pathway	-1.82846	-0.281822	4/109	14158,17096,19204,69150	Fer,Lyn,Ptafr,Snx4
9_Member	GO Biological Processes	GO:0032418	lysosome localization	-1.80117	-0.262847	3/61	14158,17096,69150	Fer,Lyn,Snx4
10_Summary	GO Biological Processes	GO:0030220	platelet formation	-4.72397	-2.15264	4/19	17260,17886,21349,22761,12978,15163,16364,16969,17096,57259,105855,11848,15205,18950,244349,12193,11350,12042,59125,232341,231633	Mef2c,Myh9,Tal1,Zfpm1,Csf1r,Hcls1,Irf4,Zbtb7a,Lyn,Tob2,Nckap1l,Rhoa,Hes1,Pnp,Kat6a,Zfp36l2,Abl1,Bcl10,Nek7,Wnk1,Tmem119
10_Member	GO Biological Processes	GO:0030220	platelet formation	-4.72397	-2.15264	4/19	17260,17886,21349,22761	Mef2c,Myh9,Tal1,Zfpm1
10_Member	GO Biological Processes	GO:0036344	platelet morphogenesis	-4.63	-2.09806	4/20	17260,17886,21349,22761	Mef2c,Myh9,Tal1,Zfpm1
10_Member	GO Biological Processes	GO:0002573	myeloid leukocyte differentiation	-4.33424	-1.92574	9/192	12978,15163,16364,16969,17096,17260,21349,22761,57259	Csf1r,Hcls1,Irf4,Zbtb7a,Lyn,Mef2c,Tal1,Zfpm1,Tob2
10_Member	GO Biological Processes	GO:0045637	regulation of myeloid cell differentiation	-4.31672	-1.92574	9/193	12978,15163,16969,17096,17260,21349,22761,57259,105855	Csf1r,Hcls1,Zbtb7a,Lyn,Mef2c,Tal1,Zfpm1,Tob2,Nckap1l
10_Member	GO Biological Processes	GO:0002761	regulation of myeloid leukocyte differentiation	-4.26494	-1.92574	7/112	12978,15163,16969,17096,21349,22761,57259	Csf1r,Hcls1,Zbtb7a,Lyn,Tal1,Zfpm1,Tob2
10_Member	GO Biological Processes	GO:1903706	regulation of hemopoiesis	-4.20957	-1.88207	12/353	11848,12978,15163,15205,16969,17096,17260,18950,21349,22761,57259,105855	Rhoa,Csf1r,Hcls1,Hes1,Zbtb7a,Lyn,Mef2c,Pnp,Tal1,Zfpm1,Tob2,Nckap1l
10_Member	GO Biological Processes	GO:0030099	myeloid cell differentiation	-4.10561	-1.82278	12/362	12978,15163,16364,16969,17096,17260,17886,21349,22761,57259,105855,244349	Csf1r,Hcls1,Irf4,Zbtb7a,Lyn,Mef2c,Myh9,Tal1,Zfpm1,Tob2,Nckap1l,Kat6a
10_Member	GO Biological Processes	GO:1902105	regulation of leukocyte differentiation	-4.05875	-1.78721	10/258	11848,12978,15163,16969,17096,18950,21349,22761,57259,105855	Rhoa,Csf1r,Hcls1,Zbtb7a,Lyn,Pnp,Tal1,Zfpm1,Tob2,Nckap1l
10_Member	GO Biological Processes	GO:0045646	regulation of erythrocyte differentiation	-3.37139	-1.29411	4/41	17096,21349,22761,105855	Lyn,Tal1,Zfpm1,Nckap1l
10_Member	GO Biological Processes	GO:0060216	definitive hemopoiesis	-3.00516	-1.04759	3/23	12193,21349,22761	Zfp36l2,Tal1,Zfpm1
10_Member	GO Biological Processes	GO:0035162	embryonic hemopoiesis	-2.75181	-0.891146	3/28	21349,22761,244349	Tal1,Zfpm1,Kat6a
10_Member	GO Biological Processes	GO:0030218	erythrocyte differentiation	-2.50403	-0.72421	5/114	15163,17096,21349,22761,105855	Hcls1,Lyn,Tal1,Zfpm1,Nckap1l
10_Member	GO Biological Processes	GO:0048872	homeostasis of number of cells	-2.49023	-0.717122	8/282	11350,12042,15163,17096,17260,21349,22761,105855	Abl1,Bcl10,Hcls1,Lyn,Mef2c,Tal1,Zfpm1,Nckap1l
10_Member	GO Biological Processes	GO:0034101	erythrocyte homeostasis	-2.33351	-0.613921	5/125	15163,17096,21349,22761,105855	Hcls1,Lyn,Tal1,Zfpm1,Nckap1l
10_Member	GO Biological Processes	GO:0002762	negative regulation of myeloid leukocyte differentiation	-2.30535	-0.590415	3/40	17096,22761,57259	Lyn,Zfpm1,Tob2
10_Member	GO Biological Processes	GO:0030219	megakaryocyte differentiation	-2.05932	-0.434758	3/49	17260,21349,22761	Mef2c,Tal1,Zfpm1
10_Member	GO Biological Processes	GO:0002262	myeloid cell homeostasis	-1.96026	-0.367163	5/154	15163,17096,21349,22761,105855	Hcls1,Lyn,Tal1,Zfpm1,Nckap1l
10_Member	GO Biological Processes	GO:0032844	regulation of homeostatic process	-1.73435	-0.212182	9/458	11350,12042,12978,17096,21349,22761,59125,105855,232341	Abl1,Bcl10,Csf1r,Lyn,Tal1,Zfpm1,Nek7,Nckap1l,Wnk1
10_Member	GO Biological Processes	GO:0060348	bone development	-1.67606	-0.173282	5/182	11848,17260,21349,22761,231633	Rhoa,Mef2c,Tal1,Zfpm1,Tmem119
10_Member	GO Biological Processes	GO:1903707	negative regulation of hemopoiesis	-1.55732	-0.100399	4/132	15205,17096,22761,57259	Hes1,Lyn,Zfpm1,Tob2
10_Member	GO Biological Processes	GO:1902106	negative regulation of leukocyte differentiation	-1.48033	-0.050694	3/81	17096,22761,57259	Lyn,Zfpm1,Tob2
10_Member	GO Biological Processes	GO:0045638	negative regulation of myeloid cell differentiation	-1.41477	-0.00394649	3/86	17096,22761,57259	Lyn,Zfpm1,Tob2
11_Summary	GO Biological Processes	GO:0006325	chromatin organization	-4.56366	-2.07212	18/680	12914,16364,18753,20585,21349,22761,54650,68703,73390,73473,93760,97114,104457,109151,193796,208043,244349,277250,16211,59125,66156,20677,11350,12978,14158,15163,15205,17096,24056,224860	Crebbp,Irf4,Prkcd,Hltf,Tal1,Zfpm1,Sfmbt1,Rere,Msl3l2,Iws1,Arid1a,Hist2h3c2,0610010K14Rik,Chd9,Kdm4b,Setd1b,Kat6a,Kdm3b,Kpnb1,Nek7,Anapc11,Sox4,Abl1,Csf1r,Fer,Hcls1,Hes1,Lyn,Sh3bp5,Plcl2
11_Member	GO Biological Processes	GO:0006325	chromatin organization	-4.56366	-2.07212	18/680	12914,16364,18753,20585,21349,22761,54650,68703,73390,73473,93760,97114,104457,109151,193796,208043,244349,277250	Crebbp,Irf4,Prkcd,Hltf,Tal1,Zfpm1,Sfmbt1,Rere,Msl3l2,Iws1,Arid1a,Hist2h3c2,0610010K14Rik,Chd9,Kdm4b,Setd1b,Kat6a,Kdm3b
11_Member	GO Biological Processes	GO:0016569	covalent chromatin modification	-4.03426	-1.76835	14/487	12914,16364,18753,20585,54650,73390,73473,93760,104457,109151,193796,208043,244349,277250	Crebbp,Irf4,Prkcd,Hltf,Sfmbt1,Msl3l2,Iws1,Arid1a,0610010K14Rik,Chd9,Kdm4b,Setd1b,Kat6a,Kdm3b
11_Member	GO Biological Processes	GO:0051276	chromosome organization	-3.85287	-1.62373	21/989	12914,16211,16364,18753,20585,21349,22761,54650,59125,66156,68703,73390,73473,93760,97114,104457,109151,193796,208043,244349,277250	Crebbp,Kpnb1,Irf4,Prkcd,Hltf,Tal1,Zfpm1,Sfmbt1,Nek7,Anapc11,Rere,Msl3l2,Iws1,Arid1a,Hist2h3c2,0610010K14Rik,Chd9,Kdm4b,Setd1b,Kat6a,Kdm3b
11_Member	GO Biological Processes	GO:0018394	peptidyl-lysine acetylation	-2.81177	-0.921026	6/143	12914,16364,20677,73390,73473,244349	Crebbp,Irf4,Sox4,Msl3l2,Iws1,Kat6a
11_Member	GO Biological Processes	GO:0006473	protein acetylation	-2.4873	-0.717122	6/166	12914,16364,20677,73390,73473,244349	Crebbp,Irf4,Sox4,Msl3l2,Iws1,Kat6a
11_Member	GO Biological Processes	GO:0016573	histone acetylation	-2.24802	-0.55329	5/131	12914,16364,73390,73473,244349	Crebbp,Irf4,Msl3l2,Iws1,Kat6a
11_Member	GO Biological Processes	GO:0018393	internal peptidyl-lysine acetylation	-2.18036	-0.512269	5/136	12914,16364,73390,73473,244349	Crebbp,Irf4,Msl3l2,Iws1,Kat6a
11_Member	GO Biological Processes	GO:0043543	protein acylation	-2.11932	-0.476817	6/198	12914,16364,20677,73390,73473,244349	Crebbp,Irf4,Sox4,Msl3l2,Iws1,Kat6a
11_Member	GO Biological Processes	GO:0006475	internal protein amino acid acetylation	-2.10313	-0.468411	5/142	12914,16364,73390,73473,244349	Crebbp,Irf4,Msl3l2,Iws1,Kat6a
11_Member	GO Biological Processes	GO:0018193	peptidyl-amino acid modification	-2.00492	-0.400078	16/966	11350,12914,12978,14158,15163,15205,16364,17096,18753,20677,24056,73390,73473,193796,224860,244349	Abl1,Crebbp,Csf1r,Fer,Hcls1,Hes1,Irf4,Lyn,Prkcd,Sox4,Sh3bp5,Msl3l2,Iws1,Kdm4b,Plcl2,Kat6a
11_Member	GO Biological Processes	GO:0018205	peptidyl-lysine modification	-1.82517	-0.280464	7/297	12914,16364,20677,73390,73473,193796,244349	Crebbp,Irf4,Sox4,Msl3l2,Iws1,Kdm4b,Kat6a
11_Member	GO Biological Processes	GO:0043967	histone H4 acetylation	-1.78235	-0.247097	3/62	16364,73390,73473	Irf4,Msl3l2,Iws1
11_Member	GO Biological Processes	GO:0016570	histone modification	-1.3184	0	7/381	12914,16364,18753,73390,73473,193796,244349	Crebbp,Irf4,Prkcd,Msl3l2,Iws1,Kdm4b,Kat6a
12_Summary	GO Biological Processes	GO:0001568	blood vessel development	-4.49336	-2.01992	17/624	11848,13051,13805,14766,15205,15446,17260,17886,18576,19317,20677,21349,24071,67154,68545,93760,244349,17258,22761,58198,67040,11350,12978,17096,20353,68703,94185,20352	Rhoa,Cx3cr1,Eng,Adgrg1,Hes1,Hpgd,Mef2c,Myh9,Pde3b,Qk,Sox4,Tal1,Synj2bp,Mtdh,Ecscr,Arid1a,Kat6a,Mef2a,Zfpm1,Sall1,Ddx17,Abl1,Csf1r,Lyn,Sema4c,Rere,Tnfrsf21,Sema4b
12_Member	GO Biological Processes	GO:0001568	blood vessel development	-4.49336	-2.01992	17/624	11848,13051,13805,14766,15205,15446,17260,17886,18576,19317,20677,21349,24071,67154,68545,93760,244349	Rhoa,Cx3cr1,Eng,Adgrg1,Hes1,Hpgd,Mef2c,Myh9,Pde3b,Qk,Sox4,Tal1,Synj2bp,Mtdh,Ecscr,Arid1a,Kat6a
12_Member	GO Biological Processes	GO:0001944	vasculature development	-4.26525	-1.92574	17/651	11848,13051,13805,14766,15205,15446,17260,17886,18576,19317,20677,21349,24071,67154,68545,93760,244349	Rhoa,Cx3cr1,Eng,Adgrg1,Hes1,Hpgd,Mef2c,Myh9,Pde3b,Qk,Sox4,Tal1,Synj2bp,Mtdh,Ecscr,Arid1a,Kat6a
12_Member	GO Biological Processes	GO:0048514	blood vessel morphogenesis	-4.26453	-1.92574	15/524	11848,13051,13805,14766,15205,15446,17886,18576,19317,20677,21349,24071,67154,68545,244349	Rhoa,Cx3cr1,Eng,Adgrg1,Hes1,Hpgd,Myh9,Pde3b,Qk,Sox4,Tal1,Synj2bp,Mtdh,Ecscr,Kat6a
12_Member	GO Biological Processes	GO:0072358	cardiovascular system development	-3.81088	-1.59664	21/996	11848,13051,13805,14766,15205,15446,17258,17260,17886,18576,19317,20677,21349,22761,24071,58198,67040,67154,68545,93760,244349	Rhoa,Cx3cr1,Eng,Adgrg1,Hes1,Hpgd,Mef2a,Mef2c,Myh9,Pde3b,Qk,Sox4,Tal1,Zfpm1,Synj2bp,Sall1,Ddx17,Mtdh,Ecscr,Arid1a,Kat6a
12_Member	GO Biological Processes	GO:0072359	circulatory system development	-3.81088	-1.59664	21/996	11848,13051,13805,14766,15205,15446,17258,17260,17886,18576,19317,20677,21349,22761,24071,58198,67040,67154,68545,93760,244349	Rhoa,Cx3cr1,Eng,Adgrg1,Hes1,Hpgd,Mef2a,Mef2c,Myh9,Pde3b,Qk,Sox4,Tal1,Zfpm1,Synj2bp,Sall1,Ddx17,Mtdh,Ecscr,Arid1a,Kat6a
12_Member	GO Biological Processes	GO:0016525	negative regulation of angiogenesis	-3.16287	-1.14536	5/81	11848,13051,18576,24071,68545	Rhoa,Cx3cr1,Pde3b,Synj2bp,Ecscr
12_Member	GO Biological Processes	GO:2000181	negative regulation of blood vessel morphogenesis	-3.09097	-1.0971	5/84	11848,13051,18576,24071,68545	Rhoa,Cx3cr1,Pde3b,Synj2bp,Ecscr
12_Member	GO Biological Processes	GO:1901343	negative regulation of vasculature development	-2.97748	-1.03064	5/89	11848,13051,18576,24071,68545	Rhoa,Cx3cr1,Pde3b,Synj2bp,Ecscr
12_Member	GO Biological Processes	GO:0007417	central nervous system development	-2.93672	-1.00855	16/773	11350,11848,12978,13051,13805,14766,15205,17096,19317,20353,20677,21349,58198,68703,93760,94185	Abl1,Rhoa,Csf1r,Cx3cr1,Eng,Adgrg1,Hes1,Lyn,Qk,Sema4c,Sox4,Tal1,Sall1,Rere,Arid1a,Tnfrsf21
12_Member	GO Biological Processes	GO:2000177	regulation of neural precursor cell proliferation	-2.81051	-0.921026	5/97	11848,13051,14766,17096,58198	Rhoa,Cx3cr1,Adgrg1,Lyn,Sall1
12_Member	GO Biological Processes	GO:0061351	neural precursor cell proliferation	-2.52637	-0.739305	6/163	11848,13051,14766,17096,58198,68703	Rhoa,Cx3cr1,Adgrg1,Lyn,Sall1,Rere
12_Member	GO Biological Processes	GO:0045765	regulation of angiogenesis	-2.47742	-0.712369	7/223	11848,13051,13805,18576,24071,67154,68545	Rhoa,Cx3cr1,Eng,Pde3b,Synj2bp,Mtdh,Ecscr
12_Member	GO Biological Processes	GO:0001525	angiogenesis	-2.36214	-0.637835	10/430	11848,13051,13805,14766,17886,18576,21349,24071,67154,68545	Rhoa,Cx3cr1,Eng,Adgrg1,Myh9,Pde3b,Tal1,Synj2bp,Mtdh,Ecscr
12_Member	GO Biological Processes	GO:1901342	regulation of vasculature development	-2.23723	-0.550913	7/247	11848,13051,13805,18576,24071,67154,68545	Rhoa,Cx3cr1,Eng,Pde3b,Synj2bp,Mtdh,Ecscr
12_Member	GO Biological Processes	GO:0051271	negative regulation of cellular component movement	-2.19108	-0.5188	7/252	11848,13051,13805,14766,20352,20353,24071	Rhoa,Cx3cr1,Eng,Adgrg1,Sema4b,Sema4c,Synj2bp
12_Member	GO Biological Processes	GO:0040013	negative regulation of locomotion	-2.16397	-0.498642	7/255	11848,13051,13805,14766,20352,20353,24071	Rhoa,Cx3cr1,Eng,Adgrg1,Sema4b,Sema4c,Synj2bp
12_Member	GO Biological Processes	GO:0021795	cerebral cortex cell migration	-2.01157	-0.405442	3/51	11848,13051,14766	Rhoa,Cx3cr1,Adgrg1
12_Member	GO Biological Processes	GO:2000179	positive regulation of neural precursor cell proliferation	-1.94381	-0.356511	3/54	13051,14766,17096	Cx3cr1,Adgrg1,Lyn
12_Member	GO Biological Processes	GO:0021537	telencephalon development	-1.90838	-0.334688	6/220	11848,12978,13051,14766,15205,58198	Rhoa,Csf1r,Cx3cr1,Adgrg1,Hes1,Sall1
12_Member	GO Biological Processes	GO:0060322	head development	-1.77535	-0.243152	11/607	11350,11848,12978,13051,14766,15205,20353,58198,68703,93760,244349	Abl1,Rhoa,Csf1r,Cx3cr1,Adgrg1,Hes1,Sema4c,Sall1,Rere,Arid1a,Kat6a
12_Member	GO Biological Processes	GO:0022029	telencephalon cell migration	-1.71042	-0.198062	3/66	11848,13051,14766	Rhoa,Cx3cr1,Adgrg1
12_Member	GO Biological Processes	GO:0021885	forebrain cell migration	-1.65974	-0.162525	3/69	11848,13051,14766	Rhoa,Cx3cr1,Adgrg1
12_Member	GO Biological Processes	GO:0002040	sprouting angiogenesis	-1.61159	-0.130101	3/72	11848,13805,24071	Rhoa,Eng,Synj2bp
12_Member	GO Biological Processes	GO:0007420	brain development	-1.60851	-0.128711	10/562	11350,11848,12978,13051,14766,15205,20353,58198,68703,93760	Abl1,Rhoa,Csf1r,Cx3cr1,Adgrg1,Hes1,Sema4c,Sall1,Rere,Arid1a
12_Member	GO Biological Processes	GO:0030900	forebrain development	-1.484	-0.0514462	7/350	11848,12978,13051,14766,15205,58198,93760	Rhoa,Csf1r,Cx3cr1,Adgrg1,Hes1,Sall1,Arid1a
12_Member	GO Biological Processes	GO:0030336	negative regulation of cell migration	-1.4222	-0.00752387	5/213	11848,13051,13805,14766,24071	Rhoa,Cx3cr1,Eng,Adgrg1,Synj2bp
12_Member	GO Biological Processes	GO:2000146	negative regulation of cell motility	-1.35784	0	5/222	11848,13051,13805,14766,24071	Rhoa,Cx3cr1,Eng,Adgrg1,Synj2bp
13_Summary	GO Biological Processes	GO:0009607	response to biotic stimulus	-4.47184	-2.01577	21/894	11350,12042,14158,14349,15979,16364,17096,17260,18753,18805,19204,19294,21938,67154,72512,72536,94185,97114,211401,246082,433693	Abl1,Bcl10,Fer,Fv1,Ifngr1,Irf4,Lyn,Mef2c,Prkcd,Pld1,Ptafr,Nectin2,Tnfrsf1b,Mtdh,Tmem173,Tagap,Tnfrsf21,Hist2h3c2,Mtss1,Defb15,Akirin2
13_Member	GO Biological Processes	GO:0009607	response to biotic stimulus	-4.47184	-2.01577	21/894	11350,12042,14158,14349,15979,16364,17096,17260,18753,18805,19204,19294,21938,67154,72512,72536,94185,97114,211401,246082,433693	Abl1,Bcl10,Fer,Fv1,Ifngr1,Irf4,Lyn,Mef2c,Prkcd,Pld1,Ptafr,Nectin2,Tnfrsf1b,Mtdh,Tmem173,Tagap,Tnfrsf21,Hist2h3c2,Mtss1,Defb15,Akirin2
13_Member	GO Biological Processes	GO:0043207	response to external biotic stimulus	-4.26332	-1.92574	20/854	11350,12042,14158,14349,15979,16364,17096,17260,18753,18805,19204,21938,67154,72512,72536,94185,97114,211401,246082,433693	Abl1,Bcl10,Fer,Fv1,Ifngr1,Irf4,Lyn,Mef2c,Prkcd,Pld1,Ptafr,Tnfrsf1b,Mtdh,Tmem173,Tagap,Tnfrsf21,Hist2h3c2,Mtss1,Defb15,Akirin2
13_Member	GO Biological Processes	GO:0051707	response to other organism	-4.26332	-1.92574	20/854	11350,12042,14158,14349,15979,16364,17096,17260,18753,18805,19204,21938,67154,72512,72536,94185,97114,211401,246082,433693	Abl1,Bcl10,Fer,Fv1,Ifngr1,Irf4,Lyn,Mef2c,Prkcd,Pld1,Ptafr,Tnfrsf1b,Mtdh,Tmem173,Tagap,Tnfrsf21,Hist2h3c2,Mtss1,Defb15,Akirin2
13_Member	GO Biological Processes	GO:0098542	defense response to other organism	-1.70385	-0.19246	10/542	14349,15979,16364,18753,18805,72512,72536,97114,211401,246082	Fv1,Ifngr1,Irf4,Prkcd,Pld1,Tmem173,Tagap,Hist2h3c2,Mtss1,Defb15
13_Member	GO Biological Processes	GO:0051607	defense response to virus	-1.5271	-0.0820598	6/269	14349,15979,72512,72536,97114,211401	Fv1,Ifngr1,Tmem173,Tagap,Hist2h3c2,Mtss1
14_Summary	GO Biological Processes	GO:0033688	regulation of osteoblast proliferation	-4.37693	-1.92929	4/23	11350,11848,68588,231633,17260,57259,140780,211401	Abl1,Rhoa,Cthrc1,Tmem119,Mef2c,Tob2,Bmp2k,Mtss1
14_Member	GO Biological Processes	GO:0033688	regulation of osteoblast proliferation	-4.37693	-1.92929	4/23	11350,11848,68588,231633	Abl1,Rhoa,Cthrc1,Tmem119
14_Member	GO Biological Processes	GO:0033687	osteoblast proliferation	-4.09158	-1.81444	4/27	11350,11848,68588,231633	Abl1,Rhoa,Cthrc1,Tmem119
14_Member	GO Biological Processes	GO:0033690	positive regulation of osteoblast proliferation	-3.76937	-1.57358	3/13	11350,68588,231633	Abl1,Cthrc1,Tmem119
14_Member	GO Biological Processes	GO:0045778	positive regulation of ossification	-2.04646	-0.425646	4/94	17260,57259,68588,231633	Mef2c,Tob2,Cthrc1,Tmem119
14_Member	GO Biological Processes	GO:0030282	bone mineralization	-1.95453	-0.3626	4/100	17260,140780,211401,231633	Mef2c,Bmp2k,Mtss1,Tmem119
14_Member	GO Biological Processes	GO:0045669	positive regulation of osteoblast differentiation	-1.69323	-0.184734	3/67	17260,68588,231633	Mef2c,Cthrc1,Tmem119
14_Member	GO Biological Processes	GO:0030500	regulation of bone mineralization	-1.64342	-0.150031	3/70	17260,140780,231633	Mef2c,Bmp2k,Tmem119
14_Member	GO Biological Processes	GO:0031214	biomineral tissue development	-1.58918	-0.11927	4/129	17260,140780,211401,231633	Mef2c,Bmp2k,Mtss1,Tmem119
14_Member	GO Biological Processes	GO:0070167	regulation of biomineral tissue development	-1.52206	-0.0785843	3/78	17260,140780,231633	Mef2c,Bmp2k,Tmem119
14_Member	GO Biological Processes	GO:0030278	regulation of ossification	-1.42958	-0.0114779	5/212	17260,57259,68588,140780,231633	Mef2c,Tob2,Cthrc1,Bmp2k,Tmem119
15_Summary	GO Biological Processes	GO:0000904	cell morphogenesis involved in differentiation	-4.35213	-1.92574	19/773	11350,12978,13805,14158,15205,17258,17260,17289,17886,20352,20353,21349,21804,22761,58198,68703,108101,277360,100503386,11848,13051,13822,18576,19684,24071,67154,68545,68588,12193,14766,17096,54650,57259,70839,94185,18753,18805,19317,16880,217124,237847,23970,78246,193796	Abl1,Csf1r,Eng,Fer,Hes1,Mef2a,Mef2c,Mertk,Myh9,Sema4b,Sema4c,Tal1,Tgfb1i1,Zfpm1,Sall1,Rere,Fermt3,Prex1,Tpbgl,Rhoa,Cx3cr1,Epb41l2,Pde3b,Rdx,Synj2bp,Mtdh,Ecscr,Cthrc1,Zfp36l2,Adgrg1,Lyn,Sfmbt1,Tob2,P2ry12,Tnfrsf21,Prkcd,Pld1,Qk,Lifr,Ppp1r9b,Rtn4rl1,Pacsin2,Phf23,Kdm4b
15_Member	GO Biological Processes	GO:0000904	cell morphogenesis involved in differentiation	-4.35213	-1.92574	19/773	11350,12978,13805,14158,15205,17258,17260,17289,17886,20352,20353,21349,21804,22761,58198,68703,108101,277360,100503386	Abl1,Csf1r,Eng,Fer,Hes1,Mef2a,Mef2c,Mertk,Myh9,Sema4b,Sema4c,Tal1,Tgfb1i1,Zfpm1,Sall1,Rere,Fermt3,Prex1,Tpbgl
15_Member	GO Biological Processes	GO:0022603	regulation of anatomical structure morphogenesis	-3.85287	-1.62373	21/989	11350,11848,12978,13051,13805,13822,15205,17260,17886,18576,19684,20352,20353,21804,24071,58198,67154,68545,68588,277360,100503386	Abl1,Rhoa,Csf1r,Cx3cr1,Eng,Epb41l2,Hes1,Mef2c,Myh9,Pde3b,Rdx,Sema4b,Sema4c,Tgfb1i1,Synj2bp,Sall1,Mtdh,Ecscr,Cthrc1,Prex1,Tpbgl
15_Member	GO Biological Processes	GO:0051093	negative regulation of developmental process	-3.50033	-1.38202	19/900	11350,11848,12193,13051,14766,15205,17096,18576,20352,20353,21804,22761,24071,54650,57259,58198,68545,70839,94185	Abl1,Rhoa,Zfp36l2,Cx3cr1,Adgrg1,Hes1,Lyn,Pde3b,Sema4b,Sema4c,Tgfb1i1,Zfpm1,Synj2bp,Sfmbt1,Tob2,Sall1,Ecscr,P2ry12,Tnfrsf21
15_Member	GO Biological Processes	GO:0031344	regulation of cell projection organization	-2.98957	-1.03812	14/619	11350,11848,14158,15205,17096,17260,18753,18805,19317,19684,20352,20353,277360,100503386	Abl1,Rhoa,Fer,Hes1,Lyn,Mef2c,Prkcd,Pld1,Qk,Rdx,Sema4b,Sema4c,Prex1,Tpbgl
15_Member	GO Biological Processes	GO:0050919	negative chemotaxis	-2.62268	-0.809288	3/31	11848,20352,20353	Rhoa,Sema4b,Sema4c
15_Member	GO Biological Processes	GO:0022604	regulation of cell morphogenesis	-2.4831	-0.715663	12/554	11350,12978,13805,13822,17886,19684,20352,20353,21804,58198,277360,100503386	Abl1,Csf1r,Eng,Epb41l2,Myh9,Rdx,Sema4b,Sema4c,Tgfb1i1,Sall1,Prex1,Tpbgl
15_Member	GO Biological Processes	GO:0050767	regulation of neurogenesis	-2.44537	-0.686568	15/787	11350,11848,13051,14766,15205,17096,17260,19317,20352,20353,58198,70839,94185,277360,100503386	Abl1,Rhoa,Cx3cr1,Adgrg1,Hes1,Lyn,Mef2c,Qk,Sema4b,Sema4c,Sall1,P2ry12,Tnfrsf21,Prex1,Tpbgl
15_Member	GO Biological Processes	GO:0060284	regulation of cell development	-2.37655	-0.642952	17/961	11350,11848,13051,13805,14766,15205,17096,17260,19317,20352,20353,21804,58198,70839,94185,277360,100503386	Abl1,Rhoa,Cx3cr1,Eng,Adgrg1,Hes1,Lyn,Mef2c,Qk,Sema4b,Sema4c,Tgfb1i1,Sall1,P2ry12,Tnfrsf21,Prex1,Tpbgl
15_Member	GO Biological Processes	GO:0031175	neuron projection development	-2.33559	-0.614429	16/889	11350,11848,12978,15205,16880,17096,17258,17260,19317,20352,20353,68703,217124,237847,277360,100503386	Abl1,Rhoa,Csf1r,Hes1,Lifr,Lyn,Mef2a,Mef2c,Qk,Sema4b,Sema4c,Rere,Ppp1r9b,Rtn4rl1,Prex1,Tpbgl
15_Member	GO Biological Processes	GO:0048846	axon extension involved in axon guidance	-2.27508	-0.569071	3/41	20352,20353,100503386	Sema4b,Sema4c,Tpbgl
15_Member	GO Biological Processes	GO:1902284	neuron projection extension involved in neuron projection guidance	-2.27508	-0.569071	3/41	20352,20353,100503386	Sema4b,Sema4c,Tpbgl
15_Member	GO Biological Processes	GO:0014033	neural crest cell differentiation	-2.2347	-0.550913	4/83	15205,17260,20352,20353	Hes1,Mef2c,Sema4b,Sema4c
15_Member	GO Biological Processes	GO:0048762	mesenchymal cell differentiation	-2.20379	-0.525872	6/190	13805,15205,17260,20352,20353,21804	Eng,Hes1,Mef2c,Sema4b,Sema4c,Tgfb1i1
15_Member	GO Biological Processes	GO:0010975	regulation of neuron projection development	-2.00381	-0.400078	10/486	11350,11848,15205,17096,17260,19317,20352,20353,277360,100503386	Abl1,Rhoa,Hes1,Lyn,Mef2c,Qk,Sema4b,Sema4c,Prex1,Tpbgl
15_Member	GO Biological Processes	GO:0051960	regulation of nervous system development	-1.99351	-0.392161	15/885	11350,11848,13051,14766,15205,17096,17260,19317,20352,20353,58198,70839,94185,277360,100503386	Abl1,Rhoa,Cx3cr1,Adgrg1,Hes1,Lyn,Mef2c,Qk,Sema4b,Sema4c,Sall1,P2ry12,Tnfrsf21,Prex1,Tpbgl
15_Member	GO Biological Processes	GO:0010769	regulation of cell morphogenesis involved in differentiation	-1.90373	-0.331732	8/356	11350,13805,20352,20353,21804,58198,277360,100503386	Abl1,Eng,Sema4b,Sema4c,Tgfb1i1,Sall1,Prex1,Tpbgl
15_Member	GO Biological Processes	GO:0031345	negative regulation of cell projection organization	-1.86206	-0.298308	5/163	11848,15205,18753,20352,20353	Rhoa,Hes1,Prkcd,Sema4b,Sema4c
15_Member	GO Biological Processes	GO:0045596	negative regulation of cell differentiation	-1.82501	-0.280464	12/677	11848,12193,14766,15205,17096,20352,20353,21804,22761,57259,58198,70839	Rhoa,Zfp36l2,Adgrg1,Hes1,Lyn,Sema4b,Sema4c,Tgfb1i1,Zfpm1,Tob2,Sall1,P2ry12
15_Member	GO Biological Processes	GO:0060485	mesenchyme development	-1.74775	-0.222573	6/239	13805,15205,17260,20352,20353,21804	Eng,Hes1,Mef2c,Sema4b,Sema4c,Tgfb1i1
15_Member	GO Biological Processes	GO:0014031	mesenchymal cell development	-1.72246	-0.205221	5/177	13805,15205,20352,20353,21804	Eng,Hes1,Sema4b,Sema4c,Tgfb1i1
15_Member	GO Biological Processes	GO:0051129	negative regulation of cellular component organization	-1.68302	-0.176437	11/627	11848,15205,17886,18753,19684,20352,20353,23970,58198,78246,193796	Rhoa,Hes1,Myh9,Prkcd,Rdx,Sema4b,Sema4c,Pacsin2,Sall1,Phf23,Kdm4b
15_Member	GO Biological Processes	GO:0048675	axon extension	-1.65582	-0.160563	4/123	11350,20352,20353,100503386	Abl1,Sema4b,Sema4c,Tpbgl
15_Member	GO Biological Processes	GO:0045664	regulation of neuron differentiation	-1.5998	-0.125474	11/646	11350,11848,15205,17096,17260,19317,20352,20353,58198,277360,100503386	Abl1,Rhoa,Hes1,Lyn,Mef2c,Qk,Sema4b,Sema4c,Sall1,Prex1,Tpbgl
15_Member	GO Biological Processes	GO:0014032	neural crest cell development	-1.55097	-0.0965992	3/76	15205,20352,20353	Hes1,Sema4b,Sema4c
15_Member	GO Biological Processes	GO:0010977	negative regulation of neuron projection development	-1.46703	-0.0411838	4/141	11848,15205,20352,20353	Rhoa,Hes1,Sema4b,Sema4c
15_Member	GO Biological Processes	GO:0048667	cell morphogenesis involved in neuron differentiation	-1.38892	0	9/529	11350,12978,15205,17258,17260,20352,20353,68703,100503386	Abl1,Csf1r,Hes1,Mef2a,Mef2c,Sema4b,Sema4c,Rere,Tpbgl
15_Member	GO Biological Processes	GO:0051961	negative regulation of nervous system development	-1.3162	0	6/303	11848,14766,15205,20352,20353,94185	Rhoa,Adgrg1,Hes1,Sema4b,Sema4c,Tnfrsf21
16_Summary	GO Biological Processes	GO:0000122	negative regulation of transcription from RNA polymerase II promoter	-4.15884	-1.85253	18/731	12914,15163,15205,16969,17119,17132,17258,17260,21349,22751,22761,58198,63872,67154,67393,69642,93760,433693	Crebbp,Hcls1,Hes1,Zbtb7a,Mxd1,Maf,Mef2a,Mef2c,Tal1,Zfp90,Zfpm1,Sall1,Zfp296,Mtdh,Cxxc5,Mlip,Arid1a,Akirin2
16_Member	GO Biological Processes	GO:0000122	negative regulation of transcription from RNA polymerase II promoter	-4.15884	-1.85253	18/731	12914,15163,15205,16969,17119,17132,17258,17260,21349,22751,22761,58198,63872,67154,67393,69642,93760,433693	Crebbp,Hcls1,Hes1,Zbtb7a,Mxd1,Maf,Mef2a,Mef2c,Tal1,Zfp90,Zfpm1,Sall1,Zfp296,Mtdh,Cxxc5,Mlip,Arid1a,Akirin2
17_Summary	GO Biological Processes	GO:0001816	cytokine production	-4.13313	-1.84132	16/602	11350,12042,12978,14766,16364,17096,17132,18753,19204,22761,26438,72512,94185,105855,242248,433693	Abl1,Bcl10,Csf1r,Adgrg1,Irf4,Lyn,Maf,Prkcd,Ptafr,Zfpm1,Psg18,Tmem173,Tnfrsf21,Nckap1l,Bank1,Akirin2
17_Member	GO Biological Processes	GO:0001816	cytokine production	-4.13313	-1.84132	16/602	11350,12042,12978,14766,16364,17096,17132,18753,19204,22761,26438,72512,94185,105855,242248,433693	Abl1,Bcl10,Csf1r,Adgrg1,Irf4,Lyn,Maf,Prkcd,Ptafr,Zfpm1,Psg18,Tmem173,Tnfrsf21,Nckap1l,Bank1,Akirin2
17_Member	GO Biological Processes	GO:0001817	regulation of cytokine production	-3.04815	-1.06755	13/541	11350,12042,12978,16364,17096,19204,22761,26438,72512,94185,105855,242248,433693	Abl1,Bcl10,Csf1r,Irf4,Lyn,Ptafr,Zfpm1,Psg18,Tmem173,Tnfrsf21,Nckap1l,Bank1,Akirin2
17_Member	GO Biological Processes	GO:0042108	positive regulation of cytokine biosynthetic process	-2.64088	-0.82359	4/64	12042,16364,19204,22761	Bcl10,Irf4,Ptafr,Zfpm1
17_Member	GO Biological Processes	GO:0042035	regulation of cytokine biosynthetic process	-1.98442	-0.385447	4/98	12042,16364,19204,22761	Bcl10,Irf4,Ptafr,Zfpm1
17_Member	GO Biological Processes	GO:0001819	positive regulation of cytokine production	-1.87042	-0.304473	8/361	11350,12042,12978,16364,19204,22761,72512,433693	Abl1,Bcl10,Csf1r,Irf4,Ptafr,Zfpm1,Tmem173,Akirin2
17_Member	GO Biological Processes	GO:0042089	cytokine biosynthetic process	-1.81524	-0.272777	4/110	12042,16364,19204,22761	Bcl10,Irf4,Ptafr,Zfpm1
17_Member	GO Biological Processes	GO:0042107	cytokine metabolic process	-1.7638	-0.233628	4/114	12042,16364,19204,22761	Bcl10,Irf4,Ptafr,Zfpm1
18_Summary	GO Biological Processes	GO:0042063	gliogenesis	-3.96304	-1.71321	10/265	11350,11848,14766,15205,17096,19317,20677,21349,70839,94185,14678	Abl1,Rhoa,Adgrg1,Hes1,Lyn,Qk,Sox4,Tal1,P2ry12,Tnfrsf21,Gnai2
18_Member	GO Biological Processes	GO:0042063	gliogenesis	-3.96304	-1.71321	10/265	11350,11848,14766,15205,17096,19317,20677,21349,70839,94185	Abl1,Rhoa,Adgrg1,Hes1,Lyn,Qk,Sox4,Tal1,P2ry12,Tnfrsf21
18_Member	GO Biological Processes	GO:0010001	glial cell differentiation	-2.74143	-0.887426	7/200	11350,11848,15205,19317,20677,21349,94185	Abl1,Rhoa,Hes1,Qk,Sox4,Tal1,Tnfrsf21
18_Member	GO Biological Processes	GO:0014013	regulation of gliogenesis	-2.43981	-0.682881	5/118	15205,17096,19317,70839,94185	Hes1,Lyn,Qk,P2ry12,Tnfrsf21
18_Member	GO Biological Processes	GO:0048713	regulation of oligodendrocyte differentiation	-2.24564	-0.55329	3/42	15205,19317,94185	Hes1,Qk,Tnfrsf21
18_Member	GO Biological Processes	GO:0051924	regulation of calcium ion transport	-1.91735	-0.338041	6/219	11350,11848,14678,15205,17096,70839	Abl1,Rhoa,Gnai2,Hes1,Lyn,P2ry12
18_Member	GO Biological Processes	GO:0014015	positive regulation of gliogenesis	-1.72792	-0.209701	3/65	15205,17096,19317	Hes1,Lyn,Qk
18_Member	GO Biological Processes	GO:0045685	regulation of glial cell differentiation	-1.56576	-0.104555	3/75	15205,19317,94185	Hes1,Qk,Tnfrsf21
18_Member	GO Biological Processes	GO:0048709	oligodendrocyte differentiation	-1.38983	0	3/88	15205,19317,94185	Hes1,Qk,Tnfrsf21
19_Summary	GO Biological Processes	GO:0002683	negative regulation of immune system process	-3.89682	-1.65746	12/381	12042,12258,14158,15205,16364,17096,17289,22761,57259,94185,224860,242248,11350,12495,12978,17260,18576,19204,20677,26438,69150,70839,232341,13805,211446,18753,15163,19684,72512,93679,217124,23970	Bcl10,Serping1,Fer,Hes1,Irf4,Lyn,Mertk,Zfpm1,Tob2,Tnfrsf21,Plcl2,Bank1,Abl1,Entpd1,Csf1r,Mef2c,Pde3b,Ptafr,Sox4,Psg18,Snx4,P2ry12,Wnk1,Eng,Exoc3,Prkcd,Hcls1,Rdx,Tmem173,Trim8,Ppp1r9b,Pacsin2
19_Member	GO Biological Processes	GO:0002683	negative regulation of immune system process	-3.89682	-1.65746	12/381	12042,12258,14158,15205,16364,17096,17289,22761,57259,94185,224860,242248	Bcl10,Serping1,Fer,Hes1,Irf4,Lyn,Mertk,Zfpm1,Tob2,Tnfrsf21,Plcl2,Bank1
19_Member	GO Biological Processes	GO:0051046	regulation of secretion	-2.84129	-0.941212	15/715	11350,12495,12978,14158,17096,17260,18576,19204,20677,26438,69150,70839,94185,232341,242248	Abl1,Entpd1,Csf1r,Fer,Lyn,Mef2c,Pde3b,Ptafr,Sox4,Psg18,Snx4,P2ry12,Tnfrsf21,Wnk1,Bank1
19_Member	GO Biological Processes	GO:0032940	secretion by cell	-2.75159	-0.891146	17/883	11350,12495,12978,13805,14158,17096,17260,17289,18576,19204,20677,26438,69150,70839,94185,211446,242248	Abl1,Entpd1,Csf1r,Eng,Fer,Lyn,Mef2c,Mertk,Pde3b,Ptafr,Sox4,Psg18,Snx4,P2ry12,Tnfrsf21,Exoc3,Bank1
19_Member	GO Biological Processes	GO:1903530	regulation of secretion by cell	-2.69921	-0.85154	14/665	11350,12495,12978,14158,17096,17260,18576,19204,20677,26438,69150,70839,94185,242248	Abl1,Entpd1,Csf1r,Fer,Lyn,Mef2c,Pde3b,Ptafr,Sox4,Psg18,Snx4,P2ry12,Tnfrsf21,Bank1
19_Member	GO Biological Processes	GO:0050707	regulation of cytokine secretion	-2.64914	-0.82359	6/154	11350,12978,17096,26438,94185,242248	Abl1,Csf1r,Lyn,Psg18,Tnfrsf21,Bank1
19_Member	GO Biological Processes	GO:0050869	negative regulation of B cell activation	-2.62268	-0.809288	3/31	17096,94185,242248	Lyn,Tnfrsf21,Bank1
19_Member	GO Biological Processes	GO:0050866	negative regulation of cell activation	-2.51325	-0.728005	6/164	14158,17096,17289,18753,94185,242248	Fer,Lyn,Mertk,Prkcd,Tnfrsf21,Bank1
19_Member	GO Biological Processes	GO:0050663	cytokine secretion	-2.38732	-0.65019	6/174	11350,12978,17096,26438,94185,242248	Abl1,Csf1r,Lyn,Psg18,Tnfrsf21,Bank1
19_Member	GO Biological Processes	GO:0002695	negative regulation of leukocyte activation	-2.05387	-0.430563	5/146	14158,17096,17289,94185,242248	Fer,Lyn,Mertk,Tnfrsf21,Bank1
19_Member	GO Biological Processes	GO:0051048	negative regulation of secretion	-1.94459	-0.356511	6/216	12495,18576,70839,94185,232341,242248	Entpd1,Pde3b,P2ry12,Tnfrsf21,Wnk1,Bank1
19_Member	GO Biological Processes	GO:0032880	regulation of protein localization	-1.79891	-0.261614	15/934	11350,12978,15163,15205,17096,18576,18753,19684,20677,26438,72512,93679,94185,217124,242248	Abl1,Csf1r,Hcls1,Hes1,Lyn,Pde3b,Prkcd,Rdx,Sox4,Psg18,Tmem173,Trim8,Tnfrsf21,Ppp1r9b,Bank1
19_Member	GO Biological Processes	GO:0070201	regulation of establishment of protein localization	-1.717	-0.201722	13/785	11350,12978,15163,15205,17096,18576,18753,20677,26438,72512,94185,217124,242248	Abl1,Csf1r,Hcls1,Hes1,Lyn,Pde3b,Prkcd,Sox4,Psg18,Tmem173,Tnfrsf21,Ppp1r9b,Bank1
19_Member	GO Biological Processes	GO:0051051	negative regulation of transport	-1.65965	-0.162525	9/472	12495,15205,18576,20677,23970,70839,94185,232341,242248	Entpd1,Hes1,Pde3b,Sox4,Pacsin2,P2ry12,Tnfrsf21,Wnk1,Bank1
19_Member	GO Biological Processes	GO:0050708	regulation of protein secretion	-1.63786	-0.14632	8/399	11350,12978,17096,18576,20677,26438,94185,242248	Abl1,Csf1r,Lyn,Pde3b,Sox4,Psg18,Tnfrsf21,Bank1
19_Member	GO Biological Processes	GO:0051250	negative regulation of lymphocyte activation	-1.63316	-0.142539	4/125	17096,17289,94185,242248	Lyn,Mertk,Tnfrsf21,Bank1
19_Member	GO Biological Processes	GO:0051223	regulation of protein transport	-1.60302	-0.126913	12/729	11350,12978,15163,15205,17096,18576,18753,20677,26438,72512,94185,242248	Abl1,Csf1r,Hcls1,Hes1,Lyn,Pde3b,Prkcd,Sox4,Psg18,Tmem173,Tnfrsf21,Bank1
19_Member	GO Biological Processes	GO:1903531	negative regulation of secretion by cell	-1.57969	-0.11502	5/193	12495,18576,70839,94185,242248	Entpd1,Pde3b,P2ry12,Tnfrsf21,Bank1
20_Summary	GO Biological Processes	GO:0035588	G-protein coupled purinergic receptor signaling pathway	-3.66741	-1.48604	3/14	14678,23890,70839	Gnai2,Gpr34,P2ry12
20_Member	GO Biological Processes	GO:0035588	G-protein coupled purinergic receptor signaling pathway	-3.66741	-1.48604	3/14	14678,23890,70839	Gnai2,Gpr34,P2ry12
20_Member	GO Biological Processes	GO:0035587	purinergic receptor signaling pathway	-3.4043	-1.32293	3/17	14678,23890,70839	Gnai2,Gpr34,P2ry12

## Sheet: Cluster 4
GroupID	Category	Term	Description	LogP	Log(q-value)	InTerm_InList	Genes	Symbols
1_Summary	GO Biological Processes	GO:0006954	inflammatory response	-10.5227	-6.35903	18/589	12266,12363,12475,12505,13058,13722,16175,16365,18034,19696,19697,19698,20302,20310,26397,80859,216850,319430,12273,12522,14205,16149,16598,16188,21353,66102	C3,Casp4,Cd14,Cd44,Cybb,Aimp1,Il1a,Acod1,Nfkb2,Rel,Rela,Relb,Ccl3,Cxcl2,Map2k3,Nfkbiz,Kdm6b,C5ar2,C5ar1,Cd83,Vegfd,Cd74,Klf2,Il3ra,Tank,Cxcl16
1_Member	GO Biological Processes	GO:0006954	inflammatory response	-10.5227	-6.35903	18/589	12266,12363,12475,12505,13058,13722,16175,16365,18034,19696,19697,19698,20302,20310,26397,80859,216850,319430	C3,Casp4,Cd14,Cd44,Cybb,Aimp1,Il1a,Acod1,Nfkb2,Rel,Rela,Relb,Ccl3,Cxcl2,Map2k3,Nfkbiz,Kdm6b,C5ar2
1_Member	GO Biological Processes	GO:0001817	regulation of cytokine production	-10.1339	-6.27125	17/541	12266,12273,12363,12475,12522,13058,14205,16149,16175,16365,16598,19696,19697,19698,20302,26397,319430	C3,C5ar1,Casp4,Cd14,Cd83,Cybb,Vegfd,Cd74,Il1a,Acod1,Klf2,Rel,Rela,Relb,Ccl3,Map2k3,C5ar2
1_Member	GO Biological Processes	GO:0001816	cytokine production	-9.42048	-5.73397	17/602	12266,12273,12363,12475,12522,13058,14205,16149,16175,16365,16598,19696,19697,19698,20302,26397,319430	C3,C5ar1,Casp4,Cd14,Cd83,Cybb,Vegfd,Cd74,Il1a,Acod1,Klf2,Rel,Rela,Relb,Ccl3,Map2k3,C5ar2
1_Member	GO Biological Processes	GO:0001819	positive regulation of cytokine production	-7.51465	-3.95307	12/361	12266,12273,12363,12475,12522,13058,14205,16149,16175,19696,19697,20302	C3,C5ar1,Casp4,Cd14,Cd83,Cybb,Vegfd,Cd74,Il1a,Rel,Rela,Ccl3
1_Member	GO Biological Processes	GO:0034097	response to cytokine	-6.43387	-3.11533	13/545	12475,16149,16175,16188,16365,18034,19696,19697,19698,20302,20310,21353,66102	Cd14,Cd74,Il1a,Il3ra,Acod1,Nfkb2,Rel,Rela,Relb,Ccl3,Cxcl2,Tank,Cxcl16
1_Member	GO Biological Processes	GO:0045087	innate immune response	-5.21334	-2.40729	12/596	12266,12363,12475,13058,16149,16365,18034,19696,19697,19698,20302,66102	C3,Casp4,Cd14,Cybb,Cd74,Acod1,Nfkb2,Rel,Rela,Relb,Ccl3,Cxcl16
1_Member	GO Biological Processes	GO:0042035	regulation of cytokine biosynthetic process	-4.27533	-1.88623	5/98	13058,16175,19696,19697,26397	Cybb,Il1a,Rel,Rela,Map2k3
1_Member	GO Biological Processes	GO:0038061	NIK/NF-kappaB signaling	-4.27259	-1.88623	4/50	18034,19696,19697,19698	Nfkb2,Rel,Rela,Relb
1_Member	GO Biological Processes	GO:0042089	cytokine biosynthetic process	-4.03638	-1.68566	5/110	13058,16175,19696,19697,26397	Cybb,Il1a,Rel,Rela,Map2k3
1_Member	GO Biological Processes	GO:0042107	cytokine metabolic process	-3.96302	-1.65064	5/114	13058,16175,19696,19697,26397	Cybb,Il1a,Rel,Rela,Map2k3
1_Member	GO Biological Processes	GO:0042108	positive regulation of cytokine biosynthetic process	-3.85096	-1.59041	4/64	13058,16175,19696,19697	Cybb,Il1a,Rel,Rela
1_Member	GO Biological Processes	GO:0007249	I-kappaB kinase/NF-kappaB signaling	-3.52433	-1.33382	6/220	16175,18034,19696,19697,19698,21353	Il1a,Nfkb2,Rel,Rela,Relb,Tank
2_Summary	GO Biological Processes	GO:0019886	antigen processing and presentation of exogenous peptide antigen via MHC class II	-6.58519	-3.12052	4/14	14960,14961,14969,16149,12522,13655,20302,211770,12505,16188,19698,22339,16365,16598,18034,16402,12266	H2-Aa,H2-Ab1,H2-Eb1,Cd74,Cd83,Egr3,Ccl3,Trib1,Cd44,Il3ra,Relb,Vegfa,Acod1,Klf2,Nfkb2,Itga5,C3
2_Member	GO Biological Processes	GO:0019886	antigen processing and presentation of exogenous peptide antigen via MHC class II	-6.58519	-3.12052	4/14	14960,14961,14969,16149	H2-Aa,H2-Ab1,H2-Eb1,Cd74
2_Member	GO Biological Processes	GO:0002495	antigen processing and presentation of peptide antigen via MHC class II	-6.00409	-2.85384	4/19	14960,14961,14969,16149	H2-Aa,H2-Ab1,H2-Eb1,Cd74
2_Member	GO Biological Processes	GO:0002504	antigen processing and presentation of peptide or polysaccharide antigen via MHC class II	-5.90855	-2.8241	4/20	14960,14961,14969,16149	H2-Aa,H2-Ab1,H2-Eb1,Cd74
2_Member	GO Biological Processes	GO:0002478	antigen processing and presentation of exogenous peptide antigen	-5.35916	-2.45079	4/27	14960,14961,14969,16149	H2-Aa,H2-Ab1,H2-Eb1,Cd74
2_Member	GO Biological Processes	GO:0019884	antigen processing and presentation of exogenous antigen	-4.99971	-2.33613	4/33	14960,14961,14969,16149	H2-Aa,H2-Ab1,H2-Eb1,Cd74
2_Member	GO Biological Processes	GO:1902107	positive regulation of leukocyte differentiation	-4.48561	-2.02954	6/147	12522,13655,14960,16149,20302,211770	Cd83,Egr3,H2-Aa,Cd74,Ccl3,Trib1
2_Member	GO Biological Processes	GO:0002521	leukocyte differentiation	-4.27171	-1.88623	10/517	12505,12522,13655,14960,16149,16188,19698,20302,22339,211770	Cd44,Cd83,Egr3,H2-Aa,Cd74,Il3ra,Relb,Ccl3,Vegfa,Trib1
2_Member	GO Biological Processes	GO:1902105	regulation of leukocyte differentiation	-4.01895	-1.6806	7/258	12505,12522,13655,14960,16149,20302,211770	Cd44,Cd83,Egr3,H2-Aa,Cd74,Ccl3,Trib1
2_Member	GO Biological Processes	GO:1903706	regulation of hemopoiesis	-3.97757	-1.65278	8/353	12505,12522,13655,14960,16149,20302,22339,211770	Cd44,Cd83,Egr3,H2-Aa,Cd74,Ccl3,Vegfa,Trib1
2_Member	GO Biological Processes	GO:1903708	positive regulation of hemopoiesis	-3.97045	-1.65191	6/182	12522,13655,14960,16149,20302,211770	Cd83,Egr3,H2-Aa,Cd74,Ccl3,Trib1
2_Member	GO Biological Processes	GO:0002520	immune system development	-3.88899	-1.61745	13/944	12505,12522,13655,14960,16149,16188,16365,16598,18034,19698,20302,22339,211770	Cd44,Cd83,Egr3,H2-Aa,Cd74,Il3ra,Acod1,Klf2,Nfkb2,Relb,Ccl3,Vegfa,Trib1
2_Member	GO Biological Processes	GO:0019882	antigen processing and presentation	-3.84119	-1.58925	5/121	14960,14961,14969,16149,19698	H2-Aa,H2-Ab1,H2-Eb1,Cd74,Relb
2_Member	GO Biological Processes	GO:0048002	antigen processing and presentation of peptide antigen	-3.79895	-1.55779	4/66	14960,14961,14969,16149	H2-Aa,H2-Ab1,H2-Eb1,Cd74
2_Member	GO Biological Processes	GO:0045580	regulation of T cell differentiation	-3.74278	-1.51866	5/127	12505,12522,13655,14960,16149	Cd44,Cd83,Egr3,H2-Aa,Cd74
2_Member	GO Biological Processes	GO:0048534	hematopoietic or lymphoid organ development	-3.5164	-1.33048	12/895	12505,12522,13655,14960,16149,16188,16598,18034,19698,20302,22339,211770	Cd44,Cd83,Egr3,H2-Aa,Cd74,Il3ra,Klf2,Nfkb2,Relb,Ccl3,Vegfa,Trib1
2_Member	GO Biological Processes	GO:0045582	positive regulation of T cell differentiation	-3.47671	-1.30429	4/80	12522,13655,14960,16149	Cd83,Egr3,H2-Aa,Cd74
2_Member	GO Biological Processes	GO:0022408	negative regulation of cell-cell adhesion	-3.46213	-1.29413	5/146	12505,14960,14961,16149,22339	Cd44,H2-Aa,H2-Ab1,Cd74,Vegfa
2_Member	GO Biological Processes	GO:0045619	regulation of lymphocyte differentiation	-3.35593	-1.20089	5/154	12505,12522,13655,14960,16149	Cd44,Cd83,Egr3,H2-Aa,Cd74
2_Member	GO Biological Processes	GO:0030217	T cell differentiation	-3.3141	-1.1675	6/241	12505,12522,13655,14960,16149,19698	Cd44,Cd83,Egr3,H2-Aa,Cd74,Relb
2_Member	GO Biological Processes	GO:0045621	positive regulation of lymphocyte differentiation	-3.24587	-1.11162	4/92	12522,13655,14960,16149	Cd83,Egr3,H2-Aa,Cd74
2_Member	GO Biological Processes	GO:0050868	negative regulation of T cell activation	-3.21062	-1.0844	4/94	12505,14960,14961,16149	Cd44,H2-Aa,H2-Ab1,Cd74
2_Member	GO Biological Processes	GO:0045785	positive regulation of cell adhesion	-3.18614	-1.0639	7/354	12505,12522,13655,14960,16149,16402,22339	Cd44,Cd83,Egr3,H2-Aa,Cd74,Itga5,Vegfa
2_Member	GO Biological Processes	GO:0030097	hemopoiesis	-3.14106	-1.0305	11/848	12505,12522,13655,14960,16149,16188,16598,19698,20302,22339,211770	Cd44,Cd83,Egr3,H2-Aa,Cd74,Il3ra,Klf2,Relb,Ccl3,Vegfa,Trib1
2_Member	GO Biological Processes	GO:0002460	adaptive immune response based on somatic recombination of immune receptors built from immunoglobuli	-3.13277	-1.02603	6/261	12266,14961,16149,18034,19698,22339	C3,H2-Ab1,Cd74,Nfkb2,Relb,Vegfa
2_Member	GO Biological Processes	GO:1903039	positive regulation of leukocyte cell-cell adhesion	-3.10429	-1.00579	5/175	12505,12522,13655,14960,16149	Cd44,Cd83,Egr3,H2-Aa,Cd74
2_Member	GO Biological Processes	GO:0022407	regulation of cell-cell adhesion	-3.10124	-1.00579	7/366	12505,12522,13655,14960,14961,16149,22339	Cd44,Cd83,Egr3,H2-Aa,H2-Ab1,Cd74,Vegfa
2_Member	GO Biological Processes	GO:1903038	negative regulation of leukocyte cell-cell adhesion	-3.07737	-0.985613	4/102	12505,14960,14961,16149	Cd44,H2-Aa,H2-Ab1,Cd74
2_Member	GO Biological Processes	GO:0050863	regulation of T cell activation	-3.07311	-0.985019	6/268	12505,12522,13655,14960,14961,16149	Cd44,Cd83,Egr3,H2-Aa,H2-Ab1,Cd74
2_Member	GO Biological Processes	GO:0002250	adaptive immune response	-3.01966	-0.953002	7/378	12266,12505,14961,16149,18034,19698,22339	C3,Cd44,H2-Ab1,Cd74,Nfkb2,Relb,Vegfa
2_Member	GO Biological Processes	GO:0007159	leukocyte cell-cell adhesion	-3.01627	-0.953002	8/492	12505,12522,13655,14960,14961,16149,16402,19698	Cd44,Cd83,Egr3,H2-Aa,H2-Ab1,Cd74,Itga5,Relb
2_Member	GO Biological Processes	GO:1903037	regulation of leukocyte cell-cell adhesion	-2.95913	-0.916068	6/282	12505,12522,13655,14960,14961,16149	Cd44,Cd83,Egr3,H2-Aa,H2-Ab1,Cd74
2_Member	GO Biological Processes	GO:0022409	positive regulation of cell-cell adhesion	-2.79894	-0.784524	5/205	12505,12522,13655,14960,16149	Cd44,Cd83,Egr3,H2-Aa,Cd74
2_Member	GO Biological Processes	GO:0042130	negative regulation of T cell proliferation	-2.75407	-0.765504	3/58	12505,14960,14961	Cd44,H2-Aa,H2-Ab1
2_Member	GO Biological Processes	GO:0051250	negative regulation of lymphocyte activation	-2.75053	-0.765504	4/125	12505,14960,14961,16149	Cd44,H2-Aa,H2-Ab1,Cd74
2_Member	GO Biological Processes	GO:0007162	negative regulation of cell adhesion	-2.5816	-0.627477	5/230	12505,14960,14961,16149,22339	Cd44,H2-Aa,H2-Ab1,Cd74,Vegfa
2_Member	GO Biological Processes	GO:0016337	single organismal cell-cell adhesion	-2.57212	-0.620667	9/713	12505,12522,13655,14960,14961,16149,16402,19698,22339	Cd44,Cd83,Egr3,H2-Aa,H2-Ab1,Cd74,Itga5,Relb,Vegfa
2_Member	GO Biological Processes	GO:0042110	T cell activation	-2.56267	-0.619139	7/455	12505,12522,13655,14960,14961,16149,19698	Cd44,Cd83,Egr3,H2-Aa,H2-Ab1,Cd74,Relb
2_Member	GO Biological Processes	GO:0070489	T cell aggregation	-2.56267	-0.619139	7/455	12505,12522,13655,14960,14961,16149,19698	Cd44,Cd83,Egr3,H2-Aa,H2-Ab1,Cd74,Relb
2_Member	GO Biological Processes	GO:0071593	lymphocyte aggregation	-2.55739	-0.616466	7/456	12505,12522,13655,14960,14961,16149,19698	Cd44,Cd83,Egr3,H2-Aa,H2-Ab1,Cd74,Relb
2_Member	GO Biological Processes	GO:0070486	leukocyte aggregation	-2.52082	-0.589898	7/463	12505,12522,13655,14960,14961,16149,19698	Cd44,Cd83,Egr3,H2-Aa,H2-Ab1,Cd74,Relb
2_Member	GO Biological Processes	GO:0050672	negative regulation of lymphocyte proliferation	-2.52054	-0.589898	3/70	12505,14960,14961	Cd44,H2-Aa,H2-Ab1
2_Member	GO Biological Processes	GO:0032945	negative regulation of mononuclear cell proliferation	-2.52054	-0.589898	3/70	12505,14960,14961	Cd44,H2-Aa,H2-Ab1
2_Member	GO Biological Processes	GO:0002695	negative regulation of leukocyte activation	-2.50613	-0.583037	4/146	12505,14960,14961,16149	Cd44,H2-Aa,H2-Ab1,Cd74
2_Member	GO Biological Processes	GO:0035710	CD4-positive, alpha-beta T cell activation	-2.46894	-0.558151	3/73	12505,12522,19698	Cd44,Cd83,Relb
2_Member	GO Biological Processes	GO:0070664	negative regulation of leukocyte proliferation	-2.46894	-0.558151	3/73	12505,14960,14961	Cd44,H2-Aa,H2-Ab1
2_Member	GO Biological Processes	GO:0030098	lymphocyte differentiation	-2.42853	-0.522573	6/360	12505,12522,13655,14960,16149,19698	Cd44,Cd83,Egr3,H2-Aa,Cd74,Relb
2_Member	GO Biological Processes	GO:0030155	regulation of cell adhesion	-2.39745	-0.498632	8/619	12505,12522,13655,14960,14961,16149,16402,22339	Cd44,Cd83,Egr3,H2-Aa,H2-Ab1,Cd74,Itga5,Vegfa
2_Member	GO Biological Processes	GO:0098602	single organism cell adhesion	-2.35289	-0.468004	9/770	12505,12522,13655,14960,14961,16149,16402,19698,22339	Cd44,Cd83,Egr3,H2-Aa,H2-Ab1,Cd74,Itga5,Relb,Vegfa
2_Member	GO Biological Processes	GO:0050866	negative regulation of cell activation	-2.32648	-0.45064	4/164	12505,14960,14961,16149	Cd44,H2-Aa,H2-Ab1,Cd74
2_Member	GO Biological Processes	GO:0050870	positive regulation of T cell activation	-2.30792	-0.440949	4/166	12522,13655,14960,16149	Cd83,Egr3,H2-Aa,Cd74
2_Member	GO Biological Processes	GO:0006959	humoral immune response	-2.28057	-0.420128	4/169	12266,12522,14961,16365	C3,Cd83,H2-Ab1,Acod1
2_Member	GO Biological Processes	GO:0051249	regulation of lymphocyte activation	-2.25045	-0.392168	6/392	12505,12522,13655,14960,14961,16149	Cd44,Cd83,Egr3,H2-Aa,H2-Ab1,Cd74
2_Member	GO Biological Processes	GO:0050670	regulation of lymphocyte proliferation	-2.00525	-0.197642	4/203	12505,14960,14961,16149	Cd44,H2-Aa,H2-Ab1,Cd74
2_Member	GO Biological Processes	GO:0032944	regulation of mononuclear cell proliferation	-1.99078	-0.185078	4/205	12505,14960,14961,16149	Cd44,H2-Aa,H2-Ab1,Cd74
2_Member	GO Biological Processes	GO:0002694	regulation of leukocyte activation	-1.94007	-0.149348	6/457	12505,12522,13655,14960,14961,16149	Cd44,Cd83,Egr3,H2-Aa,H2-Ab1,Cd74
2_Member	GO Biological Processes	GO:0070663	regulation of leukocyte proliferation	-1.93453	-0.147038	4/213	12505,14960,14961,16149	Cd44,H2-Aa,H2-Ab1,Cd74
2_Member	GO Biological Processes	GO:0050865	regulation of cell activation	-1.78432	-0.0356598	6/495	12505,12522,13655,14960,14961,16149	Cd44,Cd83,Egr3,H2-Aa,H2-Ab1,Cd74
2_Member	GO Biological Processes	GO:0046631	alpha-beta T cell activation	-1.76441	-0.025656	3/132	12505,12522,19698	Cd44,Cd83,Relb
2_Member	GO Biological Processes	GO:0016064	immunoglobulin mediated immune response	-1.76441	-0.025656	3/132	12266,14961,16149	C3,H2-Ab1,Cd74
2_Member	GO Biological Processes	GO:0019724	B cell mediated immunity	-1.74721	-0.0100834	3/134	12266,14961,16149	C3,H2-Ab1,Cd74
2_Member	GO Biological Processes	GO:0046649	lymphocyte activation	-1.71573	0	7/661	12505,12522,13655,14960,14961,16149,19698	Cd44,Cd83,Egr3,H2-Aa,H2-Ab1,Cd74,Relb
2_Member	GO Biological Processes	GO:0098609	cell-cell adhesion	-1.70325	0	9/983	12505,12522,13655,14960,14961,16149,16402,19698,22339	Cd44,Cd83,Egr3,H2-Aa,H2-Ab1,Cd74,Itga5,Relb,Vegfa
2_Member	GO Biological Processes	GO:0051251	positive regulation of lymphocyte activation	-1.69269	0	4/252	12522,13655,14960,16149	Cd83,Egr3,H2-Aa,Cd74
2_Member	GO Biological Processes	GO:0042129	regulation of T cell proliferation	-1.59731	0	3/153	12505,14960,14961	Cd44,H2-Aa,H2-Ab1
2_Member	GO Biological Processes	GO:0001775	cell activation	-1.52286	0	8/889	12505,12522,13655,14960,14961,16149,18034,19698	Cd44,Cd83,Egr3,H2-Aa,H2-Ab1,Cd74,Nfkb2,Relb
2_Member	GO Biological Processes	GO:0002696	positive regulation of leukocyte activation	-1.52164	0	4/285	12522,13655,14960,16149	Cd83,Egr3,H2-Aa,Cd74
2_Member	GO Biological Processes	GO:0046651	lymphocyte proliferation	-1.49791	0	4/290	12505,14960,14961,16149	Cd44,H2-Aa,H2-Ab1,Cd74
2_Member	GO Biological Processes	GO:0032943	mononuclear cell proliferation	-1.48856	0	4/292	12505,14960,14961,16149	Cd44,H2-Aa,H2-Ab1,Cd74
2_Member	GO Biological Processes	GO:0050867	positive regulation of cell activation	-1.461	0	4/298	12522,13655,14960,16149	Cd83,Egr3,H2-Aa,Cd74
2_Member	GO Biological Processes	GO:0070661	leukocyte proliferation	-1.42974	0	4/305	12505,14960,14961,16149	Cd44,H2-Aa,H2-Ab1,Cd74
2_Member	GO Biological Processes	GO:0045321	leukocyte activation	-1.39941	0	7/772	12505,12522,13655,14960,14961,16149,19698	Cd44,Cd83,Egr3,H2-Aa,H2-Ab1,Cd74,Relb
2_Member	GO Biological Processes	GO:0042098	T cell proliferation	-1.37142	0	3/188	12505,14960,14961	Cd44,H2-Aa,H2-Ab1
3_Summary	GO Biological Processes	GO:0002684	positive regulation of immune system process	-6.45888	-3.11533	15/740	12266,12273,12475,12505,12522,13655,14205,14960,16149,16175,16365,19697,20302,20310,211770,22339,66102,319430,83431,12363,13722,20410,22436,26397,13367,16402,16905,19241,56188,13654,18187,18793	C3,C5ar1,Cd14,Cd44,Cd83,Egr3,Vegfd,H2-Aa,Cd74,Il1a,Acod1,Rela,Ccl3,Cxcl2,Trib1,Vegfa,Cxcl16,C5ar2,Ndel1,Casp4,Aimp1,Sorbs3,Xdh,Map2k3,Diaph1,Itga5,Lmna,Tmsb4x,Fxyd1,Egr2,Nrp2,Plaur
3_Member	GO Biological Processes	GO:0002684	positive regulation of immune system process	-6.45888	-3.11533	15/740	12266,12273,12475,12505,12522,13655,14205,14960,16149,16175,16365,19697,20302,20310,211770	C3,C5ar1,Cd14,Cd44,Cd83,Egr3,Vegfd,H2-Aa,Cd74,Il1a,Acod1,Rela,Ccl3,Cxcl2,Trib1
3_Member	GO Biological Processes	GO:0060326	cell chemotaxis	-6.3355	-3.11268	9/230	12273,13655,14205,16149,20302,20310,22339,66102,319430	C5ar1,Egr3,Vegfd,Cd74,Ccl3,Cxcl2,Vegfa,Cxcl16,C5ar2
3_Member	GO Biological Processes	GO:1902622	regulation of neutrophil migration	-6.32207	-3.11268	5/38	12273,16149,16175,20310,319430	C5ar1,Cd74,Il1a,Cxcl2,C5ar2
3_Member	GO Biological Processes	GO:0032103	positive regulation of response to external stimulus	-5.97609	-2.85384	9/254	12266,12273,14205,16149,16365,20302,20310,22339,83431	C3,C5ar1,Vegfd,Cd74,Acod1,Ccl3,Cxcl2,Vegfa,Ndel1
3_Member	GO Biological Processes	GO:0032101	regulation of response to external stimulus	-5.75467	-2.72628	14/732	12266,12273,12363,12505,14205,16149,16365,19697,20302,20310,22339,83431,211770,319430	C3,C5ar1,Casp4,Cd44,Vegfd,Cd74,Acod1,Rela,Ccl3,Cxcl2,Vegfa,Ndel1,Trib1,C5ar2
3_Member	GO Biological Processes	GO:0050900	leukocyte migration	-5.74379	-2.72628	9/271	12273,13722,14205,16149,16175,20302,20310,66102,319430	C5ar1,Aimp1,Vegfd,Cd74,Il1a,Ccl3,Cxcl2,Cxcl16,C5ar2
3_Member	GO Biological Processes	GO:1990266	neutrophil migration	-5.65533	-2.67819	6/92	12273,16149,16175,20302,20310,319430	C5ar1,Cd74,Il1a,Ccl3,Cxcl2,C5ar2
3_Member	GO Biological Processes	GO:0043410	positive regulation of MAPK cascade	-5.63771	-2.67819	11/447	12266,12273,12505,16149,16175,20302,20410,22339,22436,26397,319430	C3,C5ar1,Cd44,Cd74,Il1a,Ccl3,Sorbs3,Vegfa,Xdh,Map2k3,C5ar2
3_Member	GO Biological Processes	GO:0097529	myeloid leukocyte migration	-5.48026	-2.54707	7/153	12273,14205,16149,16175,20302,20310,319430	C5ar1,Vegfd,Cd74,Il1a,Ccl3,Cxcl2,C5ar2
3_Member	GO Biological Processes	GO:0051270	regulation of cellular component movement	-5.29655	-2.41167	14/802	12273,13367,14205,16149,16175,16402,16905,19241,20310,22339,56188,66102,211770,319430	C5ar1,Diaph1,Vegfd,Cd74,Il1a,Itga5,Lmna,Tmsb4x,Cxcl2,Vegfa,Fxyd1,Cxcl16,Trib1,C5ar2
3_Member	GO Biological Processes	GO:0030334	regulation of cell migration	-5.21299	-2.40729	13/703	12273,13367,14205,16149,16175,16402,16905,19241,20310,22339,66102,211770,319430	C5ar1,Diaph1,Vegfd,Cd74,Il1a,Itga5,Lmna,Tmsb4x,Cxcl2,Vegfa,Cxcl16,Trib1,C5ar2
3_Member	GO Biological Processes	GO:0006935	chemotaxis	-5.20721	-2.40729	11/496	12273,13654,13655,14205,16149,18187,20302,20310,22339,66102,319430	C5ar1,Egr2,Egr3,Vegfd,Cd74,Nrp2,Ccl3,Cxcl2,Vegfa,Cxcl16,C5ar2
3_Member	GO Biological Processes	GO:0097530	granulocyte migration	-5.2035	-2.40729	6/110	12273,16149,16175,20302,20310,319430	C5ar1,Cd74,Il1a,Ccl3,Cxcl2,C5ar2
3_Member	GO Biological Processes	GO:0042330	taxis	-5.19071	-2.40729	11/498	12273,13654,13655,14205,16149,18187,20302,20310,22339,66102,319430	C5ar1,Egr2,Egr3,Vegfd,Cd74,Nrp2,Ccl3,Cxcl2,Vegfa,Cxcl16,C5ar2
3_Member	GO Biological Processes	GO:0090022	regulation of neutrophil chemotaxis	-5.16971	-2.40401	4/30	12273,16149,20310,319430	C5ar1,Cd74,Cxcl2,C5ar2
3_Member	GO Biological Processes	GO:0070374	positive regulation of ERK1 and ERK2 cascade	-5.1123	-2.3946	7/174	12266,12273,12505,16149,16175,20302,319430	C3,C5ar1,Cd44,Cd74,Il1a,Ccl3,C5ar2
3_Member	GO Biological Processes	GO:0030595	leukocyte chemotaxis	-5.1123	-2.3946	7/174	12273,14205,16149,20302,20310,66102,319430	C5ar1,Vegfd,Cd74,Ccl3,Cxcl2,Cxcl16,C5ar2
3_Member	GO Biological Processes	GO:1902624	positive regulation of neutrophil migration	-5.11108	-2.3946	4/31	12273,16149,16175,20310	C5ar1,Cd74,Il1a,Cxcl2
3_Member	GO Biological Processes	GO:0030335	positive regulation of cell migration	-5.04087	-2.35435	10/420	12273,13367,14205,16149,16175,16402,19241,20310,22339,66102	C5ar1,Diaph1,Vegfd,Cd74,Il1a,Itga5,Tmsb4x,Cxcl2,Vegfa,Cxcl16
3_Member	GO Biological Processes	GO:2000145	regulation of cell motility	-4.98126	-2.33613	13/739	12273,13367,14205,16149,16175,16402,16905,19241,20310,22339,66102,211770,319430	C5ar1,Diaph1,Vegfd,Cd74,Il1a,Itga5,Lmna,Tmsb4x,Cxcl2,Vegfa,Cxcl16,Trib1,C5ar2
3_Member	GO Biological Processes	GO:2000147	positive regulation of cell motility	-4.91745	-2.31011	10/434	12273,13367,14205,16149,16175,16402,19241,20310,22339,66102	C5ar1,Diaph1,Vegfd,Cd74,Il1a,Itga5,Tmsb4x,Cxcl2,Vegfa,Cxcl16
3_Member	GO Biological Processes	GO:0043408	regulation of MAPK cascade	-4.85626	-2.29469	12/647	12266,12273,12505,16149,16175,20302,20410,22339,22436,26397,211770,319430	C3,C5ar1,Cd44,Cd74,Il1a,Ccl3,Sorbs3,Vegfa,Xdh,Map2k3,Trib1,C5ar2
3_Member	GO Biological Processes	GO:0051272	positive regulation of cellular component movement	-4.82373	-2.27638	10/445	12273,13367,14205,16149,16175,16402,19241,20310,22339,66102	C5ar1,Diaph1,Vegfd,Cd74,Il1a,Itga5,Tmsb4x,Cxcl2,Vegfa,Cxcl16
3_Member	GO Biological Processes	GO:0040017	positive regulation of locomotion	-4.81535	-2.27638	10/446	12273,13367,14205,16149,16175,16402,19241,20310,22339,66102	C5ar1,Diaph1,Vegfd,Cd74,Il1a,Itga5,Tmsb4x,Cxcl2,Vegfa,Cxcl16
3_Member	GO Biological Processes	GO:0040012	regulation of locomotion	-4.73975	-2.21957	13/779	12273,13367,14205,16149,16175,16402,16905,19241,20310,22339,66102,211770,319430	C5ar1,Diaph1,Vegfd,Cd74,Il1a,Itga5,Lmna,Tmsb4x,Cxcl2,Vegfa,Cxcl16,Trib1,C5ar2
3_Member	GO Biological Processes	GO:0030593	neutrophil chemotaxis	-4.701	-2.19058	5/80	12273,16149,20302,20310,319430	C5ar1,Cd74,Ccl3,Cxcl2,C5ar2
3_Member	GO Biological Processes	GO:0000165	MAPK cascade	-4.50812	-2.02954	12/702	12266,12273,12505,16149,16175,20302,20410,22339,22436,26397,211770,319430	C3,C5ar1,Cd44,Cd74,Il1a,Ccl3,Sorbs3,Vegfa,Xdh,Map2k3,Trib1,C5ar2
3_Member	GO Biological Processes	GO:0023014	signal transduction by protein phosphorylation	-4.4961	-2.02954	12/704	12266,12273,12505,16149,16175,20302,20410,22339,22436,26397,211770,319430	C3,C5ar1,Cd44,Cd74,Il1a,Ccl3,Sorbs3,Vegfa,Xdh,Map2k3,Trib1,C5ar2
3_Member	GO Biological Processes	GO:0071622	regulation of granulocyte chemotaxis	-4.49395	-2.02954	4/44	12273,16149,20310,319430	C5ar1,Cd74,Cxcl2,C5ar2
3_Member	GO Biological Processes	GO:0002688	regulation of leukocyte chemotaxis	-4.31824	-1.887	5/96	12273,14205,16149,20310,319430	C5ar1,Vegfd,Cd74,Cxcl2,C5ar2
3_Member	GO Biological Processes	GO:0071621	granulocyte chemotaxis	-4.31824	-1.887	5/96	12273,16149,20302,20310,319430	C5ar1,Cd74,Ccl3,Cxcl2,C5ar2
3_Member	GO Biological Processes	GO:0002685	regulation of leukocyte migration	-4.31016	-1.88688	6/158	12273,14205,16149,16175,20310,319430	C5ar1,Vegfd,Cd74,Il1a,Cxcl2,C5ar2
3_Member	GO Biological Processes	GO:0001934	positive regulation of protein phosphorylation	-4.2905	-1.88623	13/861	12266,12273,12505,16149,16175,16402,18793,20302,20410,22339,22436,26397,319430	C3,C5ar1,Cd44,Cd74,Il1a,Itga5,Plaur,Ccl3,Sorbs3,Vegfa,Xdh,Map2k3,C5ar2
3_Member	GO Biological Processes	GO:0070372	regulation of ERK1 and ERK2 cascade	-4.09346	-1.72916	7/251	12266,12273,12505,16149,16175,20302,319430	C3,C5ar1,Cd44,Cd74,Il1a,Ccl3,C5ar2
3_Member	GO Biological Processes	GO:0042327	positive regulation of phosphorylation	-4.08126	-1.7238	13/903	12266,12273,12505,16149,16175,16402,18793,20302,20410,22339,22436,26397,319430	C3,C5ar1,Cd44,Cd74,Il1a,Itga5,Plaur,Ccl3,Sorbs3,Vegfa,Xdh,Map2k3,C5ar2
3_Member	GO Biological Processes	GO:0050920	regulation of chemotaxis	-3.94443	-1.64412	6/184	12273,14205,16149,20310,22339,319430	C5ar1,Vegfd,Cd74,Cxcl2,Vegfa,C5ar2
3_Member	GO Biological Processes	GO:0070371	ERK1 and ERK2 cascade	-3.92651	-1.6382	7/267	12266,12273,12505,16149,16175,20302,319430	C3,C5ar1,Cd44,Cd74,Il1a,Ccl3,C5ar2
3_Member	GO Biological Processes	GO:0002687	positive regulation of leukocyte migration	-3.89243	-1.61745	5/118	12273,14205,16149,16175,20310	C5ar1,Vegfd,Cd74,Il1a,Cxcl2
3_Member	GO Biological Processes	GO:0050921	positive regulation of chemotaxis	-3.87519	-1.60918	5/119	12273,14205,16149,20310,22339	C5ar1,Vegfd,Cd74,Cxcl2,Vegfa
3_Member	GO Biological Processes	GO:0090023	positive regulation of neutrophil chemotaxis	-3.83907	-1.58925	3/25	12273,16149,20310	C5ar1,Cd74,Cxcl2
3_Member	GO Biological Processes	GO:1902533	positive regulation of intracellular signal transduction	-3.79715	-1.55779	12/834	12266,12273,12505,16149,16175,19697,20302,20410,22339,22436,26397,319430	C3,C5ar1,Cd44,Cd74,Il1a,Rela,Ccl3,Sorbs3,Vegfa,Xdh,Map2k3,C5ar2
3_Member	GO Biological Processes	GO:0071624	positive regulation of granulocyte chemotaxis	-3.73726	-1.51811	3/27	12273,16149,20310	C5ar1,Cd74,Cxcl2
3_Member	GO Biological Processes	GO:0002690	positive regulation of leukocyte chemotaxis	-3.56213	-1.36068	4/76	12273,14205,16149,20310	C5ar1,Vegfd,Cd74,Cxcl2
4_Summary	GO Biological Processes	GO:0071347	cellular response to interleukin-1	-5.047	-2.35435	5/68	16175,16365,19697,20302,21353,12475,66102,12273,20310,211770,16149,16188,12266,12363,12505	Il1a,Acod1,Rela,Ccl3,Tank,Cd14,Cxcl16,C5ar1,Cxcl2,Trib1,Cd74,Il3ra,C3,Casp4,Cd44
4_Member	GO Biological Processes	GO:0071347	cellular response to interleukin-1	-5.047	-2.35435	5/68	16175,16365,19697,20302,21353	Il1a,Acod1,Rela,Ccl3,Tank
4_Member	GO Biological Processes	GO:0034612	response to tumor necrosis factor	-4.92459	-2.31011	6/123	12475,16365,19697,20302,21353,66102	Cd14,Acod1,Rela,Ccl3,Tank,Cxcl16
4_Member	GO Biological Processes	GO:0070555	response to interleukin-1	-4.64882	-2.14794	5/82	16175,16365,19697,20302,21353	Il1a,Acod1,Rela,Ccl3,Tank
4_Member	GO Biological Processes	GO:0002237	response to molecule of bacterial origin	-3.39055	-1.22691	7/327	12273,12475,16365,19697,20310,66102,211770	C5ar1,Cd14,Acod1,Rela,Cxcl2,Cxcl16,Trib1
4_Member	GO Biological Processes	GO:0071345	cellular response to cytokine stimulus	-3.26762	-1.12929	8/450	16149,16175,16188,16365,19697,20302,20310,21353	Cd74,Il1a,Il3ra,Acod1,Rela,Ccl3,Cxcl2,Tank
4_Member	GO Biological Processes	GO:0031663	lipopolysaccharide-mediated signaling pathway	-3.04667	-0.968572	3/46	12475,16365,211770	Cd14,Acod1,Trib1
4_Member	GO Biological Processes	GO:0031349	positive regulation of defense response	-3.03984	-0.966106	6/272	12266,12475,16149,16365,19697,20302	C3,Cd14,Cd74,Acod1,Rela,Ccl3
4_Member	GO Biological Processes	GO:0071356	cellular response to tumor necrosis factor	-2.9998	-0.943325	4/107	16365,19697,20302,21353	Acod1,Rela,Ccl3,Tank
4_Member	GO Biological Processes	GO:0050727	regulation of inflammatory response	-2.98298	-0.933289	6/279	12266,12363,12505,16365,19697,20302	C3,Casp4,Cd44,Acod1,Rela,Ccl3
4_Member	GO Biological Processes	GO:0071222	cellular response to lipopolysaccharide	-2.80827	-0.786862	5/204	12475,16365,19697,66102,211770	Cd14,Acod1,Rela,Cxcl16,Trib1
4_Member	GO Biological Processes	GO:0019221	cytokine-mediated signaling pathway	-2.80749	-0.786862	6/302	16149,16175,16188,19697,20302,20310	Cd74,Il1a,Il3ra,Rela,Ccl3,Cxcl2
4_Member	GO Biological Processes	GO:0032496	response to lipopolysaccharide	-2.75017	-0.765504	6/310	12475,16365,19697,20310,66102,211770	Cd14,Acod1,Rela,Cxcl2,Cxcl16,Trib1
4_Member	GO Biological Processes	GO:0071219	cellular response to molecule of bacterial origin	-2.72617	-0.747224	5/213	12475,16365,19697,66102,211770	Cd14,Acod1,Rela,Cxcl16,Trib1
4_Member	GO Biological Processes	GO:0050778	positive regulation of immune response	-2.61088	-0.653227	7/446	12266,12273,12475,12505,16149,16365,19697	C3,C5ar1,Cd14,Cd44,Cd74,Acod1,Rela
4_Member	GO Biological Processes	GO:0031347	regulation of defense response	-2.61004	-0.653227	8/571	12266,12363,12475,12505,16149,16365,19697,20302	C3,Casp4,Cd14,Cd44,Cd74,Acod1,Rela,Ccl3
4_Member	GO Biological Processes	GO:0071216	cellular response to biotic stimulus	-2.56542	-0.619139	5/232	12475,16365,19697,66102,211770	Cd14,Acod1,Rela,Cxcl16,Trib1
4_Member	GO Biological Processes	GO:0034341	response to interferon-gamma	-2.35702	-0.469845	3/80	16365,20302,66102	Acod1,Ccl3,Cxcl16
4_Member	GO Biological Processes	GO:0045089	positive regulation of innate immune response	-2.30792	-0.440949	4/166	12475,16149,16365,19697	Cd14,Cd74,Acod1,Rela
4_Member	GO Biological Processes	GO:0002253	activation of immune response	-2.13934	-0.306119	5/293	12266,12273,12475,16365,19697	C3,C5ar1,Cd14,Acod1,Rela
4_Member	GO Biological Processes	GO:0009617	response to bacterium	-2.11071	-0.283535	7/552	12273,12475,16365,19697,20310,66102,211770	C5ar1,Cd14,Acod1,Rela,Cxcl2,Cxcl16,Trib1
4_Member	GO Biological Processes	GO:0045088	regulation of innate immune response	-2.03472	-0.219383	4/199	12475,16149,16365,19697	Cd14,Cd74,Acod1,Rela
4_Member	GO Biological Processes	GO:0050776	regulation of immune response	-2.02663	-0.215177	7/573	12266,12273,12475,12505,16149,16365,19697	C3,C5ar1,Cd14,Cd44,Cd74,Acod1,Rela
4_Member	GO Biological Processes	GO:0002221	pattern recognition receptor signaling pathway	-2.01957	-0.210039	3/106	12475,16365,19697	Cd14,Acod1,Rela
4_Member	GO Biological Processes	GO:0002758	innate immune response-activating signal transduction	-1.98669	-0.184025	3/109	12475,16365,19697	Cd14,Acod1,Rela
4_Member	GO Biological Processes	GO:0002218	activation of innate immune response	-1.91379	-0.130361	3/116	12475,16365,19697	Cd14,Acod1,Rela
4_Member	GO Biological Processes	GO:0002757	immune response-activating signal transduction	-1.74424	-0.00873819	4/243	12273,12475,16365,19697	C5ar1,Cd14,Acod1,Rela
4_Member	GO Biological Processes	GO:0002764	immune response-regulating signaling pathway	-1.67601	0	4/255	12273,12475,16365,19697	C5ar1,Cd14,Acod1,Rela
4_Member	GO Biological Processes	GO:0043122	regulation of I-kappaB kinase/NF-kappaB signaling	-1.34332	0	3/193	16175,19697,21353	Il1a,Rela,Tank
4_Member	GO Biological Processes	GO:0071396	cellular response to lipid	-1.31551	0	5/481	12475,16365,19697,66102,211770	Cd14,Acod1,Rela,Cxcl16,Trib1
5_Summary	GO Biological Processes	GO:0048514	blood vessel morphogenesis	-4.98327	-2.33613	11/524	12266,12273,13058,13655,13722,14205,16175,16402,18187,22339,22436,14682,16905,20520,216850,13367,13660,14457,20302,29819,83431,12505,226101	C3,C5ar1,Cybb,Egr3,Aimp1,Vegfd,Il1a,Itga5,Nrp2,Vegfa,Xdh,Gnaq,Lmna,Slc22a5,Kdm6b,Diaph1,Ehd1,Gas7,Ccl3,Stau2,Ndel1,Cd44,Myof
5_Member	GO Biological Processes	GO:0048514	blood vessel morphogenesis	-4.98327	-2.33613	11/524	12266,12273,13058,13655,13722,14205,16175,16402,18187,22339,22436	C3,C5ar1,Cybb,Egr3,Aimp1,Vegfd,Il1a,Itga5,Nrp2,Vegfa,Xdh
5_Member	GO Biological Processes	GO:0001525	angiogenesis	-4.95223	-2.32007	10/430	12266,12273,13058,13655,13722,14205,16175,16402,18187,22339	C3,C5ar1,Cybb,Egr3,Aimp1,Vegfd,Il1a,Itga5,Nrp2,Vegfa
5_Member	GO Biological Processes	GO:0072358	cardiovascular system development	-4.879	-2.30643	15/996	12266,12273,13058,13655,13722,14205,14682,16175,16402,16905,18187,20520,22339,22436,216850	C3,C5ar1,Cybb,Egr3,Aimp1,Vegfd,Gnaq,Il1a,Itga5,Lmna,Nrp2,Slc22a5,Vegfa,Xdh,Kdm6b
5_Member	GO Biological Processes	GO:0072359	circulatory system development	-4.879	-2.30643	15/996	12266,12273,13058,13655,13722,14205,14682,16175,16402,16905,18187,20520,22339,22436,216850	C3,C5ar1,Cybb,Egr3,Aimp1,Vegfd,Gnaq,Il1a,Itga5,Lmna,Nrp2,Slc22a5,Vegfa,Xdh,Kdm6b
5_Member	GO Biological Processes	GO:0045766	positive regulation of angiogenesis	-4.80655	-2.27638	6/129	12266,12273,13058,16175,16402,22339	C3,C5ar1,Cybb,Il1a,Itga5,Vegfa
5_Member	GO Biological Processes	GO:1904018	positive regulation of vasculature development	-4.50228	-2.02954	6/146	12266,12273,13058,16175,16402,22339	C3,C5ar1,Cybb,Il1a,Itga5,Vegfa
5_Member	GO Biological Processes	GO:0001568	blood vessel development	-4.28806	-1.88623	11/624	12266,12273,13058,13655,13722,14205,16175,16402,18187,22339,22436	C3,C5ar1,Cybb,Egr3,Aimp1,Vegfd,Il1a,Itga5,Nrp2,Vegfa,Xdh
5_Member	GO Biological Processes	GO:1901342	regulation of vasculature development	-4.13711	-1.7588	7/247	12266,12273,13058,16175,16402,22339,22436	C3,C5ar1,Cybb,Il1a,Itga5,Vegfa,Xdh
5_Member	GO Biological Processes	GO:0001944	vasculature development	-4.12368	-1.75243	11/651	12266,12273,13058,13655,13722,14205,16175,16402,18187,22339,22436	C3,C5ar1,Cybb,Egr3,Aimp1,Vegfd,Il1a,Itga5,Nrp2,Vegfa,Xdh
5_Member	GO Biological Processes	GO:0010575	positive regulation of vascular endothelial growth factor production	-3.94999	-1.64412	3/23	12266,12273,16175	C3,C5ar1,Il1a
5_Member	GO Biological Processes	GO:0022603	regulation of anatomical structure morphogenesis	-3.69039	-1.47615	13/989	12266,12273,13058,13367,13660,14457,16175,16402,20302,22339,22436,29819,83431	C3,C5ar1,Cybb,Diaph1,Ehd1,Gas7,Il1a,Itga5,Ccl3,Vegfa,Xdh,Stau2,Ndel1
5_Member	GO Biological Processes	GO:0010574	regulation of vascular endothelial growth factor production	-3.64321	-1.43381	3/29	12266,12273,16175	C3,C5ar1,Il1a
5_Member	GO Biological Processes	GO:0010573	vascular endothelial growth factor production	-3.55583	-1.36068	3/31	12266,12273,16175	C3,C5ar1,Il1a
5_Member	GO Biological Processes	GO:0045765	regulation of angiogenesis	-3.49291	-1.31318	6/223	12266,12273,13058,16175,16402,22339	C3,C5ar1,Cybb,Il1a,Itga5,Vegfa
5_Member	GO Biological Processes	GO:0009611	response to wounding	-1.56684	0	5/410	12266,12505,16175,83431,226101	C3,Cd44,Il1a,Ndel1,Myof
5_Member	GO Biological Processes	GO:0042060	wound healing	-1.31739	0	4/332	12266,12505,16175,226101	C3,Cd44,Il1a,Myof
6_Summary	GO Biological Processes	GO:0035924	cellular response to vascular endothelial growth factor stimulus	-4.89538	-2.30643	4/35	13655,18187,22339,22436,14205,226101,12505,13660,19697,13722,18793,217344,12273,319430,16175,17133,16402,16598,216850,211770,16149,83431,20520,13654	Egr3,Nrp2,Vegfa,Xdh,Vegfd,Myof,Cd44,Ehd1,Rela,Aimp1,Plaur,Rhbdf2,C5ar1,C5ar2,Il1a,Maff,Itga5,Klf2,Kdm6b,Trib1,Cd74,Ndel1,Slc22a5,Egr2
6_Member	GO Biological Processes	GO:0035924	cellular response to vascular endothelial growth factor stimulus	-4.89538	-2.30643	4/35	13655,18187,22339,22436	Egr3,Nrp2,Vegfa,Xdh
6_Member	GO Biological Processes	GO:0038084	vascular endothelial growth factor signaling pathway	-4.00939	-1.67826	3/22	18187,22339,22436	Nrp2,Vegfa,Xdh
6_Member	GO Biological Processes	GO:0030947	regulation of vascular endothelial growth factor receptor signaling pathway	-3.78712	-1.5529	3/26	14205,22339,226101	Vegfd,Vegfa,Myof
6_Member	GO Biological Processes	GO:0071363	cellular response to growth factor stimulus	-3.55707	-1.36068	9/516	12505,13655,13660,14205,18187,19697,22339,22436,226101	Cd44,Egr3,Ehd1,Vegfd,Nrp2,Rela,Vegfa,Xdh,Myof
6_Member	GO Biological Processes	GO:0070848	response to growth factor	-3.49005	-1.31318	9/527	12505,13655,13660,14205,18187,19697,22339,22436,226101	Cd44,Egr3,Ehd1,Vegfd,Nrp2,Rela,Vegfa,Xdh,Myof
6_Member	GO Biological Processes	GO:0001936	regulation of endothelial cell proliferation	-3.28198	-1.13953	4/90	13655,13722,22339,22436	Egr3,Aimp1,Vegfa,Xdh
6_Member	GO Biological Processes	GO:0048010	vascular endothelial growth factor receptor signaling pathway	-3.22544	-1.09523	3/40	14205,22339,226101	Vegfd,Vegfa,Myof
6_Member	GO Biological Processes	GO:0001935	endothelial cell proliferation	-3.04585	-0.968572	4/104	13655,13722,22339,22436	Egr3,Aimp1,Vegfa,Xdh
6_Member	GO Biological Processes	GO:0007169	transmembrane receptor protein tyrosine kinase signaling pathway	-2.94937	-0.909585	8/504	14205,18187,18793,19697,22339,22436,217344,226101	Vegfd,Nrp2,Plaur,Rela,Vegfa,Xdh,Rhbdf2,Myof
6_Member	GO Biological Processes	GO:0050678	regulation of epithelial cell proliferation	-2.76433	-0.766916	6/308	12273,13655,13722,22339,22436,319430	C5ar1,Egr3,Aimp1,Vegfa,Xdh,C5ar2
6_Member	GO Biological Processes	GO:0030856	regulation of epithelial cell differentiation	-2.67624	-0.705726	4/131	16175,17133,22339,22436	Il1a,Maff,Vegfa,Xdh
6_Member	GO Biological Processes	GO:0002040	sprouting angiogenesis	-2.48588	-0.570212	3/72	13655,16402,22339	Egr3,Itga5,Vegfa
6_Member	GO Biological Processes	GO:0051781	positive regulation of cell division	-2.4358	-0.527436	3/75	14205,16175,22339	Vegfd,Il1a,Vegfa
6_Member	GO Biological Processes	GO:0050673	epithelial cell proliferation	-2.3595	-0.469845	6/372	12273,13655,13722,22339,22436,319430	C5ar1,Egr3,Aimp1,Vegfa,Xdh,C5ar2
6_Member	GO Biological Processes	GO:0050679	positive regulation of epithelial cell proliferation	-2.31717	-0.445785	4/165	12273,13655,22339,319430	C5ar1,Egr3,Vegfa,C5ar2
6_Member	GO Biological Processes	GO:0030855	epithelial cell differentiation	-2.03054	-0.217151	7/572	16175,16598,17133,18793,22339,22436,216850	Il1a,Klf2,Maff,Plaur,Vegfa,Xdh,Kdm6b
6_Member	GO Biological Processes	GO:0051403	stress-activated MAPK cascade	-1.84832	-0.0782716	4/226	16175,22339,22436,211770	Il1a,Vegfa,Xdh,Trib1
6_Member	GO Biological Processes	GO:0090287	regulation of cellular response to growth factor stimulus	-1.82927	-0.0670328	4/229	14205,22339,22436,226101	Vegfd,Vegfa,Xdh,Myof
6_Member	GO Biological Processes	GO:0051302	regulation of cell division	-1.82707	-0.0665503	3/125	14205,16175,22339	Vegfd,Il1a,Vegfa
6_Member	GO Biological Processes	GO:0031098	stress-activated protein kinase signaling cascade	-1.81053	-0.0534273	4/232	16175,22339,22436,211770	Il1a,Vegfa,Xdh,Trib1
6_Member	GO Biological Processes	GO:0007167	enzyme linked receptor protein signaling pathway	-1.71978	0	8/815	14205,18187,18793,19697,22339,22436,217344,226101	Vegfd,Nrp2,Plaur,Rela,Vegfa,Xdh,Rhbdf2,Myof
6_Member	GO Biological Processes	GO:0080135	regulation of cellular response to stress	-1.71608	0	6/513	12505,16149,16175,22339,22436,83431	Cd44,Cd74,Il1a,Vegfa,Xdh,Ndel1
6_Member	GO Biological Processes	GO:0032874	positive regulation of stress-activated MAPK cascade	-1.69733	0	3/140	16175,22339,22436	Il1a,Vegfa,Xdh
6_Member	GO Biological Processes	GO:0070304	positive regulation of stress-activated protein kinase signaling cascade	-1.68926	0	3/141	16175,22339,22436	Il1a,Vegfa,Xdh
6_Member	GO Biological Processes	GO:0048771	tissue remodeling	-1.48064	0	3/170	16175,22339,22436	Il1a,Vegfa,Xdh
6_Member	GO Biological Processes	GO:0048871	multicellular organismal homeostasis	-1.33727	0	4/327	16175,20520,22339,22436	Il1a,Slc22a5,Vegfa,Xdh
6_Member	GO Biological Processes	GO:0007411	axon guidance	-1.31609	0	3/198	13654,18187,22339	Egr2,Nrp2,Vegfa
6_Member	GO Biological Processes	GO:0032872	regulation of stress-activated MAPK cascade	-1.31075	0	3/199	16175,22339,22436	Il1a,Vegfa,Xdh
6_Member	GO Biological Processes	GO:0097485	neuron projection guidance	-1.31075	0	3/199	13654,18187,22339	Egr2,Nrp2,Vegfa
6_Member	GO Biological Processes	GO:0070302	regulation of stress-activated protein kinase signaling cascade	-1.30544	0	3/200	16175,22339,22436	Il1a,Vegfa,Xdh
7_Summary	GO Biological Processes	GO:0032480	negative regulation of type I interferon production	-4.44095	-1.99331	3/16	16365,19696,19698,12475,12522,16598,319430	Acod1,Rel,Relb,Cd14,Cd83,Klf2,C5ar2
7_Member	GO Biological Processes	GO:0032480	negative regulation of type I interferon production	-4.44095	-1.99331	3/16	16365,19696,19698	Acod1,Rel,Relb
7_Member	GO Biological Processes	GO:0032479	regulation of type I interferon production	-4.01817	-1.6806	4/58	12475,16365,19696,19698	Cd14,Acod1,Rel,Relb
7_Member	GO Biological Processes	GO:0032606	type I interferon production	-3.93235	-1.6382	4/61	12475,16365,19696,19698	Cd14,Acod1,Rel,Relb
7_Member	GO Biological Processes	GO:0001818	negative regulation of cytokine production	-3.74714	-1.51866	6/200	12522,16365,16598,19696,19698,319430	Cd83,Acod1,Klf2,Rel,Relb,C5ar2
8_Summary	GO Biological Processes	GO:0045597	positive regulation of cell differentiation	-3.92103	-1.6382	13/937	12522,13655,13660,14960,16149,16905,19241,19697,20302,22339,29819,83431,211770	Cd83,Egr3,Ehd1,H2-Aa,Cd74,Lmna,Tmsb4x,Rela,Ccl3,Vegfa,Stau2,Ndel1,Trib1
8_Member	GO Biological Processes	GO:0045597	positive regulation of cell differentiation	-3.92103	-1.6382	13/937	12522,13655,13660,14960,16149,16905,19241,19697,20302,22339,29819,83431,211770	Cd83,Egr3,Ehd1,H2-Aa,Cd74,Lmna,Tmsb4x,Rela,Ccl3,Vegfa,Stau2,Ndel1,Trib1
9_Summary	GO Biological Processes	GO:0050707	regulation of cytokine secretion	-3.35593	-1.20089	5/154	12363,12475,16175,20302,319430,13058,217344,14682,83431,16905,16149,12266,13660,22339,56188	Casp4,Cd14,Il1a,Ccl3,C5ar2,Cybb,Rhbdf2,Gnaq,Ndel1,Lmna,Cd74,C3,Ehd1,Vegfa,Fxyd1
9_Member	GO Biological Processes	GO:0050707	regulation of cytokine secretion	-3.35593	-1.20089	5/154	12363,12475,16175,20302,319430	Casp4,Cd14,Il1a,Ccl3,C5ar2
9_Member	GO Biological Processes	GO:0050663	cytokine secretion	-3.11548	-1.01254	5/174	12363,12475,16175,20302,319430	Casp4,Cd14,Il1a,Ccl3,C5ar2
9_Member	GO Biological Processes	GO:0050715	positive regulation of cytokine secretion	-2.98477	-0.933289	4/108	12363,12475,16175,20302	Casp4,Cd14,Il1a,Ccl3
9_Member	GO Biological Processes	GO:0032680	regulation of tumor necrosis factor production	-2.80231	-0.784801	4/121	12475,13058,20302,319430	Cd14,Cybb,Ccl3,C5ar2
9_Member	GO Biological Processes	GO:0032640	tumor necrosis factor production	-2.78919	-0.777839	4/122	12475,13058,20302,319430	Cd14,Cybb,Ccl3,C5ar2
9_Member	GO Biological Processes	GO:1903555	regulation of tumor necrosis factor superfamily cytokine production	-2.77619	-0.773916	4/123	12475,13058,20302,319430	Cd14,Cybb,Ccl3,C5ar2
9_Member	GO Biological Processes	GO:0071706	tumor necrosis factor superfamily cytokine production	-2.75053	-0.765504	4/125	12475,13058,20302,319430	Cd14,Cybb,Ccl3,C5ar2
9_Member	GO Biological Processes	GO:0032760	positive regulation of tumor necrosis factor production	-2.50308	-0.582475	3/71	12475,13058,20302	Cd14,Cybb,Ccl3
9_Member	GO Biological Processes	GO:1903557	positive regulation of tumor necrosis factor superfamily cytokine production	-2.48588	-0.570212	3/72	12475,13058,20302	Cd14,Cybb,Ccl3
9_Member	GO Biological Processes	GO:0050708	regulation of protein secretion	-2.21394	-0.362472	6/399	12363,12475,16175,20302,217344,319430	Casp4,Cd14,Il1a,Ccl3,Rhbdf2,C5ar2
9_Member	GO Biological Processes	GO:0051223	regulation of protein transport	-1.98512	-0.184025	8/729	12363,12475,14682,16175,20302,83431,217344,319430	Casp4,Cd14,Gnaq,Il1a,Ccl3,Ndel1,Rhbdf2,C5ar2
9_Member	GO Biological Processes	GO:0032880	regulation of protein localization	-1.83292	-0.0677614	9/934	12363,12475,14682,16175,16905,20302,83431,217344,319430	Casp4,Cd14,Gnaq,Il1a,Lmna,Ccl3,Ndel1,Rhbdf2,C5ar2
9_Member	GO Biological Processes	GO:0009306	protein secretion	-1.83173	-0.0677614	6/483	12363,12475,16175,20302,217344,319430	Casp4,Cd14,Il1a,Ccl3,Rhbdf2,C5ar2
9_Member	GO Biological Processes	GO:0070201	regulation of establishment of protein localization	-1.80749	-0.0520939	8/785	12363,12475,14682,16175,20302,83431,217344,319430	Casp4,Cd14,Gnaq,Il1a,Ccl3,Ndel1,Rhbdf2,C5ar2
9_Member	GO Biological Processes	GO:0050714	positive regulation of protein secretion	-1.78599	-0.0356598	4/236	12363,12475,16175,20302	Casp4,Cd14,Il1a,Ccl3
9_Member	GO Biological Processes	GO:0051046	regulation of secretion	-1.55273	0	7/715	12363,12475,16149,16175,20302,217344,319430	Casp4,Cd14,Cd74,Il1a,Ccl3,Rhbdf2,C5ar2
9_Member	GO Biological Processes	GO:0051050	positive regulation of transport	-1.36539	0	8/956	12266,12363,12475,13660,16175,20302,22339,56188	C3,Casp4,Cd14,Ehd1,Il1a,Ccl3,Vegfa,Fxyd1
10_Summary	GO Biological Processes	GO:0060548	negative regulation of cell death	-3.35	-1.1992	12/934	12273,12505,13655,14682,16149,16402,16905,18793,19696,19697,22339,98170,14205,208266,319430	C5ar1,Cd44,Egr3,Gnaq,Cd74,Itga5,Lmna,Plaur,Rel,Rela,Vegfa,Tmem132a,Vegfd,Dot1l,C5ar2
10_Member	GO Biological Processes	GO:0060548	negative regulation of cell death	-3.35	-1.1992	12/934	12273,12505,13655,14682,16149,16402,16905,18793,19696,19697,22339,98170	C5ar1,Cd44,Egr3,Gnaq,Cd74,Itga5,Lmna,Plaur,Rel,Rela,Vegfa,Tmem132a
10_Member	GO Biological Processes	GO:0043069	negative regulation of programmed cell death	-3.14106	-1.0305	11/848	12273,12505,13655,14682,16149,16402,16905,18793,19697,22339,98170	C5ar1,Cd44,Egr3,Gnaq,Cd74,Itga5,Lmna,Plaur,Rela,Vegfa,Tmem132a
10_Member	GO Biological Processes	GO:0043066	negative regulation of apoptotic process	-2.64845	-0.680711	10/833	12273,12505,13655,14682,16149,16402,16905,18793,19697,22339	C5ar1,Cd44,Egr3,Gnaq,Cd74,Itga5,Lmna,Plaur,Rela,Vegfa
10_Member	GO Biological Processes	GO:0008284	positive regulation of cell proliferation	-2.12261	-0.293423	9/837	12273,13655,14205,14682,16149,19697,22339,208266,319430	C5ar1,Egr3,Vegfd,Gnaq,Cd74,Rela,Vegfa,Dot1l,C5ar2
11_Summary	GO Biological Processes	GO:0051336	regulation of hydrolase activity	-3.17913	-1.06082	11/839	12505,14682,18793,20302,21353,22339,22436,50778,54720,83431,209294,16149,26397,100737,211770	Cd44,Gnaq,Plaur,Ccl3,Tank,Vegfa,Xdh,Rgs1,Rcan1,Ndel1,Csta1,Cd74,Map2k3,Dcun1d4,Trib1
11_Member	GO Biological Processes	GO:0051336	regulation of hydrolase activity	-3.17913	-1.06082	11/839	12505,14682,18793,20302,21353,22339,22436,50778,54720,83431,209294	Cd44,Gnaq,Plaur,Ccl3,Tank,Vegfa,Xdh,Rgs1,Rcan1,Ndel1,Csta1
11_Member	GO Biological Processes	GO:0043085	positive regulation of catalytic activity	-2.89297	-0.862873	11/910	14682,16149,20302,21353,22339,22436,26397,50778,83431,100737,211770	Gnaq,Cd74,Ccl3,Tank,Vegfa,Xdh,Map2k3,Rgs1,Ndel1,Dcun1d4,Trib1
11_Member	GO Biological Processes	GO:0051345	positive regulation of hydrolase activity	-2.71111	-0.734993	7/428	14682,20302,21353,22339,22436,50778,83431	Gnaq,Ccl3,Tank,Vegfa,Xdh,Rgs1,Ndel1
11_Member	GO Biological Processes	GO:0043547	positive regulation of GTPase activity	-1.35445	0	3/191	20302,50778,83431	Ccl3,Rgs1,Ndel1
12_Summary	GO Biological Processes	GO:0006874	cellular calcium ion homeostasis	-3.05326	-0.968804	7/373	12273,13367,20302,20310,56188,214111,317750,19696,22339	C5ar1,Diaph1,Ccl3,Cxcl2,Fxyd1,Slc24a1,Slc24a5,Rel,Vegfa
12_Member	GO Biological Processes	GO:0006874	cellular calcium ion homeostasis	-3.05326	-0.968804	7/373	12273,13367,20302,20310,56188,214111,317750	C5ar1,Diaph1,Ccl3,Cxcl2,Fxyd1,Slc24a1,Slc24a5
12_Member	GO Biological Processes	GO:0055074	calcium ion homeostasis	-2.96052	-0.916068	7/387	12273,13367,20302,20310,56188,214111,317750	C5ar1,Diaph1,Ccl3,Cxcl2,Fxyd1,Slc24a1,Slc24a5
12_Member	GO Biological Processes	GO:0072503	cellular divalent inorganic cation homeostasis	-2.89676	-0.863456	7/397	12273,13367,20302,20310,56188,214111,317750	C5ar1,Diaph1,Ccl3,Cxcl2,Fxyd1,Slc24a1,Slc24a5
12_Member	GO Biological Processes	GO:0072507	divalent inorganic cation homeostasis	-2.76324	-0.766916	7/419	12273,13367,20302,20310,56188,214111,317750	C5ar1,Diaph1,Ccl3,Cxcl2,Fxyd1,Slc24a1,Slc24a5
12_Member	GO Biological Processes	GO:0006875	cellular metal ion homeostasis	-2.51051	-0.584174	7/465	12273,13367,20302,20310,56188,214111,317750	C5ar1,Diaph1,Ccl3,Cxcl2,Fxyd1,Slc24a1,Slc24a5
12_Member	GO Biological Processes	GO:0051480	regulation of cytosolic calcium ion concentration	-2.22056	-0.366549	5/280	12273,13367,20302,20310,56188	C5ar1,Diaph1,Ccl3,Cxcl2,Fxyd1
12_Member	GO Biological Processes	GO:0030003	cellular cation homeostasis	-2.21224	-0.362472	7/528	12273,13367,20302,20310,56188,214111,317750	C5ar1,Diaph1,Ccl3,Cxcl2,Fxyd1,Slc24a1,Slc24a5
12_Member	GO Biological Processes	GO:0055065	metal ion homeostasis	-2.18629	-0.342799	7/534	12273,13367,20302,20310,56188,214111,317750	C5ar1,Diaph1,Ccl3,Cxcl2,Fxyd1,Slc24a1,Slc24a5
12_Member	GO Biological Processes	GO:0006873	cellular ion homeostasis	-2.14808	-0.312823	7/543	12273,13367,20302,20310,56188,214111,317750	C5ar1,Diaph1,Ccl3,Cxcl2,Fxyd1,Slc24a1,Slc24a5
12_Member	GO Biological Processes	GO:0055080	cation homeostasis	-1.90268	-0.121059	7/606	12273,13367,20302,20310,56188,214111,317750	C5ar1,Diaph1,Ccl3,Cxcl2,Fxyd1,Slc24a1,Slc24a5
12_Member	GO Biological Processes	GO:0070997	neuron death	-1.85921	-0.086506	5/344	12273,19696,20302,20310,22339	C5ar1,Rel,Ccl3,Cxcl2,Vegfa
12_Member	GO Biological Processes	GO:0098771	inorganic ion homeostasis	-1.8459	-0.0782716	7/622	12273,13367,20302,20310,56188,214111,317750	C5ar1,Diaph1,Ccl3,Cxcl2,Fxyd1,Slc24a1,Slc24a5
12_Member	GO Biological Processes	GO:0050801	ion homeostasis	-1.72214	0	7/659	12273,13367,20302,20310,56188,214111,317750	C5ar1,Diaph1,Ccl3,Cxcl2,Fxyd1,Slc24a1,Slc24a5
12_Member	GO Biological Processes	GO:0007204	positive regulation of cytosolic calcium ion concentration	-1.71532	0	4/248	12273,13367,20302,20310	C5ar1,Diaph1,Ccl3,Cxcl2
12_Member	GO Biological Processes	GO:0055082	cellular chemical homeostasis	-1.66856	0	7/676	12273,13367,20302,20310,56188,214111,317750	C5ar1,Diaph1,Ccl3,Cxcl2,Fxyd1,Slc24a1,Slc24a5
12_Member	GO Biological Processes	GO:1901214	regulation of neuron death	-1.41229	0	4/309	12273,19696,20302,22339	C5ar1,Rel,Ccl3,Vegfa
12_Member	GO Biological Processes	GO:0019725	cellular homeostasis	-1.3893	0	7/776	12273,13367,20302,20310,56188,214111,317750	C5ar1,Diaph1,Ccl3,Cxcl2,Fxyd1,Slc24a1,Slc24a5
13_Summary	GO Biological Processes	GO:0030029	actin filament-based process	-3.02056	-0.953002	9/613	11867,12363,13367,14457,16175,19241,20410,29819,56188,83431,70012	Arpc1b,Casp4,Diaph1,Gas7,Il1a,Tmsb4x,Sorbs3,Stau2,Fxyd1,Ndel1,Cep85
13_Member	GO Biological Processes	GO:0030029	actin filament-based process	-3.02056	-0.953002	9/613	11867,12363,13367,14457,16175,19241,20410,29819,56188	Arpc1b,Casp4,Diaph1,Gas7,Il1a,Tmsb4x,Sorbs3,Stau2,Fxyd1
13_Member	GO Biological Processes	GO:0030036	actin cytoskeleton organization	-2.73033	-0.748537	8/546	11867,12363,13367,14457,16175,19241,20410,29819	Arpc1b,Casp4,Diaph1,Gas7,Il1a,Tmsb4x,Sorbs3,Stau2
13_Member	GO Biological Processes	GO:0007015	actin filament organization	-2.68778	-0.714472	6/319	11867,12363,13367,14457,19241,20410	Arpc1b,Casp4,Diaph1,Gas7,Tmsb4x,Sorbs3
13_Member	GO Biological Processes	GO:0032970	regulation of actin filament-based process	-1.98405	-0.184025	5/320	11867,16175,20410,29819,56188	Arpc1b,Il1a,Sorbs3,Stau2,Fxyd1
13_Member	GO Biological Processes	GO:0051258	protein polymerization	-1.88734	-0.111094	4/220	11867,13367,14457,83431	Arpc1b,Diaph1,Gas7,Ndel1
13_Member	GO Biological Processes	GO:0030041	actin filament polymerization	-1.63456	0	3/148	11867,13367,14457	Arpc1b,Diaph1,Gas7
13_Member	GO Biological Processes	GO:0051493	regulation of cytoskeleton organization	-1.56684	0	5/410	11867,16175,20410,29819,70012	Arpc1b,Il1a,Sorbs3,Stau2,Cep85
13_Member	GO Biological Processes	GO:0032956	regulation of actin cytoskeleton organization	-1.53128	0	4/283	11867,16175,20410,29819	Arpc1b,Il1a,Sorbs3,Stau2
13_Member	GO Biological Processes	GO:0008154	actin polymerization or depolymerization	-1.43658	0	3/177	11867,13367,14457	Arpc1b,Diaph1,Gas7
14_Summary	GO Biological Processes	GO:0002683	negative regulation of immune system process	-2.99975	-0.943325	7/381	12505,14960,14961,16149,16365,211770,319430,13722,16175,16905,22436	Cd44,H2-Aa,H2-Ab1,Cd74,Acod1,Trib1,C5ar2,Aimp1,Il1a,Lmna,Xdh
14_Member	GO Biological Processes	GO:0002683	negative regulation of immune system process	-2.99975	-0.943325	7/381	12505,14960,14961,16149,16365,211770,319430	Cd44,H2-Aa,H2-Ab1,Cd74,Acod1,Trib1,C5ar2
14_Member	GO Biological Processes	GO:0008285	negative regulation of cell proliferation	-2.4228	-0.519237	8/613	12505,13722,14960,14961,16175,16905,22436,211770	Cd44,Aimp1,H2-Aa,H2-Ab1,Il1a,Lmna,Xdh,Trib1
14_Member	GO Biological Processes	GO:0032102	negative regulation of response to external stimulus	-1.61688	0	4/266	12505,16365,211770,319430	Cd44,Acod1,Trib1,C5ar2
15_Summary	GO Biological Processes	GO:0002573	myeloid leukocyte differentiation	-2.92451	-0.887975	5/192	16188,19698,20302,22339,211770,16598,13654,18034	Il3ra,Relb,Ccl3,Vegfa,Trib1,Klf2,Egr2,Nfkb2
15_Member	GO Biological Processes	GO:0002573	myeloid leukocyte differentiation	-2.92451	-0.887975	5/192	16188,19698,20302,22339,211770	Il3ra,Relb,Ccl3,Vegfa,Trib1
15_Member	GO Biological Processes	GO:0030099	myeloid cell differentiation	-2.41683	-0.515643	6/362	16188,16598,19698,20302,22339,211770	Il3ra,Klf2,Relb,Ccl3,Vegfa,Trib1
15_Member	GO Biological Processes	GO:0048511	rhythmic process	-1.44303	0	4/302	13654,18034,19698,22339	Egr2,Nfkb2,Relb,Vegfa
16_Summary	GO Biological Processes	GO:0032675	regulation of interleukin-6 production	-2.84242	-0.815499	4/118	14205,16175,16598,319430	Vegfd,Il1a,Klf2,C5ar2
16_Member	GO Biological Processes	GO:0032675	regulation of interleukin-6 production	-2.84242	-0.815499	4/118	14205,16175,16598,319430	Vegfd,Il1a,Klf2,C5ar2
16_Member	GO Biological Processes	GO:0032635	interleukin-6 production	-2.77619	-0.773916	4/123	14205,16175,16598,319430	Vegfd,Il1a,Klf2,C5ar2
17_Summary	GO Biological Processes	GO:2001234	negative regulation of apoptotic signaling pathway	-2.78044	-0.773916	5/207	12505,16149,16905,18793,19697,21353,22339,22436,209294,12266,211770,16402,16598,20520,13367,16365,50778,12363,16175,14682,70012	Cd44,Cd74,Lmna,Plaur,Rela,Tank,Vegfa,Xdh,Csta1,C3,Trib1,Itga5,Klf2,Slc22a5,Diaph1,Acod1,Rgs1,Casp4,Il1a,Gnaq,Cep85
17_Member	GO Biological Processes	GO:2001234	negative regulation of apoptotic signaling pathway	-2.78044	-0.773916	5/207	12505,16149,16905,18793,19697	Cd44,Cd74,Lmna,Plaur,Rela
17_Member	GO Biological Processes	GO:0052547	regulation of peptidase activity	-2.55019	-0.611859	6/340	12505,18793,21353,22339,22436,209294	Cd44,Plaur,Tank,Vegfa,Xdh,Csta1
17_Member	GO Biological Processes	GO:0030162	regulation of proteolysis	-2.50977	-0.584174	8/593	12266,12505,18793,21353,22339,22436,209294,211770	C3,Cd44,Plaur,Tank,Vegfa,Xdh,Csta1,Trib1
17_Member	GO Biological Processes	GO:0043154	negative regulation of cysteine-type endopeptidase activity involved in apoptotic process	-2.38787	-0.493743	3/78	12505,18793,22339	Cd44,Plaur,Vegfa
17_Member	GO Biological Processes	GO:2000117	negative regulation of cysteine-type endopeptidase activity	-2.35702	-0.469845	3/80	12505,18793,22339	Cd44,Plaur,Vegfa
17_Member	GO Biological Processes	GO:1902106	negative regulation of leukocyte differentiation	-2.34191	-0.459308	3/81	12505,16149,211770	Cd44,Cd74,Trib1
17_Member	GO Biological Processes	GO:0050731	positive regulation of peptidyl-tyrosine phosphorylation	-2.33585	-0.455514	4/163	12505,16149,16402,22339	Cd44,Cd74,Itga5,Vegfa
17_Member	GO Biological Processes	GO:2001243	negative regulation of intrinsic apoptotic signaling pathway	-2.28347	-0.420128	3/85	12505,16149,18793	Cd44,Cd74,Plaur
17_Member	GO Biological Processes	GO:0048872	homeostasis of number of cells	-2.20777	-0.360098	5/282	12505,16149,16598,20520,22339	Cd44,Cd74,Klf2,Slc22a5,Vegfa
17_Member	GO Biological Processes	GO:0032845	negative regulation of homeostatic process	-2.17653	-0.335112	4/181	12505,13367,16149,22339	Cd44,Diaph1,Cd74,Vegfa
17_Member	GO Biological Processes	GO:0043281	regulation of cysteine-type endopeptidase activity involved in apoptotic process	-2.15997	-0.320617	4/183	12505,18793,22339,22436	Cd44,Plaur,Vegfa,Xdh
17_Member	GO Biological Processes	GO:0009968	negative regulation of signal transduction	-2.10672	-0.281538	10/996	12505,16149,16365,16905,18793,19697,21353,22436,50778,211770	Cd44,Cd74,Acod1,Lmna,Plaur,Rela,Tank,Xdh,Rgs1,Trib1
17_Member	GO Biological Processes	GO:0002821	positive regulation of adaptive immune response	-2.10052	-0.27733	3/99	12266,12505,16149	C3,Cd44,Cd74
17_Member	GO Biological Processes	GO:2000116	regulation of cysteine-type endopeptidase activity	-2.05728	-0.238031	4/196	12505,18793,22339,22436	Cd44,Plaur,Vegfa,Xdh
17_Member	GO Biological Processes	GO:0097190	apoptotic signaling pathway	-2.03839	-0.221101	7/570	12363,12505,16149,16175,16905,18793,19697	Casp4,Cd44,Cd74,Il1a,Lmna,Plaur,Rela
17_Member	GO Biological Processes	GO:1902532	negative regulation of intracellular signal transduction	-1.97065	-0.17437	6/450	12505,16149,18793,19697,21353,22436	Cd44,Cd74,Plaur,Rela,Tank,Xdh
17_Member	GO Biological Processes	GO:0010466	negative regulation of peptidase activity	-1.94835	-0.155781	4/211	12505,18793,22339,209294	Cd44,Plaur,Vegfa,Csta1
17_Member	GO Biological Processes	GO:0010951	negative regulation of endopeptidase activity	-1.9341	-0.147038	3/114	12505,18793,22339	Cd44,Plaur,Vegfa
17_Member	GO Biological Processes	GO:0050730	regulation of peptidyl-tyrosine phosphorylation	-1.90064	-0.121039	4/218	12505,16149,16402,22339	Cd44,Cd74,Itga5,Vegfa
17_Member	GO Biological Processes	GO:0043086	negative regulation of catalytic activity	-1.78777	-0.0357558	7/639	12505,14682,18793,22339,70012,209294,211770	Cd44,Gnaq,Plaur,Vegfa,Cep85,Csta1,Trib1
17_Member	GO Biological Processes	GO:0052548	regulation of endopeptidase activity	-1.76791	-0.025656	4/239	12505,18793,22339,22436	Cd44,Plaur,Vegfa,Xdh
17_Member	GO Biological Processes	GO:1903707	negative regulation of hemopoiesis	-1.76441	-0.025656	3/132	12505,16149,211770	Cd44,Cd74,Trib1
17_Member	GO Biological Processes	GO:2001233	regulation of apoptotic signaling pathway	-1.72692	0	5/372	12505,16149,16905,18793,19697	Cd44,Cd74,Lmna,Plaur,Rela
17_Member	GO Biological Processes	GO:0051248	negative regulation of protein metabolic process	-1.7007	0	9/984	12505,14682,18793,19697,22339,22436,70012,209294,211770	Cd44,Gnaq,Plaur,Rela,Vegfa,Xdh,Cep85,Csta1,Trib1
17_Member	GO Biological Processes	GO:2001242	regulation of intrinsic apoptotic signaling pathway	-1.68125	0	3/142	12505,16149,18793	Cd44,Cd74,Plaur
17_Member	GO Biological Processes	GO:0002819	regulation of adaptive immune response	-1.64219	0	3/147	12266,12505,16149	C3,Cd44,Cd74
17_Member	GO Biological Processes	GO:0002262	myeloid cell homeostasis	-1.59003	0	3/154	12505,16598,22339	Cd44,Klf2,Vegfa
17_Member	GO Biological Processes	GO:0097193	intrinsic apoptotic signaling pathway	-1.58082	0	4/273	12363,12505,16149,18793	Casp4,Cd44,Cd74,Plaur
17_Member	GO Biological Processes	GO:0018108	peptidyl-tyrosine phosphorylation	-1.55577	0	4/278	12505,16149,16402,22339	Cd44,Cd74,Itga5,Vegfa
17_Member	GO Biological Processes	GO:0045861	negative regulation of proteolysis	-1.55083	0	4/279	12505,18793,22339,209294	Cd44,Plaur,Vegfa,Csta1
17_Member	GO Biological Processes	GO:0048732	gland development	-1.54725	0	5/415	12505,18793,19697,22339,22436	Cd44,Plaur,Rela,Vegfa,Xdh
17_Member	GO Biological Processes	GO:0018212	peptidyl-tyrosine modification	-1.54591	0	4/280	12505,16149,16402,22339	Cd44,Cd74,Itga5,Vegfa
17_Member	GO Biological Processes	GO:0048608	reproductive structure development	-1.52035	0	5/422	12505,16175,18793,20520,22339	Cd44,Il1a,Plaur,Slc22a5,Vegfa
17_Member	GO Biological Processes	GO:0044092	negative regulation of molecular function	-1.51293	0	8/893	12505,14682,16365,18793,22339,70012,209294,211770	Cd44,Gnaq,Acod1,Plaur,Vegfa,Cep85,Csta1,Trib1
17_Member	GO Biological Processes	GO:0061458	reproductive system development	-1.50524	0	5/426	12505,16175,18793,20520,22339	Cd44,Il1a,Plaur,Slc22a5,Vegfa
17_Member	GO Biological Processes	GO:0032269	negative regulation of cellular protein metabolic process	-1.43132	0	8/927	12505,14682,18793,22339,22436,70012,209294,211770	Cd44,Gnaq,Plaur,Vegfa,Xdh,Cep85,Csta1,Trib1
17_Member	GO Biological Processes	GO:0032844	regulation of homeostatic process	-1.391	0	5/458	12505,13367,16149,20520,22339	Cd44,Diaph1,Cd74,Slc22a5,Vegfa
18_Summary	GO Biological Processes	GO:0008360	regulation of cell shape	-2.6288	-0.663823	4/135	13367,14457,20302,22339,14682,18187,83431,12273,13654,216850,12505,13660,29819	Diaph1,Gas7,Ccl3,Vegfa,Gnaq,Nrp2,Ndel1,C5ar1,Egr2,Kdm6b,Cd44,Ehd1,Stau2
18_Member	GO Biological Processes	GO:0008360	regulation of cell shape	-2.6288	-0.663823	4/135	13367,14457,20302,22339	Diaph1,Gas7,Ccl3,Vegfa
18_Member	GO Biological Processes	GO:0021954	central nervous system neuron development	-2.32701	-0.45064	3/82	14682,18187,83431	Gnaq,Nrp2,Ndel1
18_Member	GO Biological Processes	GO:0007420	brain development	-2.07014	-0.248928	7/562	12273,13367,13654,14682,18187,83431,216850	C5ar1,Diaph1,Egr2,Gnaq,Nrp2,Ndel1,Kdm6b
18_Member	GO Biological Processes	GO:0031175	neuron projection development	-1.96147	-0.167049	9/889	12505,13367,13654,13660,14457,18187,22339,29819,83431	Cd44,Diaph1,Egr2,Ehd1,Gas7,Nrp2,Vegfa,Stau2,Ndel1
18_Member	GO Biological Processes	GO:0060322	head development	-1.89907	-0.121039	7/607	12273,13367,13654,14682,18187,83431,216850	C5ar1,Diaph1,Egr2,Gnaq,Nrp2,Ndel1,Kdm6b
18_Member	GO Biological Processes	GO:0048675	axon extension	-1.84571	-0.0782716	3/123	18187,22339,83431	Nrp2,Vegfa,Ndel1
18_Member	GO Biological Processes	GO:0021543	pallium development	-1.68926	0	3/141	18187,83431,216850	Nrp2,Ndel1,Kdm6b
18_Member	GO Biological Processes	GO:0022604	regulation of cell morphogenesis	-1.57227	0	6/554	13367,14457,20302,22339,29819,83431	Diaph1,Gas7,Ccl3,Vegfa,Stau2,Ndel1
18_Member	GO Biological Processes	GO:1990138	neuron projection extension	-1.54749	0	3/160	18187,22339,83431	Nrp2,Vegfa,Ndel1
18_Member	GO Biological Processes	GO:0048812	neuron projection morphogenesis	-1.52653	0	6/568	13654,14457,18187,22339,29819,83431	Egr2,Gas7,Nrp2,Vegfa,Stau2,Ndel1
18_Member	GO Biological Processes	GO:0007417	central nervous system development	-1.39687	0	7/773	12273,13367,13654,14682,18187,83431,216850	C5ar1,Diaph1,Egr2,Gnaq,Nrp2,Ndel1,Kdm6b
18_Member	GO Biological Processes	GO:0048858	cell projection morphogenesis	-1.3018	0	7/812	13654,13660,14457,18187,22339,29819,83431	Egr2,Ehd1,Gas7,Nrp2,Vegfa,Stau2,Ndel1
19_Summary	GO Biological Processes	GO:0007422	peripheral nervous system development	-2.61214	-0.653227	3/65	13654,13655,19697	Egr2,Egr3,Rela
19_Member	GO Biological Processes	GO:0007422	peripheral nervous system development	-2.61214	-0.653227	3/65	13654,13655,19697	Egr2,Egr3,Rela
20_Summary	GO Biological Processes	GO:0061061	muscle structure development	-2.39326	-0.496793	8/620	13654,13660,16905,17133,19241,22339,54720,216850,22436,14682,18187,20520	Egr2,Ehd1,Lmna,Maff,Tmsb4x,Vegfa,Rcan1,Kdm6b,Xdh,Gnaq,Nrp2,Slc22a5
20_Member	GO Biological Processes	GO:0061061	muscle structure development	-2.39326	-0.496793	8/620	13654,13660,16905,17133,19241,22339,54720,216850	Egr2,Ehd1,Lmna,Maff,Tmsb4x,Vegfa,Rcan1,Kdm6b
20_Member	GO Biological Processes	GO:0051146	striated muscle cell differentiation	-2.32018	-0.446575	5/265	13660,16905,22339,54720,216850	Ehd1,Lmna,Vegfa,Rcan1,Kdm6b
20_Member	GO Biological Processes	GO:0042692	muscle cell differentiation	-2.28242	-0.420128	6/386	13660,16905,19241,22339,54720,216850	Ehd1,Lmna,Tmsb4x,Vegfa,Rcan1,Kdm6b
20_Member	GO Biological Processes	GO:0014706	striated muscle tissue development	-2.22949	-0.373347	6/396	13654,16905,17133,22339,54720,216850	Egr2,Lmna,Maff,Vegfa,Rcan1,Kdm6b
20_Member	GO Biological Processes	GO:0045446	endothelial cell differentiation	-2.14971	-0.312823	3/95	22339,22436,216850	Vegfa,Xdh,Kdm6b
20_Member	GO Biological Processes	GO:0060537	muscle tissue development	-2.12858	-0.297375	6/416	13654,16905,17133,22339,54720,216850	Egr2,Lmna,Maff,Vegfa,Rcan1,Kdm6b
20_Member	GO Biological Processes	GO:0003158	endothelium development	-1.97596	-0.177808	3/110	22339,22436,216850	Vegfa,Xdh,Kdm6b
20_Member	GO Biological Processes	GO:0055007	cardiac muscle cell differentiation	-1.91379	-0.130361	3/116	16905,22339,216850	Lmna,Vegfa,Kdm6b
20_Member	GO Biological Processes	GO:0035051	cardiocyte differentiation	-1.64987	0	3/146	16905,22339,216850	Lmna,Vegfa,Kdm6b
20_Member	GO Biological Processes	GO:0055002	striated muscle cell development	-1.59003	0	3/154	16905,22339,54720	Lmna,Vegfa,Rcan1
20_Member	GO Biological Processes	GO:0007507	heart development	-1.56894	0	6/555	14682,16905,18187,20520,22339,216850	Gnaq,Lmna,Nrp2,Slc22a5,Vegfa,Kdm6b
20_Member	GO Biological Processes	GO:0055001	muscle cell development	-1.48064	0	3/170	16905,22339,54720	Lmna,Vegfa,Rcan1

## Sheet: Cluster 5
GroupID	Category	Term	Description	LogP	Log(q-value)	InTerm_InList	Genes	Symbols
1_Summary	GO Biological Processes	GO:0048524	positive regulation of viral process	-4.54553	-0.38189	6/77	13194,18563,18643,66354,73158,80861,11479,20723	Ddb1,Pcx,Pfn1,Snw1,Larp1,Dhx58,Acvr1b,Serpinb9
1_Member	GO Biological Processes	GO:0048524	positive regulation of viral process	-4.54553	-0.38189	6/77	13194,18563,18643,66354,73158,80861	Ddb1,Pcx,Pfn1,Snw1,Larp1,Dhx58
1_Member	GO Biological Processes	GO:0043902	positive regulation of multi-organism process	-4.01087	-0.215318	7/138	11479,13194,18563,18643,66354,73158,80861	Acvr1b,Ddb1,Pcx,Pfn1,Snw1,Larp1,Dhx58
1_Member	GO Biological Processes	GO:1903902	positive regulation of viral life cycle	-3.87466	-0.215318	5/64	13194,18563,18643,66354,73158	Ddb1,Pcx,Pfn1,Snw1,Larp1
1_Member	GO Biological Processes	GO:1903900	regulation of viral life cycle	-2.31383	0	5/142	13194,18563,18643,66354,73158	Ddb1,Pcx,Pfn1,Snw1,Larp1
1_Member	GO Biological Processes	GO:0051702	interaction with symbiont	-1.9965	0	3/58	13194,18563,66354	Ddb1,Pcx,Snw1
1_Member	GO Biological Processes	GO:0051817	modification of morphology or physiology of other organism involved in symbiotic interaction	-1.68227	0	3/76	18563,20723,66354	Pcx,Serpinb9,Snw1
1_Member	GO Biological Processes	GO:0019058	viral life cycle	-1.67302	0	5/205	13194,18563,18643,66354,73158	Ddb1,Pcx,Pfn1,Snw1,Larp1
1_Member	GO Biological Processes	GO:0035821	modification of morphology or physiology of other organism	-1.59638	0	3/82	18563,20723,66354	Pcx,Serpinb9,Snw1
1_Member	GO Biological Processes	GO:0050792	regulation of viral process	-1.57942	0	6/294	13194,18563,18643,66354,73158,80861	Ddb1,Pcx,Pfn1,Snw1,Larp1,Dhx58
1_Member	GO Biological Processes	GO:0043903	regulation of symbiosis, encompassing mutualism through parasitism	-1.40415	0	6/324	13194,18563,18643,66354,73158,80861	Ddb1,Pcx,Pfn1,Snw1,Larp1,Dhx58
1_Member	GO Biological Processes	GO:0043900	regulation of multi-organism process	-1.32533	0	7/427	11479,13194,18563,18643,66354,73158,80861	Acvr1b,Ddb1,Pcx,Pfn1,Snw1,Larp1,Dhx58
2_Summary	GO Biological Processes	GO:0006897	endocytosis	-3.7769	-0.215318	13/510	11803,12934,14129,15162,16414,16973,21813,27008,100102,104759,105245,214585,240055	Aplp1,Dpysl2,Fcgr1,Hck,Itgb2,Lrp5,Tgfbr2,Micall1,Pcsk9,Pld4,Txndc5,Spg11,Neurl1b
2_Member	GO Biological Processes	GO:0006897	endocytosis	-3.7769	-0.215318	13/510	11803,12934,14129,15162,16414,16973,21813,27008,100102,104759,105245,214585,240055	Aplp1,Dpysl2,Fcgr1,Hck,Itgb2,Lrp5,Tgfbr2,Micall1,Pcsk9,Pld4,Txndc5,Spg11,Neurl1b
2_Member	GO Biological Processes	GO:0006909	phagocytosis	-2.61318	0	6/176	14129,15162,16414,104759,105245,214585	Fcgr1,Hck,Itgb2,Pld4,Txndc5,Spg11
2_Member	GO Biological Processes	GO:0006898	receptor-mediated endocytosis	-1.89276	0	5/180	14129,16414,21813,27008,100102	Fcgr1,Itgb2,Tgfbr2,Micall1,Pcsk9
3_Summary	GO Biological Processes	GO:0044712	single-organism catabolic process	-3.23798	0	14/657	15212,15488,16973,17939,30940,58223,71207,74091,104759,105501,108079,108159,207728,231871	Hexb,Hsd17b4,Lrp5,Naga,Usp25,Mmp19,Nudt4,Npl,Pld4,Abhd4,Prkaa2,Ubxn8,Pde2a,Daglb
3_Member	GO Biological Processes	GO:0044712	single-organism catabolic process	-3.23798	0	14/657	15212,15488,16973,17939,30940,58223,71207,74091,104759,105501,108079,108159,207728,231871	Hexb,Hsd17b4,Lrp5,Naga,Usp25,Mmp19,Nudt4,Npl,Pld4,Abhd4,Prkaa2,Ubxn8,Pde2a,Daglb
3_Member	GO Biological Processes	GO:1901136	carbohydrate derivative catabolic process	-1.99955	0	4/109	15212,17939,71207,207728	Hexb,Naga,Nudt4,Pde2a
3_Member	GO Biological Processes	GO:0016042	lipid catabolic process	-1.78204	0	6/264	15212,15488,17939,104759,105501,231871	Hexb,Hsd17b4,Naga,Pld4,Abhd4,Daglb
4_Summary	GO Biological Processes	GO:0032103	positive regulation of response to external stimulus	-3.09524	0	8/254	11690,12803,14129,57266,66354,80861,207728,269878	Alox5ap,Cntf,Fcgr1,Cxcl14,Snw1,Dhx58,Pde2a,Megf8
4_Member	GO Biological Processes	GO:0032103	positive regulation of response to external stimulus	-3.09524	0	8/254	11690,12803,14129,57266,66354,80861,207728,269878	Alox5ap,Cntf,Fcgr1,Cxcl14,Snw1,Dhx58,Pde2a,Megf8
5_Summary	GO Biological Processes	GO:0044255	cellular lipid metabolic process	-3.03045	0	16/853	11307,11690,14421,15212,15488,17939,18563,19156,20449,66844,84095,99712,100102,108079,231871,242291	Abcg1,Alox5ap,B4galnt1,Hexb,Hsd17b4,Naga,Pcx,Psap,St8sia1,Ormdl2,Pi4k2a,Cept1,Pcsk9,Prkaa2,Daglb,Impad1
5_Member	GO Biological Processes	GO:0044255	cellular lipid metabolic process	-3.03045	0	16/853	11307,11690,14421,15212,15488,17939,18563,19156,20449,66844,84095,99712,100102,108079,231871,242291	Abcg1,Alox5ap,B4galnt1,Hexb,Hsd17b4,Naga,Pcx,Psap,St8sia1,Ormdl2,Pi4k2a,Cept1,Pcsk9,Prkaa2,Daglb,Impad1
5_Member	GO Biological Processes	GO:0030258	lipid modification	-1.91203	0	5/178	11307,14421,15488,84095,242291	Abcg1,B4galnt1,Hsd17b4,Pi4k2a,Impad1
5_Member	GO Biological Processes	GO:0008610	lipid biosynthetic process	-1.82591	0	9/497	11307,11690,14421,15212,18563,66844,84095,99712,108079	Abcg1,Alox5ap,B4galnt1,Hexb,Pcx,Ormdl2,Pi4k2a,Cept1,Prkaa2
5_Member	GO Biological Processes	GO:0008654	phospholipid biosynthetic process	-1.73208	0	4/131	15212,18563,84095,99712	Hexb,Pcx,Pi4k2a,Cept1
5_Member	GO Biological Processes	GO:0006644	phospholipid metabolic process	-1.61757	0	6/288	15212,18563,84095,99712,100102,242291	Hexb,Pcx,Pi4k2a,Cept1,Pcsk9,Impad1
6_Summary	GO Biological Processes	GO:0019915	lipid storage	-2.85175	0	4/63	11307,14421,15212,105501,17939,19156,20449,66844,18643,18763	Abcg1,B4galnt1,Hexb,Abhd4,Naga,Psap,St8sia1,Ormdl2,Pfn1,Pkd1
6_Member	GO Biological Processes	GO:0019915	lipid storage	-2.85175	0	4/63	11307,14421,15212,105501	Abcg1,B4galnt1,Hexb,Abhd4
6_Member	GO Biological Processes	GO:0006643	membrane lipid metabolic process	-2.82174	0	6/160	14421,15212,17939,19156,20449,66844	B4galnt1,Hexb,Naga,Psap,St8sia1,Ormdl2
6_Member	GO Biological Processes	GO:0006665	sphingolipid metabolic process	-2.65844	0	5/118	14421,15212,19156,20449,66844	B4galnt1,Hexb,Psap,St8sia1,Ormdl2
6_Member	GO Biological Processes	GO:0006664	glycolipid metabolic process	-2.37704	0	4/85	14421,15212,17939,19156	B4galnt1,Hexb,Naga,Psap
6_Member	GO Biological Processes	GO:1903509	liposaccharide metabolic process	-2.35892	0	4/86	14421,15212,17939,19156	B4galnt1,Hexb,Naga,Psap
6_Member	GO Biological Processes	GO:0006687	glycosphingolipid metabolic process	-2.32987	0	3/44	14421,15212,19156	B4galnt1,Hexb,Psap
6_Member	GO Biological Processes	GO:0051235	maintenance of location	-1.77478	0	6/265	11307,14421,15212,18643,18763,105501	Abcg1,B4galnt1,Hexb,Pfn1,Pkd1,Abhd4
6_Member	GO Biological Processes	GO:0006672	ceramide metabolic process	-1.68227	0	3/76	14421,15212,66844	B4galnt1,Hexb,Ormdl2
7_Summary	GO Biological Processes	GO:0008203	cholesterol metabolic process	-2.70735	0	5/115	11307,16973,56453,100102,108079,66844,71207,15212,17939	Abcg1,Lrp5,Mbtps1,Pcsk9,Prkaa2,Ormdl2,Nudt4,Hexb,Naga
7_Member	GO Biological Processes	GO:0008203	cholesterol metabolic process	-2.70735	0	5/115	11307,16973,56453,100102,108079	Abcg1,Lrp5,Mbtps1,Pcsk9,Prkaa2
7_Member	GO Biological Processes	GO:1902652	secondary alcohol metabolic process	-2.65844	0	5/118	11307,16973,56453,100102,108079	Abcg1,Lrp5,Mbtps1,Pcsk9,Prkaa2
7_Member	GO Biological Processes	GO:0016125	sterol metabolic process	-2.59547	0	5/122	11307,16973,56453,100102,108079	Abcg1,Lrp5,Mbtps1,Pcsk9,Prkaa2
7_Member	GO Biological Processes	GO:0055088	lipid homeostasis	-2.5349	0	5/126	11307,16973,66844,100102,108079	Abcg1,Lrp5,Ormdl2,Pcsk9,Prkaa2
7_Member	GO Biological Processes	GO:0006066	alcohol metabolic process	-2.03601	0	6/232	11307,16973,56453,71207,100102,108079	Abcg1,Lrp5,Mbtps1,Nudt4,Pcsk9,Prkaa2
7_Member	GO Biological Processes	GO:0016052	carbohydrate catabolic process	-1.99955	0	4/109	15212,16973,17939,108079	Hexb,Lrp5,Naga,Prkaa2
7_Member	GO Biological Processes	GO:0055092	sterol homeostasis	-1.77649	0	3/70	11307,16973,100102	Abcg1,Lrp5,Pcsk9
7_Member	GO Biological Processes	GO:0042632	cholesterol homeostasis	-1.77649	0	3/70	11307,16973,100102	Abcg1,Lrp5,Pcsk9
7_Member	GO Biological Processes	GO:0044724	single-organism carbohydrate catabolic process	-1.35657	0	3/102	15212,16973,108079	Hexb,Lrp5,Prkaa2
7_Member	GO Biological Processes	GO:0008202	steroid metabolic process	-1.32516	0	5/255	11307,16973,56453,100102,108079	Abcg1,Lrp5,Mbtps1,Pcsk9,Prkaa2
8_Summary	GO Biological Processes	GO:0042733	embryonic digit morphogenesis	-2.70547	0	4/69	14673,16973,235320,242291,20689,269878,21813,15531,18763,68667,15212,21873	Gna12,Lrp5,Zbtb16,Impad1,Sall3,Megf8,Tgfbr2,Ndst1,Pkd1,Trpm4,Hexb,Tjp2
8_Member	GO Biological Processes	GO:0042733	embryonic digit morphogenesis	-2.70547	0	4/69	14673,16973,235320,242291	Gna12,Lrp5,Zbtb16,Impad1
8_Member	GO Biological Processes	GO:0035108	limb morphogenesis	-2.70145	0	6/169	14673,16973,20689,235320,242291,269878	Gna12,Lrp5,Sall3,Zbtb16,Impad1,Megf8
8_Member	GO Biological Processes	GO:0035107	appendage morphogenesis	-2.70145	0	6/169	14673,16973,20689,235320,242291,269878	Gna12,Lrp5,Sall3,Zbtb16,Impad1,Megf8
8_Member	GO Biological Processes	GO:0048736	appendage development	-2.43787	0	6/191	14673,16973,20689,235320,242291,269878	Gna12,Lrp5,Sall3,Zbtb16,Impad1,Megf8
8_Member	GO Biological Processes	GO:0060173	limb development	-2.43787	0	6/191	14673,16973,20689,235320,242291,269878	Gna12,Lrp5,Sall3,Zbtb16,Impad1,Megf8
8_Member	GO Biological Processes	GO:0035113	embryonic appendage morphogenesis	-2.33978	0	5/140	14673,16973,235320,242291,269878	Gna12,Lrp5,Zbtb16,Impad1,Megf8
8_Member	GO Biological Processes	GO:0030326	embryonic limb morphogenesis	-2.33978	0	5/140	14673,16973,235320,242291,269878	Gna12,Lrp5,Zbtb16,Impad1,Megf8
8_Member	GO Biological Processes	GO:0060349	bone morphogenesis	-2.28883	0	4/90	16973,21813,242291,269878	Lrp5,Tgfbr2,Impad1,Megf8
8_Member	GO Biological Processes	GO:0048705	skeletal system morphogenesis	-2.04469	0	6/231	15531,16973,18763,21813,242291,269878	Ndst1,Lrp5,Pkd1,Tgfbr2,Impad1,Megf8
8_Member	GO Biological Processes	GO:0061448	connective tissue development	-1.9683	0	6/240	16973,18763,21813,68667,235320,242291	Lrp5,Pkd1,Tgfbr2,Trpm4,Zbtb16,Impad1
8_Member	GO Biological Processes	GO:0001501	skeletal system development	-1.95391	0	9/473	15212,15531,16973,18763,21813,21873,235320,242291,269878	Hexb,Ndst1,Lrp5,Pkd1,Tgfbr2,Tjp2,Zbtb16,Impad1,Megf8
8_Member	GO Biological Processes	GO:0060348	bone development	-1.87376	0	5/182	16973,21813,21873,242291,269878	Lrp5,Tgfbr2,Tjp2,Impad1,Megf8
8_Member	GO Biological Processes	GO:0002062	chondrocyte differentiation	-1.41083	0	3/97	21813,235320,242291	Tgfbr2,Zbtb16,Impad1
8_Member	GO Biological Processes	GO:0051216	cartilage development	-1.31263	0	4/178	18763,21813,235320,242291	Pkd1,Tgfbr2,Zbtb16,Impad1
9_Summary	GO Biological Processes	GO:0060976	coronary vasculature development	-2.65989	0	4/71	15531,22340,207728,269878,16414,16973,18763,21813,53415,58223,107702,11479,14673,18643	Ndst1,Vegfb,Pde2a,Megf8,Itgb2,Lrp5,Pkd1,Tgfbr2,Htatip2,Mmp19,Rnh1,Acvr1b,Gna12,Pfn1
9_Member	GO Biological Processes	GO:0060976	coronary vasculature development	-2.65989	0	4/71	15531,22340,207728,269878	Ndst1,Vegfb,Pde2a,Megf8
9_Member	GO Biological Processes	GO:0001568	blood vessel development	-2.04395	0	11/624	15531,16414,16973,18763,21813,22340,53415,58223,107702,207728,269878	Ndst1,Itgb2,Lrp5,Pkd1,Tgfbr2,Vegfb,Htatip2,Mmp19,Rnh1,Pde2a,Megf8
9_Member	GO Biological Processes	GO:1904888	cranial skeletal system development	-1.93691	0	3/61	15531,21813,269878	Ndst1,Tgfbr2,Megf8
9_Member	GO Biological Processes	GO:0001944	vasculature development	-1.91652	0	11/651	15531,16414,16973,18763,21813,22340,53415,58223,107702,207728,269878	Ndst1,Itgb2,Lrp5,Pkd1,Tgfbr2,Vegfb,Htatip2,Mmp19,Rnh1,Pde2a,Megf8
9_Member	GO Biological Processes	GO:0001667	ameboidal-type cell migration	-1.80631	0	7/337	11479,14673,16414,16973,18643,21813,269878	Acvr1b,Gna12,Itgb2,Lrp5,Pfn1,Tgfbr2,Megf8
9_Member	GO Biological Processes	GO:0048704	embryonic skeletal system morphogenesis	-1.34611	0	3/103	15531,21813,269878	Ndst1,Tgfbr2,Megf8
9_Member	GO Biological Processes	GO:0001525	angiogenesis	-1.31199	0	7/430	16414,16973,21813,22340,53415,58223,107702	Itgb2,Lrp5,Tgfbr2,Vegfb,Htatip2,Mmp19,Rnh1
10_Summary	GO Biological Processes	GO:1900181	negative regulation of protein localization to nucleus	-2.65989	0	4/71	18763,97064,207728,226154,56453,19156,100102,235320,16973,18245,226422	Pkd1,Wwtr1,Pde2a,Lzts2,Mbtps1,Psap,Pcsk9,Zbtb16,Lrp5,Oaz1,Rab29
10_Member	GO Biological Processes	GO:1900181	negative regulation of protein localization to nucleus	-2.65989	0	4/71	18763,97064,207728,226154	Pkd1,Wwtr1,Pde2a,Lzts2
10_Member	GO Biological Processes	GO:1904590	negative regulation of protein import	-1.97626	0	3/59	18763,97064,207728	Pkd1,Wwtr1,Pde2a
10_Member	GO Biological Processes	GO:0042308	negative regulation of protein import into nucleus	-1.97626	0	3/59	18763,97064,207728	Pkd1,Wwtr1,Pde2a
10_Member	GO Biological Processes	GO:0046823	negative regulation of nucleocytoplasmic transport	-1.81	0	3/68	18763,97064,207728	Pkd1,Wwtr1,Pde2a
10_Member	GO Biological Processes	GO:1903828	negative regulation of cellular protein localization	-1.72125	0	4/132	18763,97064,207728,226154	Pkd1,Wwtr1,Pde2a,Lzts2
10_Member	GO Biological Processes	GO:1900180	regulation of protein localization to nucleus	-1.61002	0	5/213	18763,56453,97064,207728,226154	Pkd1,Mbtps1,Wwtr1,Pde2a,Lzts2
10_Member	GO Biological Processes	GO:0090317	negative regulation of intracellular protein transport	-1.54315	0	3/86	18763,97064,207728	Pkd1,Wwtr1,Pde2a
10_Member	GO Biological Processes	GO:0001655	urogenital system development	-1.39331	0	6/326	18763,19156,97064,100102,226154,235320	Pkd1,Psap,Wwtr1,Pcsk9,Lzts2,Zbtb16
10_Member	GO Biological Processes	GO:0042306	regulation of protein import into nucleus	-1.38888	0	4/168	18763,56453,97064,207728	Pkd1,Mbtps1,Wwtr1,Pde2a
10_Member	GO Biological Processes	GO:1904589	regulation of protein import	-1.36539	0	4/171	18763,56453,97064,207728	Pkd1,Mbtps1,Wwtr1,Pde2a
10_Member	GO Biological Processes	GO:1903827	regulation of cellular protein localization	-1.34249	0	8/514	16973,18245,18763,56453,97064,207728,226154,226422	Lrp5,Oaz1,Pkd1,Mbtps1,Wwtr1,Pde2a,Lzts2,Rab29
10_Member	GO Biological Processes	GO:0032387	negative regulation of intracellular transport	-1.31546	0	3/106	18763,97064,207728	Pkd1,Wwtr1,Pde2a
11_Summary	GO Biological Processes	GO:0031929	TOR signaling	-2.39541	0	4/84	14673,56716,73158,108079	Gna12,Mlst8,Larp1,Prkaa2
11_Member	GO Biological Processes	GO:0031929	TOR signaling	-2.39541	0	4/84	14673,56716,73158,108079	Gna12,Mlst8,Larp1,Prkaa2
11_Member	GO Biological Processes	GO:0032006	regulation of TOR signaling	-1.72825	0	3/73	14673,56716,108079	Gna12,Mlst8,Prkaa2
12_Summary	GO Biological Processes	GO:0005975	carbohydrate metabolic process	-2.39404	0	12/640	12974,14421,15212,15531,16973,17939,18563,20449,22340,74091,108079,234730,75612,242291,11803,19156,71207,207728	Cs,B4galnt1,Hexb,Ndst1,Lrp5,Naga,Pcx,St8sia1,Vegfb,Npl,Prkaa2,Fuk,Gns,Impad1,Aplp1,Psap,Nudt4,Pde2a
12_Member	GO Biological Processes	GO:0005975	carbohydrate metabolic process	-2.39404	0	12/640	12974,14421,15212,15531,16973,17939,18563,20449,22340,74091,108079,234730	Cs,B4galnt1,Hexb,Ndst1,Lrp5,Naga,Pcx,St8sia1,Vegfb,Npl,Prkaa2,Fuk
12_Member	GO Biological Processes	GO:0030203	glycosaminoglycan metabolic process	-2.35892	0	4/86	15212,15531,75612,242291	Hexb,Ndst1,Gns,Impad1
12_Member	GO Biological Processes	GO:0006022	aminoglycan metabolic process	-2.12846	0	4/100	15212,15531,75612,242291	Hexb,Ndst1,Gns,Impad1
12_Member	GO Biological Processes	GO:1901135	carbohydrate derivative metabolic process	-1.47595	0	13/956	11803,14421,15212,15531,17939,19156,20449,22340,71207,75612,108079,207728,242291	Aplp1,B4galnt1,Hexb,Ndst1,Naga,Psap,St8sia1,Vegfb,Nudt4,Gns,Prkaa2,Pde2a,Impad1
13_Summary	GO Biological Processes	GO:0030163	protein catabolic process	-2.32535	0	13/738	13194,14673,14938,18245,18763,19171,30940,97064,100102,106039,108159,216439,232539,108079	Ddb1,Gna12,Gzma,Oaz1,Pkd1,Psmb10,Usp25,Wwtr1,Pcsk9,Gga1,Ubxn8,Agap2,Klhl42,Prkaa2
13_Member	GO Biological Processes	GO:0030163	protein catabolic process	-2.32535	0	13/738	13194,14673,14938,18245,18763,19171,30940,97064,100102,106039,108159,216439,232539	Ddb1,Gna12,Gzma,Oaz1,Pkd1,Psmb10,Usp25,Wwtr1,Pcsk9,Gga1,Ubxn8,Agap2,Klhl42
13_Member	GO Biological Processes	GO:0042176	regulation of protein catabolic process	-2.04705	0	7/302	14673,18245,18763,30940,100102,106039,216439	Gna12,Oaz1,Pkd1,Usp25,Pcsk9,Gga1,Agap2
13_Member	GO Biological Processes	GO:0009894	regulation of catabolic process	-1.68332	0	8/440	14673,18245,18763,30940,100102,106039,108079,216439	Gna12,Oaz1,Pkd1,Usp25,Pcsk9,Gga1,Prkaa2,Agap2
13_Member	GO Biological Processes	GO:0044257	cellular protein catabolic process	-1.68187	0	10/615	13194,14673,14938,18763,19171,30940,97064,100102,108159,232539	Ddb1,Gna12,Gzma,Pkd1,Psmb10,Usp25,Wwtr1,Pcsk9,Ubxn8,Klhl42
13_Member	GO Biological Processes	GO:0051603	proteolysis involved in cellular protein catabolic process	-1.42865	0	9/585	13194,14673,14938,18763,19171,30940,97064,108159,232539	Ddb1,Gna12,Gzma,Pkd1,Psmb10,Usp25,Wwtr1,Ubxn8,Klhl42
13_Member	GO Biological Processes	GO:0009057	macromolecule catabolic process	-1.4271	0	13/972	13194,14673,14938,18245,18763,19171,30940,97064,100102,106039,108159,216439,232539	Ddb1,Gna12,Gzma,Oaz1,Pkd1,Psmb10,Usp25,Wwtr1,Pcsk9,Gga1,Ubxn8,Agap2,Klhl42
14_Summary	GO Biological Processes	GO:0014074	response to purine-containing compound	-2.25513	0	4/92	16440,57028,108079,207728,11803,12519,16973,19156,19262,66354,68667,100102	Itpr3,Pdxp,Prkaa2,Pde2a,Aplp1,Cd80,Lrp5,Psap,Ptpra,Snw1,Trpm4,Pcsk9
14_Member	GO Biological Processes	GO:0014074	response to purine-containing compound	-2.25513	0	4/92	16440,57028,108079,207728	Itpr3,Pdxp,Prkaa2,Pde2a
14_Member	GO Biological Processes	GO:0046683	response to organophosphorus	-1.63836	0	3/79	16440,57028,207728	Itpr3,Pdxp,Pde2a
14_Member	GO Biological Processes	GO:1901701	cellular response to oxygen-containing compound	-1.32206	0	12/907	11803,12519,16440,16973,19156,19262,57028,66354,68667,100102,108079,207728	Aplp1,Cd80,Itpr3,Lrp5,Psap,Ptpra,Pdxp,Snw1,Trpm4,Pcsk9,Prkaa2,Pde2a
15_Summary	GO Biological Processes	GO:0045596	negative regulation of cell differentiation	-2.20434	0	12/677	11307,12803,16973,20562,21873,57266,68667,71952,97064,226422,235320,259277,21813,15488,242291,226154	Abcg1,Cntf,Lrp5,Slit1,Tjp2,Cxcl14,Trpm4,2410016O06Rik,Wwtr1,Rab29,Zbtb16,Klk8,Tgfbr2,Hsd17b4,Impad1,Lzts2
15_Member	GO Biological Processes	GO:0045596	negative regulation of cell differentiation	-2.20434	0	12/677	11307,12803,16973,20562,21873,57266,68667,71952,97064,226422,235320,259277	Abcg1,Cntf,Lrp5,Slit1,Tjp2,Cxcl14,Trpm4,2410016O06Rik,Wwtr1,Rab29,Zbtb16,Klk8
15_Member	GO Biological Processes	GO:0045600	positive regulation of fat cell differentiation	-2.0597	0	3/55	16973,68667,235320	Lrp5,Trpm4,Zbtb16
15_Member	GO Biological Processes	GO:0045668	negative regulation of osteoblast differentiation	-2.03821	0	3/56	16973,68667,71952	Lrp5,Trpm4,2410016O06Rik
15_Member	GO Biological Processes	GO:0045598	regulation of fat cell differentiation	-1.83435	0	4/122	16973,68667,97064,235320	Lrp5,Trpm4,Wwtr1,Zbtb16
15_Member	GO Biological Processes	GO:0051093	negative regulation of developmental process	-1.65964	0	13/900	11307,12803,16973,20562,21813,21873,57266,68667,71952,97064,226422,235320,259277	Abcg1,Cntf,Lrp5,Slit1,Tgfbr2,Tjp2,Cxcl14,Trpm4,2410016O06Rik,Wwtr1,Rab29,Zbtb16,Klk8
15_Member	GO Biological Processes	GO:0001649	osteoblast differentiation	-1.55744	0	5/220	15488,16973,68667,71952,97064	Hsd17b4,Lrp5,Trpm4,2410016O06Rik,Wwtr1
15_Member	GO Biological Processes	GO:0030279	negative regulation of ossification	-1.5303	0	3/87	16973,68667,71952	Lrp5,Trpm4,2410016O06Rik
15_Member	GO Biological Processes	GO:0001503	ossification	-1.52879	0	7/385	15488,16973,68667,71952,97064,235320,242291	Hsd17b4,Lrp5,Trpm4,2410016O06Rik,Wwtr1,Zbtb16,Impad1
15_Member	GO Biological Processes	GO:0060828	regulation of canonical Wnt signaling pathway	-1.36539	0	4/171	16973,68667,97064,226154	Lrp5,Trpm4,Wwtr1,Lzts2
16_Summary	GO Biological Processes	GO:1903047	mitotic cell cycle process	-2.19944	0	12/678	11479,13194,16973,18763,26370,52468,53415,57028,77744,105988,226154,232539,18951,22340,97064,235320,83558	Acvr1b,Ddb1,Lrp5,Pkd1,Cetn2,Ctdsp2,Htatip2,Pdxp,Bora,Espl1,Lzts2,Klhl42,Sept5,Vegfb,Wwtr1,Zbtb16,Tex11
16_Member	GO Biological Processes	GO:1903047	mitotic cell cycle process	-2.19944	0	12/678	11479,13194,16973,18763,26370,52468,53415,57028,77744,105988,226154,232539	Acvr1b,Ddb1,Lrp5,Pkd1,Cetn2,Ctdsp2,Htatip2,Pdxp,Bora,Espl1,Lzts2,Klhl42
16_Member	GO Biological Processes	GO:0007067	mitotic nuclear division	-1.85363	0	8/409	16973,26370,53415,57028,77744,105988,226154,232539	Lrp5,Cetn2,Htatip2,Pdxp,Bora,Espl1,Lzts2,Klhl42
16_Member	GO Biological Processes	GO:0000278	mitotic cell cycle	-1.83342	0	12/760	11479,13194,16973,18763,26370,52468,53415,57028,77744,105988,226154,232539	Acvr1b,Ddb1,Lrp5,Pkd1,Cetn2,Ctdsp2,Htatip2,Pdxp,Bora,Espl1,Lzts2,Klhl42
16_Member	GO Biological Processes	GO:0007088	regulation of mitotic nuclear division	-1.743	0	4/130	16973,57028,77744,105988	Lrp5,Pdxp,Bora,Espl1
16_Member	GO Biological Processes	GO:0051301	cell division	-1.67397	0	9/528	18951,22340,26370,57028,77744,97064,226154,232539,235320	Sept5,Vegfb,Cetn2,Pdxp,Bora,Wwtr1,Lzts2,Klhl42,Zbtb16
16_Member	GO Biological Processes	GO:0000280	nuclear division	-1.60539	0	9/543	16973,26370,53415,57028,77744,83558,105988,226154,232539	Lrp5,Cetn2,Htatip2,Pdxp,Bora,Tex11,Espl1,Lzts2,Klhl42
16_Member	GO Biological Processes	GO:0010564	regulation of cell cycle process	-1.54441	0	8/468	13194,16973,18763,26370,52468,57028,77744,105988	Ddb1,Lrp5,Pkd1,Cetn2,Ctdsp2,Pdxp,Bora,Espl1
16_Member	GO Biological Processes	GO:0007346	regulation of mitotic cell cycle	-1.50797	0	7/389	13194,16973,18763,52468,57028,77744,105988	Ddb1,Lrp5,Pkd1,Ctdsp2,Pdxp,Bora,Espl1
16_Member	GO Biological Processes	GO:0051783	regulation of nuclear division	-1.46279	0	4/159	16973,57028,77744,105988	Lrp5,Pdxp,Bora,Espl1
16_Member	GO Biological Processes	GO:0048285	organelle fission	-1.45261	0	9/579	16973,26370,53415,57028,77744,83558,105988,226154,232539	Lrp5,Cetn2,Htatip2,Pdxp,Bora,Tex11,Espl1,Lzts2,Klhl42
17_Summary	GO Biological Processes	GO:0007040	lysosome organization	-2.08164	0	3/54	15212,56453,214585,235040	Hexb,Mbtps1,Spg11,Atg4d
17_Member	GO Biological Processes	GO:0007040	lysosome organization	-2.08164	0	3/54	15212,56453,214585	Hexb,Mbtps1,Spg11
17_Member	GO Biological Processes	GO:0080171	lytic vacuole organization	-2.08164	0	3/54	15212,56453,214585	Hexb,Mbtps1,Spg11
17_Member	GO Biological Processes	GO:0007033	vacuole organization	-1.31999	0	4/177	15212,56453,214585,235040	Hexb,Mbtps1,Spg11,Atg4d
18_Summary	GO Biological Processes	GO:0098609	cell-cell adhesion	-2.04469	0	15/983	11461,12519,15001,16414,18763,19171,20743,21813,27984,50723,56457,73158,83921,235320,239096,21873	Actb,Cd80,H2-Oa,Itgb2,Pkd1,Psmb10,Sptbn2,Tgfbr2,Efhd2,Icosl,Clptm1,Larp1,Tmem2,Zbtb16,Cdh24,Tjp2
18_Member	GO Biological Processes	GO:0098609	cell-cell adhesion	-2.04469	0	15/983	11461,12519,15001,16414,18763,19171,20743,21813,27984,50723,56457,73158,83921,235320,239096	Actb,Cd80,H2-Oa,Itgb2,Pkd1,Psmb10,Sptbn2,Tgfbr2,Efhd2,Icosl,Clptm1,Larp1,Tmem2,Zbtb16,Cdh24
18_Member	GO Biological Processes	GO:0046635	positive regulation of alpha-beta T cell activation	-1.9965	0	3/58	12519,21813,235320	Cd80,Tgfbr2,Zbtb16
18_Member	GO Biological Processes	GO:0045580	regulation of T cell differentiation	-1.77643	0	4/127	15001,21813,56457,235320	H2-Oa,Tgfbr2,Clptm1,Zbtb16
18_Member	GO Biological Processes	GO:0050863	regulation of T cell activation	-1.75322	0	6/268	12519,15001,21813,50723,56457,235320	Cd80,H2-Oa,Tgfbr2,Icosl,Clptm1,Zbtb16
18_Member	GO Biological Processes	GO:1903037	regulation of leukocyte cell-cell adhesion	-1.65685	0	6/282	12519,15001,21813,50723,56457,235320	Cd80,H2-Oa,Tgfbr2,Icosl,Clptm1,Zbtb16
18_Member	GO Biological Processes	GO:0016337	single organismal cell-cell adhesion	-1.65401	0	11/713	11461,12519,15001,16414,18763,19171,21813,50723,56457,235320,239096	Actb,Cd80,H2-Oa,Itgb2,Pkd1,Psmb10,Tgfbr2,Icosl,Clptm1,Zbtb16,Cdh24
18_Member	GO Biological Processes	GO:0070489	T cell aggregation	-1.60727	0	8/455	12519,15001,16414,19171,21813,50723,56457,235320	Cd80,H2-Oa,Itgb2,Psmb10,Tgfbr2,Icosl,Clptm1,Zbtb16
18_Member	GO Biological Processes	GO:0042110	T cell activation	-1.60727	0	8/455	12519,15001,16414,19171,21813,50723,56457,235320	Cd80,H2-Oa,Itgb2,Psmb10,Tgfbr2,Icosl,Clptm1,Zbtb16
18_Member	GO Biological Processes	GO:0071593	lymphocyte aggregation	-1.60233	0	8/456	12519,15001,16414,19171,21813,50723,56457,235320	Cd80,H2-Oa,Itgb2,Psmb10,Tgfbr2,Icosl,Clptm1,Zbtb16
18_Member	GO Biological Processes	GO:0046634	regulation of alpha-beta T cell activation	-1.56939	0	3/84	12519,21813,235320	Cd80,Tgfbr2,Zbtb16
18_Member	GO Biological Processes	GO:0070486	leukocyte aggregation	-1.56826	0	8/463	12519,15001,16414,19171,21813,50723,56457,235320	Cd80,H2-Oa,Itgb2,Psmb10,Tgfbr2,Icosl,Clptm1,Zbtb16
18_Member	GO Biological Processes	GO:0045619	regulation of lymphocyte differentiation	-1.50624	0	4/154	15001,21813,56457,235320	H2-Oa,Tgfbr2,Clptm1,Zbtb16
18_Member	GO Biological Processes	GO:0098602	single organism cell adhesion	-1.44466	0	11/770	11461,12519,15001,16414,18763,19171,21813,50723,56457,235320,239096	Actb,Cd80,H2-Oa,Itgb2,Pkd1,Psmb10,Tgfbr2,Icosl,Clptm1,Zbtb16,Cdh24
18_Member	GO Biological Processes	GO:0007159	leukocyte cell-cell adhesion	-1.43529	0	8/492	12519,15001,16414,19171,21813,50723,56457,235320	Cd80,H2-Oa,Itgb2,Psmb10,Tgfbr2,Icosl,Clptm1,Zbtb16
18_Member	GO Biological Processes	GO:0050870	positive regulation of T cell activation	-1.40485	0	4/166	12519,21813,50723,235320	Cd80,Tgfbr2,Icosl,Zbtb16
18_Member	GO Biological Processes	GO:1903039	positive regulation of leukocyte cell-cell adhesion	-1.3349	0	4/175	12519,21813,50723,235320	Cd80,Tgfbr2,Icosl,Zbtb16
18_Member	GO Biological Processes	GO:1902105	regulation of leukocyte differentiation	-1.30733	0	5/258	15001,21813,21873,56457,235320	H2-Oa,Tgfbr2,Tjp2,Clptm1,Zbtb16
19_Summary	GO Biological Processes	GO:0007034	vacuolar transport	-1.93556	0	6/244	17237,27008,100102,216131,216439,226422,12803,18007,26403	Mgrn1,Micall1,Pcsk9,Trappc10,Agap2,Rab29,Cntf,Neo1,Map3k11
19_Member	GO Biological Processes	GO:0007034	vacuolar transport	-1.93556	0	6/244	17237,27008,100102,216131,216439,226422	Mgrn1,Micall1,Pcsk9,Trappc10,Agap2,Rab29
19_Member	GO Biological Processes	GO:0016197	endosomal transport	-1.61002	0	5/213	17237,27008,216131,216439,226422	Mgrn1,Micall1,Trappc10,Agap2,Rab29
19_Member	GO Biological Processes	GO:1901214	regulation of neuron death	-1.48871	0	6/309	12803,18007,26403,100102,216439,226422	Cntf,Neo1,Map3k11,Pcsk9,Agap2,Rab29
20_Summary	GO Biological Processes	GO:1902580	single-organism cellular localization	-1.86669	0	14/937	11307,12934,16414,16973,18763,20743,27008,56453,97064,107975,207728,214585,226422,235040,17113,18245,106039,223754,11740,224640	Abcg1,Dpysl2,Itgb2,Lrp5,Pkd1,Sptbn2,Micall1,Mbtps1,Wwtr1,Pacs1,Pde2a,Spg11,Rab29,Atg4d,M6pr,Oaz1,Gga1,Tbc1d22a,Slc25a5,Lemd2
20_Member	GO Biological Processes	GO:1902580	single-organism cellular localization	-1.86669	0	14/937	11307,12934,16414,16973,18763,20743,27008,56453,97064,107975,207728,214585,226422,235040	Abcg1,Dpysl2,Itgb2,Lrp5,Pkd1,Sptbn2,Micall1,Mbtps1,Wwtr1,Pacs1,Pde2a,Spg11,Rab29,Atg4d
20_Member	GO Biological Processes	GO:1902582	single-organism intracellular transport	-1.44458	0	9/581	11307,18763,27008,56453,97064,107975,207728,214585,235040	Abcg1,Pkd1,Micall1,Mbtps1,Wwtr1,Pacs1,Pde2a,Spg11,Atg4d
20_Member	GO Biological Processes	GO:0006612	protein targeting to membrane	-1.42209	0	3/96	27008,107975,235040	Micall1,Pacs1,Atg4d
20_Member	GO Biological Processes	GO:0006886	intracellular protein transport	-1.41377	0	12/877	17113,18245,18763,27008,56453,97064,106039,107975,207728,223754,226422,235040	M6pr,Oaz1,Pkd1,Micall1,Mbtps1,Wwtr1,Gga1,Pacs1,Pde2a,Tbc1d22a,Rab29,Atg4d
20_Member	GO Biological Processes	GO:0044802	single-organism membrane organization	-1.31933	0	10/710	11740,16414,16973,27008,107975,214585,223754,224640,226422,235040	Slc25a5,Itgb2,Lrp5,Micall1,Pacs1,Spg11,Tbc1d22a,Lemd2,Rab29,Atg4d

## Sheet: Cluster 6
GroupID	Category	Term	Description	LogP	Log(q-value)	InTerm_InList	Genes	Symbols
1_Summary	GO Biological Processes	GO:0009791	post-embryonic development	-2.86431	0	4/131	12142,56379,77446,217325,18996,170676,50884,81898,14219,17975	Prdm1,Kcnj1,Heg1,Llgl2,Pou4f1,Peg10,Nckap1,Sf3b1,Ctgf,Ncl
1_Member	GO Biological Processes	GO:0009791	post-embryonic development	-2.86431	0	4/131	12142,56379,77446,217325	Prdm1,Kcnj1,Heg1,Llgl2
1_Member	GO Biological Processes	GO:0003231	cardiac ventricle development	-1.85759	0	3/137	12142,18996,77446	Prdm1,Pou4f1,Heg1
1_Member	GO Biological Processes	GO:0001890	placenta development	-1.68698	0	3/159	12142,170676,217325	Prdm1,Peg10,Llgl2
1_Member	GO Biological Processes	GO:0001701	in utero embryonic development	-1.62729	0	5/445	12142,50884,77446,81898,217325	Prdm1,Nckap1,Heg1,Sf3b1,Llgl2
1_Member	GO Biological Processes	GO:0003205	cardiac chamber development	-1.5729	0	3/176	12142,18996,77446	Prdm1,Pou4f1,Heg1
1_Member	GO Biological Processes	GO:0072358	cardiovascular system development	-1.53661	0	8/996	12142,14219,17975,18996,50884,56379,77446,217325	Prdm1,Ctgf,Ncl,Pou4f1,Nckap1,Kcnj1,Heg1,Llgl2
1_Member	GO Biological Processes	GO:0072359	circulatory system development	-1.53661	0	8/996	12142,14219,17975,18996,50884,56379,77446,217325	Prdm1,Ctgf,Ncl,Pou4f1,Nckap1,Kcnj1,Heg1,Llgl2
2_Summary	GO Biological Processes	GO:0007623	circadian rhythm	-2.33172	0	4/184	11657,17840,19092,195646,217082	Alb,Mup1,Prkg2,Hs3st2,Hlf
2_Member	GO Biological Processes	GO:0007623	circadian rhythm	-2.33172	0	4/184	11657,17840,19092,195646	Alb,Mup1,Prkg2,Hs3st2
2_Member	GO Biological Processes	GO:0048511	rhythmic process	-2.29904	0	5/302	11657,17840,19092,195646,217082	Alb,Mup1,Prkg2,Hs3st2,Hlf
3_Summary	GO Biological Processes	GO:0006520	cellular amino acid metabolic process	-2.30697	0	4/187	66454,71807,209027,231691,11688	Nmnat1,Tars2,Pycr1,Sds,Alox8
3_Member	GO Biological Processes	GO:0006520	cellular amino acid metabolic process	-2.30697	0	4/187	66454,71807,209027,231691	Nmnat1,Tars2,Pycr1,Sds
3_Member	GO Biological Processes	GO:1901605	alpha-amino acid metabolic process	-1.61163	0	3/170	66454,209027,231691	Nmnat1,Pycr1,Sds
3_Member	GO Biological Processes	GO:0046394	carboxylic acid biosynthetic process	-1.3012	0	3/226	11688,209027,231691	Alox8,Pycr1,Sds
4_Summary	GO Biological Processes	GO:0060401	cytosolic calcium ion transport	-1.98333	0	3/123	14219,15464,22065	Ctgf,Hrc,Trpc3
4_Member	GO Biological Processes	GO:0060401	cytosolic calcium ion transport	-1.98333	0	3/123	14219,15464,22065	Ctgf,Hrc,Trpc3
4_Member	GO Biological Processes	GO:0090257	regulation of muscle system process	-1.45984	0	3/195	14219,15464,22065	Ctgf,Hrc,Trpc3
5_Summary	GO Biological Processes	GO:0060491	regulation of cell projection assembly	-1.8081	0	3/143	22240,50884,228880,14219,241112,217325	Dpysl3,Nckap1,Zmynd8,Ctgf,Catip,Llgl2
5_Member	GO Biological Processes	GO:0060491	regulation of cell projection assembly	-1.8081	0	3/143	22240,50884,228880	Dpysl3,Nckap1,Zmynd8
5_Member	GO Biological Processes	GO:0007015	actin filament organization	-1.52973	0	4/319	14219,22240,50884,241112	Ctgf,Dpysl3,Nckap1,Catip
5_Member	GO Biological Processes	GO:0030036	actin cytoskeleton organization	-1.30351	0	5/546	14219,22240,50884,217325,241112	Ctgf,Dpysl3,Nckap1,Llgl2,Catip
6_Summary	GO Biological Processes	GO:0032496	response to lipopolysaccharide	-1.5691	0	4/310	12142,17975,57349,74337	Prdm1,Ncl,Ppbp,Palm3
6_Member	GO Biological Processes	GO:0032496	response to lipopolysaccharide	-1.5691	0	4/310	12142,17975,57349,74337	Prdm1,Ncl,Ppbp,Palm3
6_Member	GO Biological Processes	GO:0002237	response to molecule of bacterial origin	-1.49591	0	4/327	12142,17975,57349,74337	Prdm1,Ncl,Ppbp,Palm3
7_Summary	GO Biological Processes	GO:0009306	protein secretion	-1.49468	0	5/483	11688,17840,17975,217325,235312	Alox8,Mup1,Ncl,Llgl2,C1qtnf5
7_Member	GO Biological Processes	GO:0009306	protein secretion	-1.49468	0	5/483	11688,17840,17975,217325,235312	Alox8,Mup1,Ncl,Llgl2,C1qtnf5
8_Summary	GO Biological Processes	GO:0030324	lung development	-1.34932	0	3/216	14219,71722,77446	Ctgf,Cic,Heg1
8_Member	GO Biological Processes	GO:0030324	lung development	-1.34932	0	3/216	14219,71722,77446	Ctgf,Cic,Heg1
8_Member	GO Biological Processes	GO:0030323	respiratory tube development	-1.33461	0	3/219	14219,71722,77446	Ctgf,Cic,Heg1

## Sheet: Cluster 7
GroupID	Category	Term	Description	LogP	Log(q-value)	InTerm_InList	Genes	Symbols
1_Summary	GO Biological Processes	GO:0048812	neuron projection morphogenesis	-6.86967	-2.70603	24/568	11538,11735,11789,13839,17755,17756,18049,18472,19283,20346,20482,20563,20979,20980,22253,24136,54214,103967,210933,235072,235469,243725,269784,330938,17758,27059,53378,77832,83946,12396,20745,242274,16979,56381,57434,99633,13205,73379,170755,214498,235036,108829,12828,67996,72049,114142,18125,20679,58181,232430,243931,268564,19647,22589,28254,242050	Adnp,Ank3,Apc,Epha5,Map1b,Map2,Ngf,Pafah1b1,Ptprz1,Sema3a,Skil,Slit2,Syt1,Syt2,Unc5c,Zeb2,Golga4,Dnm3,Adgrb3,Sept7,Zfp280d,Ppp1r9a,Cntn4,Dixdc1,Map4,Sh3d19,Sdcbp,Tchp,Phip,Cbfa2t2,Spock1,Lrrc7,Lrrn1,Spen,Xrcc2,Adgrl2,Ddx3x,Dcbld2,Sgk3,Cdc73,Ppan,Jmjd1c,Col4a3,Srsf6,Tnfrsf13c,Foxp2,Nos1,Sox6,Il20,Crebl2,Tshz3,Zbtb1,Rbbp6,Atrx,Slco1a6,Igsf10
1_Member	GO Biological Processes	GO:0048812	neuron projection morphogenesis	-6.86967	-2.70603	24/568	11538,11735,11789,13839,17755,17756,18049,18472,19283,20346,20482,20563,20979,20980,22253,24136,54214,103967,210933,235072,235469,243725,269784,330938	Adnp,Ank3,Apc,Epha5,Map1b,Map2,Ngf,Pafah1b1,Ptprz1,Sema3a,Skil,Slit2,Syt1,Syt2,Unc5c,Zeb2,Golga4,Dnm3,Adgrb3,Sept7,Zfp280d,Ppp1r9a,Cntn4,Dixdc1
1_Member	GO Biological Processes	GO:0022604	regulation of cell morphogenesis	-6.47064	-2.65951	23/554	11538,17755,17756,17758,18049,18472,19283,20346,20482,20563,20979,20980,24136,27059,53378,54214,77832,83946,103967,210933,235072,243725,330938	Adnp,Map1b,Map2,Map4,Ngf,Pafah1b1,Ptprz1,Sema3a,Skil,Slit2,Syt1,Syt2,Zeb2,Sh3d19,Sdcbp,Golga4,Tchp,Phip,Dnm3,Adgrb3,Sept7,Ppp1r9a,Dixdc1
1_Member	GO Biological Processes	GO:0048667	cell morphogenesis involved in neuron differentiation	-6.22434	-2.65951	22/529	11538,11735,11789,13839,17755,17756,18049,18472,19283,20346,20482,20563,22253,24136,54214,103967,210933,235072,235469,243725,269784,330938	Adnp,Ank3,Apc,Epha5,Map1b,Map2,Ngf,Pafah1b1,Ptprz1,Sema3a,Skil,Slit2,Unc5c,Zeb2,Golga4,Dnm3,Adgrb3,Sept7,Zfp280d,Ppp1r9a,Cntn4,Dixdc1
1_Member	GO Biological Processes	GO:0031344	regulation of cell projection organization	-6.19591	-2.65951	24/619	11538,11789,12396,17755,17756,17758,18049,18472,19283,20346,20482,20563,20745,20979,20980,24136,54214,77832,103967,210933,235072,242274,243725,330938	Adnp,Apc,Cbfa2t2,Map1b,Map2,Map4,Ngf,Pafah1b1,Ptprz1,Sema3a,Skil,Slit2,Spock1,Syt1,Syt2,Zeb2,Golga4,Tchp,Dnm3,Adgrb3,Sept7,Lrrc7,Ppp1r9a,Dixdc1
1_Member	GO Biological Processes	GO:0007409	axonogenesis	-6.12418	-2.65951	19/411	11538,11735,11789,13839,17755,17756,18049,18472,19283,20346,20482,20563,22253,24136,54214,235072,235469,269784,330938	Adnp,Ank3,Apc,Epha5,Map1b,Map2,Ngf,Pafah1b1,Ptprz1,Sema3a,Skil,Slit2,Unc5c,Zeb2,Golga4,Sept7,Zfp280d,Cntn4,Dixdc1
1_Member	GO Biological Processes	GO:0061564	axon development	-5.70043	-2.35283	19/439	11538,11735,11789,13839,17755,17756,18049,18472,19283,20346,20482,20563,22253,24136,54214,235072,235469,269784,330938	Adnp,Ank3,Apc,Epha5,Map1b,Map2,Ngf,Pafah1b1,Ptprz1,Sema3a,Skil,Slit2,Unc5c,Zeb2,Golga4,Sept7,Zfp280d,Cntn4,Dixdc1
1_Member	GO Biological Processes	GO:0010975	regulation of neuron projection development	-5.63756	-2.35283	20/486	11538,12396,17755,17756,18049,18472,19283,20346,20482,20563,20745,20979,20980,24136,54214,103967,210933,242274,243725,330938	Adnp,Cbfa2t2,Map1b,Map2,Ngf,Pafah1b1,Ptprz1,Sema3a,Skil,Slit2,Spock1,Syt1,Syt2,Zeb2,Golga4,Dnm3,Adgrb3,Lrrc7,Ppp1r9a,Dixdc1
1_Member	GO Biological Processes	GO:0031346	positive regulation of cell projection organization	-5.61338	-2.35283	17/363	11538,11789,12396,17755,18049,18472,19283,20482,20979,20980,24136,54214,103967,235072,242274,243725,330938	Adnp,Apc,Cbfa2t2,Map1b,Ngf,Pafah1b1,Ptprz1,Skil,Syt1,Syt2,Zeb2,Golga4,Dnm3,Sept7,Lrrc7,Ppp1r9a,Dixdc1
1_Member	GO Biological Processes	GO:0050772	positive regulation of axonogenesis	-5.49709	-2.2877	8/74	11538,17755,18049,18472,20482,24136,54214,330938	Adnp,Map1b,Ngf,Pafah1b1,Skil,Zeb2,Golga4,Dixdc1
1_Member	GO Biological Processes	GO:0031175	neuron projection development	-5.36254	-2.1989	28/889	11538,11735,11789,12396,13839,17755,17756,17758,18049,18472,19283,20346,20482,20563,20745,20979,20980,22253,24136,54214,103967,210933,235072,235469,242274,243725,269784,330938	Adnp,Ank3,Apc,Cbfa2t2,Epha5,Map1b,Map2,Map4,Ngf,Pafah1b1,Ptprz1,Sema3a,Skil,Slit2,Spock1,Syt1,Syt2,Unc5c,Zeb2,Golga4,Dnm3,Adgrb3,Sept7,Zfp280d,Lrrc7,Ppp1r9a,Cntn4,Dixdc1
1_Member	GO Biological Processes	GO:0048858	cell projection morphogenesis	-5.13931	-2.05388	26/812	11538,11735,11789,13839,17755,17756,17758,18049,18472,19283,20346,20482,20563,20979,20980,22253,24136,54214,77832,103967,210933,235072,235469,243725,269784,330938	Adnp,Ank3,Apc,Epha5,Map1b,Map2,Map4,Ngf,Pafah1b1,Ptprz1,Sema3a,Skil,Slit2,Syt1,Syt2,Unc5c,Zeb2,Golga4,Tchp,Dnm3,Adgrb3,Sept7,Zfp280d,Ppp1r9a,Cntn4,Dixdc1
1_Member	GO Biological Processes	GO:0050770	regulation of axonogenesis	-5.13834	-2.05388	11/169	11538,17755,17756,18049,18472,20346,20482,20563,24136,54214,330938	Adnp,Map1b,Map2,Ngf,Pafah1b1,Sema3a,Skil,Slit2,Zeb2,Golga4,Dixdc1
1_Member	GO Biological Processes	GO:0010769	regulation of cell morphogenesis involved in differentiation	-5.09125	-2.04155	16/356	11538,17755,17756,18049,18472,19283,20346,20482,20563,24136,53378,54214,103967,210933,243725,330938	Adnp,Map1b,Map2,Ngf,Pafah1b1,Ptprz1,Sema3a,Skil,Slit2,Zeb2,Sdcbp,Golga4,Dnm3,Adgrb3,Ppp1r9a,Dixdc1
1_Member	GO Biological Processes	GO:0051962	positive regulation of nervous system development	-5.01823	-2.00333	20/535	11538,12396,16979,17755,18049,18472,19283,20346,20482,20979,20980,24136,54214,56381,57434,99633,210933,242274,243725,330938	Adnp,Cbfa2t2,Lrrn1,Map1b,Ngf,Pafah1b1,Ptprz1,Sema3a,Skil,Syt1,Syt2,Zeb2,Golga4,Spen,Xrcc2,Adgrl2,Adgrb3,Lrrc7,Ppp1r9a,Dixdc1
1_Member	GO Biological Processes	GO:0010976	positive regulation of neuron projection development	-4.97092	-2.00333	14/284	11538,12396,17755,18049,18472,19283,20482,20979,20980,24136,54214,242274,243725,330938	Adnp,Cbfa2t2,Map1b,Ngf,Pafah1b1,Ptprz1,Skil,Syt1,Syt2,Zeb2,Golga4,Lrrc7,Ppp1r9a,Dixdc1
1_Member	GO Biological Processes	GO:0032990	cell part morphogenesis	-4.93652	-2.00333	26/834	11538,11735,11789,13839,17755,17756,17758,18049,18472,19283,20346,20482,20563,20979,20980,22253,24136,54214,77832,103967,210933,235072,235469,243725,269784,330938	Adnp,Ank3,Apc,Epha5,Map1b,Map2,Map4,Ngf,Pafah1b1,Ptprz1,Sema3a,Skil,Slit2,Syt1,Syt2,Unc5c,Zeb2,Golga4,Tchp,Dnm3,Adgrb3,Sept7,Zfp280d,Ppp1r9a,Cntn4,Dixdc1
1_Member	GO Biological Processes	GO:0001558	regulation of cell growth	-4.65821	-1.74984	16/386	11538,13205,17755,18049,18472,20346,20563,20979,20980,53378,54214,73379,77832,170755,214498,235036	Adnp,Ddx3x,Map1b,Ngf,Pafah1b1,Sema3a,Slit2,Syt1,Syt2,Sdcbp,Golga4,Dcbld2,Tchp,Sgk3,Cdc73,Ppan
1_Member	GO Biological Processes	GO:0000904	cell morphogenesis involved in differentiation	-4.56699	-1.6821	24/773	11538,11735,11789,13839,17755,17756,18049,18472,19283,20346,20482,20563,22253,24136,53378,54214,103967,108829,210933,235072,235469,243725,269784,330938	Adnp,Ank3,Apc,Epha5,Map1b,Map2,Ngf,Pafah1b1,Ptprz1,Sema3a,Skil,Slit2,Unc5c,Zeb2,Sdcbp,Golga4,Dnm3,Jmjd1c,Adgrb3,Sept7,Zfp280d,Ppp1r9a,Cntn4,Dixdc1
1_Member	GO Biological Processes	GO:0022603	regulation of anatomical structure morphogenesis	-4.51862	-1.67572	28/989	11538,11789,12828,17755,17756,17758,18049,18472,19283,20346,20482,20563,20979,20980,24136,27059,53378,54214,67996,72049,77832,83946,103967,114142,210933,235072,243725,330938	Adnp,Apc,Col4a3,Map1b,Map2,Map4,Ngf,Pafah1b1,Ptprz1,Sema3a,Skil,Slit2,Syt1,Syt2,Zeb2,Sh3d19,Sdcbp,Golga4,Srsf6,Tnfrsf13c,Tchp,Phip,Dnm3,Foxp2,Adgrb3,Sept7,Ppp1r9a,Dixdc1
1_Member	GO Biological Processes	GO:0016049	cell growth	-4.50625	-1.67572	18/487	11538,13205,17755,18049,18472,20346,20563,20979,20980,24136,53378,54214,73379,77832,170755,214498,235036,235072	Adnp,Ddx3x,Map1b,Ngf,Pafah1b1,Sema3a,Slit2,Syt1,Syt2,Zeb2,Sdcbp,Golga4,Dcbld2,Tchp,Sgk3,Cdc73,Ppan,Sept7
1_Member	GO Biological Processes	GO:0051960	regulation of nervous system development	-4.49693	-1.67572	26/885	11538,12396,16979,17755,17756,18049,18125,18472,19283,20346,20482,20563,20745,20979,20980,24136,54214,56381,57434,99633,103967,210933,242274,243725,269784,330938	Adnp,Cbfa2t2,Lrrn1,Map1b,Map2,Ngf,Nos1,Pafah1b1,Ptprz1,Sema3a,Skil,Slit2,Spock1,Syt1,Syt2,Zeb2,Golga4,Spen,Xrcc2,Adgrl2,Dnm3,Adgrb3,Lrrc7,Ppp1r9a,Cntn4,Dixdc1
1_Member	GO Biological Processes	GO:0050767	regulation of neurogenesis	-4.44314	-1.64123	24/787	11538,12396,17755,17756,18049,18125,18472,19283,20346,20482,20563,20745,20979,20980,24136,54214,56381,57434,103967,210933,242274,243725,269784,330938	Adnp,Cbfa2t2,Map1b,Map2,Ngf,Nos1,Pafah1b1,Ptprz1,Sema3a,Skil,Slit2,Spock1,Syt1,Syt2,Zeb2,Golga4,Spen,Xrcc2,Dnm3,Adgrb3,Lrrc7,Ppp1r9a,Cntn4,Dixdc1
1_Member	GO Biological Processes	GO:0045664	regulation of neuron differentiation	-4.34347	-1.57777	21/646	11538,12396,17755,17756,18049,18472,19283,20346,20482,20563,20745,20979,20980,24136,54214,103967,210933,242274,243725,269784,330938	Adnp,Cbfa2t2,Map1b,Map2,Ngf,Pafah1b1,Ptprz1,Sema3a,Skil,Slit2,Spock1,Syt1,Syt2,Zeb2,Golga4,Dnm3,Adgrb3,Lrrc7,Ppp1r9a,Cntn4,Dixdc1
1_Member	GO Biological Processes	GO:0048588	developmental cell growth	-4.22461	-1.49234	11/212	11538,17755,18049,18472,20346,20563,20979,20980,24136,54214,235072	Adnp,Map1b,Ngf,Pafah1b1,Sema3a,Slit2,Syt1,Syt2,Zeb2,Golga4,Sept7
1_Member	GO Biological Processes	GO:0050769	positive regulation of neurogenesis	-4.20511	-1.48863	17/467	11538,12396,17755,18049,18472,19283,20346,20482,20979,20980,24136,54214,56381,57434,242274,243725,330938	Adnp,Cbfa2t2,Map1b,Ngf,Pafah1b1,Ptprz1,Sema3a,Skil,Syt1,Syt2,Zeb2,Golga4,Spen,Xrcc2,Lrrc7,Ppp1r9a,Dixdc1
1_Member	GO Biological Processes	GO:0060560	developmental growth involved in morphogenesis	-3.89276	-1.23427	11/231	11538,17755,18049,18472,20346,20563,20979,20980,24136,54214,235072	Adnp,Map1b,Ngf,Pafah1b1,Sema3a,Slit2,Syt1,Syt2,Zeb2,Golga4,Sept7
1_Member	GO Biological Processes	GO:1990138	neuron projection extension	-3.81783	-1.1727	9/160	11538,17755,18049,18472,20346,20563,20979,20980,54214	Adnp,Map1b,Ngf,Pafah1b1,Sema3a,Slit2,Syt1,Syt2,Golga4
1_Member	GO Biological Processes	GO:0030307	positive regulation of cell growth	-3.75702	-1.12486	9/163	11538,13205,17755,18049,18472,20979,20980,53378,54214	Adnp,Ddx3x,Map1b,Ngf,Pafah1b1,Syt1,Syt2,Sdcbp,Golga4
1_Member	GO Biological Processes	GO:0045773	positive regulation of axon extension	-3.73007	-1.11951	5/44	11538,17755,18049,18472,54214	Adnp,Map1b,Ngf,Pafah1b1,Golga4
1_Member	GO Biological Processes	GO:0045666	positive regulation of neuron differentiation	-3.71897	-1.11951	14/371	11538,12396,17755,18049,18472,19283,20482,20979,20980,24136,54214,242274,243725,330938	Adnp,Cbfa2t2,Map1b,Ngf,Pafah1b1,Ptprz1,Skil,Syt1,Syt2,Zeb2,Golga4,Lrrc7,Ppp1r9a,Dixdc1
1_Member	GO Biological Processes	GO:0030516	regulation of axon extension	-3.71495	-1.11951	7/98	11538,17755,18049,18472,20346,20563,54214	Adnp,Map1b,Ngf,Pafah1b1,Sema3a,Slit2,Golga4
1_Member	GO Biological Processes	GO:0010720	positive regulation of cell development	-3.66444	-1.09186	18/568	11538,12396,17755,18049,18472,19283,20346,20482,20979,20980,24136,53378,54214,56381,57434,242274,243725,330938	Adnp,Cbfa2t2,Map1b,Ngf,Pafah1b1,Ptprz1,Sema3a,Skil,Syt1,Syt2,Zeb2,Sdcbp,Golga4,Spen,Xrcc2,Lrrc7,Ppp1r9a,Dixdc1
1_Member	GO Biological Processes	GO:0060284	regulation of cell development	-3.52429	-0.973431	25/961	11538,12396,17755,17756,18049,18125,18472,19283,20346,20482,20563,20745,20979,20980,24136,53378,54214,56381,57434,103967,210933,242274,243725,269784,330938	Adnp,Cbfa2t2,Map1b,Map2,Ngf,Nos1,Pafah1b1,Ptprz1,Sema3a,Skil,Slit2,Spock1,Syt1,Syt2,Zeb2,Sdcbp,Golga4,Spen,Xrcc2,Dnm3,Adgrb3,Lrrc7,Ppp1r9a,Cntn4,Dixdc1
1_Member	GO Biological Processes	GO:0010770	positive regulation of cell morphogenesis involved in differentiation	-3.43725	-0.914572	9/180	11538,17755,18049,18472,20482,24136,53378,54214,330938	Adnp,Map1b,Ngf,Pafah1b1,Skil,Zeb2,Sdcbp,Golga4,Dixdc1
1_Member	GO Biological Processes	GO:0061387	regulation of extent of cell growth	-3.43075	-0.914572	7/109	11538,17755,18049,18472,20346,20563,54214	Adnp,Map1b,Ngf,Pafah1b1,Sema3a,Slit2,Golga4
1_Member	GO Biological Processes	GO:0045597	positive regulation of cell differentiation	-3.30771	-0.806832	24/937	11538,11789,12396,17755,18049,18472,19283,20346,20482,20679,20979,20980,24136,53378,54214,56381,57434,58181,232430,242274,243725,243931,268564,330938	Adnp,Apc,Cbfa2t2,Map1b,Ngf,Pafah1b1,Ptprz1,Sema3a,Skil,Sox6,Syt1,Syt2,Zeb2,Sdcbp,Golga4,Spen,Xrcc2,Il20,Crebl2,Lrrc7,Ppp1r9a,Tshz3,Zbtb1,Dixdc1
1_Member	GO Biological Processes	GO:0048675	axon extension	-3.11575	-0.642306	7/123	11538,17755,18049,18472,20346,20563,54214	Adnp,Map1b,Ngf,Pafah1b1,Sema3a,Slit2,Golga4
1_Member	GO Biological Processes	GO:0040008	regulation of growth	-2.53107	-0.198808	17/658	11538,13205,17755,18049,18472,20346,20563,20979,20980,53378,54214,73379,77832,83946,170755,214498,235036	Adnp,Ddx3x,Map1b,Ngf,Pafah1b1,Sema3a,Slit2,Syt1,Syt2,Sdcbp,Golga4,Dcbld2,Tchp,Phip,Sgk3,Cdc73,Ppan
1_Member	GO Biological Processes	GO:0045927	positive regulation of growth	-2.28136	-0.0537156	9/265	11538,13205,17755,18049,18472,20979,20980,53378,54214	Adnp,Ddx3x,Map1b,Ngf,Pafah1b1,Syt1,Syt2,Sdcbp,Golga4
1_Member	GO Biological Processes	GO:0048639	positive regulation of developmental growth	-2.21153	-0.00692913	7/178	11538,17755,18049,18472,20979,20980,54214	Adnp,Map1b,Ngf,Pafah1b1,Syt1,Syt2,Golga4
1_Member	GO Biological Processes	GO:0008361	regulation of cell size	-2.17303	0	7/181	11538,17755,18049,18472,20346,20563,54214	Adnp,Map1b,Ngf,Pafah1b1,Sema3a,Slit2,Golga4
1_Member	GO Biological Processes	GO:0048589	developmental growth	-2.08334	0	16/672	11538,17755,18049,18472,19647,20346,20563,20979,20980,22589,24136,28254,54214,57434,235072,242050	Adnp,Map1b,Ngf,Pafah1b1,Rbbp6,Sema3a,Slit2,Syt1,Syt2,Atrx,Zeb2,Slco1a6,Golga4,Xrcc2,Sept7,Igsf10
1_Member	GO Biological Processes	GO:0048638	regulation of developmental growth	-1.61527	0	9/342	11538,17755,18049,18472,20346,20563,20979,20980,54214	Adnp,Map1b,Ngf,Pafah1b1,Sema3a,Slit2,Syt1,Syt2,Golga4
2_Summary	GO Biological Processes	GO:0006397	mRNA processing	-4.95754	-2.00333	17/407	18789,19647,20637,24014,51796,51810,56381,57317,66874,67039,67996,74737,76479,192196,214498,230753,230908,12747,56706,69527,72162,73736,76130,103677	Papola,Rbbp6,Snrnp70,Rnasel,Srrm1,Hnrnpu,Spen,Srsf4,Ncbp3,Rbm25,Srsf6,Pcf11,Smndc1,Luc7l2,Cdc73,Thrap3,Tardbp,Clk1,Ccnl1,Mrps9,Dhx36,Fcf1,Las1l,Smg6
2_Member	GO Biological Processes	GO:0006397	mRNA processing	-4.95754	-2.00333	17/407	18789,19647,20637,24014,51796,51810,56381,57317,66874,67039,67996,74737,76479,192196,214498,230753,230908	Papola,Rbbp6,Snrnp70,Rnasel,Srrm1,Hnrnpu,Spen,Srsf4,Ncbp3,Rbm25,Srsf6,Pcf11,Smndc1,Luc7l2,Cdc73,Thrap3,Tardbp
2_Member	GO Biological Processes	GO:0006396	RNA processing	-4.37833	-1.5949	23/743	12747,18789,19647,20637,24014,51796,51810,56381,56706,57317,66874,67039,67996,69527,72162,73736,74737,76130,76479,192196,214498,230753,230908	Clk1,Papola,Rbbp6,Snrnp70,Rnasel,Srrm1,Hnrnpu,Spen,Ccnl1,Srsf4,Ncbp3,Rbm25,Srsf6,Mrps9,Dhx36,Fcf1,Pcf11,Las1l,Smndc1,Luc7l2,Cdc73,Thrap3,Tardbp
2_Member	GO Biological Processes	GO:0016071	mRNA metabolic process	-4.2912	-1.54253	18/506	18789,19647,20637,24014,51796,51810,56381,57317,66874,67039,67996,74737,76479,103677,192196,214498,230753,230908	Papola,Rbbp6,Snrnp70,Rnasel,Srrm1,Hnrnpu,Spen,Srsf4,Ncbp3,Rbm25,Srsf6,Pcf11,Smndc1,Smg6,Luc7l2,Cdc73,Thrap3,Tardbp
2_Member	GO Biological Processes	GO:0050684	regulation of mRNA processing	-3.68756	-1.10371	7/99	18789,20637,57317,67039,67996,214498,230753	Papola,Snrnp70,Srsf4,Rbm25,Srsf6,Cdc73,Thrap3
2_Member	GO Biological Processes	GO:0008380	RNA splicing	-3.0679	-0.613616	12/335	12747,20637,51796,51810,56381,57317,67039,67996,76479,192196,230753,230908	Clk1,Snrnp70,Srrm1,Hnrnpu,Spen,Srsf4,Rbm25,Srsf6,Smndc1,Luc7l2,Thrap3,Tardbp
2_Member	GO Biological Processes	GO:1903311	regulation of mRNA metabolic process	-2.99401	-0.55465	7/129	18789,20637,57317,67039,67996,214498,230753	Papola,Snrnp70,Srsf4,Rbm25,Srsf6,Cdc73,Thrap3
2_Member	GO Biological Processes	GO:0048024	regulation of mRNA splicing, via spliceosome	-2.73964	-0.350174	5/72	20637,57317,67039,67996,230753	Snrnp70,Srsf4,Rbm25,Srsf6,Thrap3
2_Member	GO Biological Processes	GO:0043484	regulation of RNA splicing	-2.70901	-0.337759	6/107	12747,20637,57317,67039,67996,230753	Clk1,Snrnp70,Srsf4,Rbm25,Srsf6,Thrap3
2_Member	GO Biological Processes	GO:0050685	positive regulation of mRNA processing	-2.42892	-0.130161	3/26	20637,214498,230753	Snrnp70,Cdc73,Thrap3
2_Member	GO Biological Processes	GO:0000377	RNA splicing, via transesterification reactions with bulged adenosine as nucleophile	-2.27783	-0.0537156	8/218	20637,51796,56381,57317,67039,67996,192196,230753	Snrnp70,Srrm1,Spen,Srsf4,Rbm25,Srsf6,Luc7l2,Thrap3
2_Member	GO Biological Processes	GO:0000398	mRNA splicing, via spliceosome	-2.27783	-0.0537156	8/218	20637,51796,56381,57317,67039,67996,192196,230753	Snrnp70,Srrm1,Spen,Srsf4,Rbm25,Srsf6,Luc7l2,Thrap3
2_Member	GO Biological Processes	GO:0000375	RNA splicing, via transesterification reactions	-2.26613	-0.0469719	8/219	20637,51796,56381,57317,67039,67996,192196,230753	Snrnp70,Srrm1,Spen,Srsf4,Rbm25,Srsf6,Luc7l2,Thrap3
2_Member	GO Biological Processes	GO:0000381	regulation of alternative mRNA splicing, via spliceosome	-2.0288	0	3/36	67039,67996,230753	Rbm25,Srsf6,Thrap3
2_Member	GO Biological Processes	GO:0000380	alternative mRNA splicing, via spliceosome	-1.69056	0	3/48	67039,67996,230753	Rbm25,Srsf6,Thrap3
2_Member	GO Biological Processes	GO:1903313	positive regulation of mRNA metabolic process	-1.62137	0	3/51	20637,214498,230753	Snrnp70,Cdc73,Thrap3
3_Summary	GO Biological Processes	GO:0022904	respiratory electron transport chain	-4.18748	-1.48623	6/57	17710,17711,17717,17719,17720,17721,19013	COX3,CYTB,ND2,ND4,ND4L,ND5,Ppara
3_Member	GO Biological Processes	GO:0022904	respiratory electron transport chain	-4.18748	-1.48623	6/57	17710,17711,17717,17719,17720,17721	COX3,CYTB,ND2,ND4,ND4L,ND5
3_Member	GO Biological Processes	GO:0022900	electron transport chain	-3.94146	-1.25823	6/63	17710,17711,17717,17719,17720,17721	COX3,CYTB,ND2,ND4,ND4L,ND5
3_Member	GO Biological Processes	GO:0042773	ATP synthesis coupled electron transport	-3.93051	-1.25823	5/40	17711,17717,17719,17720,17721	CYTB,ND2,ND4,ND4L,ND5
3_Member	GO Biological Processes	GO:0006119	oxidative phosphorylation	-3.06418	-0.613616	5/61	17711,17717,17719,17720,17721	CYTB,ND2,ND4,ND4L,ND5
3_Member	GO Biological Processes	GO:0045333	cellular respiration	-2.2427	-0.0284502	6/133	17710,17711,17717,17719,17720,17721	COX3,CYTB,ND2,ND4,ND4L,ND5
3_Member	GO Biological Processes	GO:0042775	mitochondrial ATP synthesis coupled electron transport	-1.99593	0	3/37	17711,17717,17719	CYTB,ND2,ND4
3_Member	GO Biological Processes	GO:0046034	ATP metabolic process	-1.57214	0	6/187	17711,17717,17719,17720,17721,19013	CYTB,ND2,ND4,ND4L,ND5,Ppara
3_Member	GO Biological Processes	GO:0009205	purine ribonucleoside triphosphate metabolic process	-1.42345	0	6/203	17711,17717,17719,17720,17721,19013	CYTB,ND2,ND4,ND4L,ND5,Ppara
3_Member	GO Biological Processes	GO:0009199	ribonucleoside triphosphate metabolic process	-1.39747	0	6/206	17711,17717,17719,17720,17721,19013	CYTB,ND2,ND4,ND4L,ND5,Ppara
3_Member	GO Biological Processes	GO:0009167	purine ribonucleoside monophosphate metabolic process	-1.36368	0	6/210	17711,17717,17719,17720,17721,19013	CYTB,ND2,ND4,ND4L,ND5,Ppara
3_Member	GO Biological Processes	GO:0009126	purine nucleoside monophosphate metabolic process	-1.35539	0	6/211	17711,17717,17719,17720,17721,19013	CYTB,ND2,ND4,ND4L,ND5,Ppara
3_Member	GO Biological Processes	GO:0009144	purine nucleoside triphosphate metabolic process	-1.35539	0	6/211	17711,17717,17719,17720,17721,19013	CYTB,ND2,ND4,ND4L,ND5,Ppara
3_Member	GO Biological Processes	GO:0009161	ribonucleoside monophosphate metabolic process	-1.33897	0	6/213	17711,17717,17719,17720,17721,19013	CYTB,ND2,ND4,ND4L,ND5,Ppara
4_Summary	GO Biological Processes	GO:0060997	dendritic spine morphogenesis	-3.59295	-1.03137	5/47	13839,18472,103967,235072,243725,19283,20346,210933,17755,17756	Epha5,Pafah1b1,Dnm3,Sept7,Ppp1r9a,Ptprz1,Sema3a,Adgrb3,Map1b,Map2
4_Member	GO Biological Processes	GO:0060997	dendritic spine morphogenesis	-3.59295	-1.03137	5/47	13839,18472,103967,235072,243725	Epha5,Pafah1b1,Dnm3,Sept7,Ppp1r9a
4_Member	GO Biological Processes	GO:0048813	dendrite morphogenesis	-3.47805	-0.937661	8/141	13839,18472,19283,20346,103967,210933,235072,243725	Epha5,Pafah1b1,Ptprz1,Sema3a,Dnm3,Adgrb3,Sept7,Ppp1r9a
4_Member	GO Biological Processes	GO:0097061	dendritic spine organization	-3.23523	-0.743694	5/56	13839,18472,103967,235072,243725	Epha5,Pafah1b1,Dnm3,Sept7,Ppp1r9a
4_Member	GO Biological Processes	GO:0016358	dendrite development	-3.12004	-0.642306	10/241	13839,17755,17756,18472,19283,20346,103967,210933,235072,243725	Epha5,Map1b,Map2,Pafah1b1,Ptprz1,Sema3a,Dnm3,Adgrb3,Sept7,Ppp1r9a
4_Member	GO Biological Processes	GO:0060996	dendritic spine development	-2.31891	-0.0637557	5/90	13839,18472,103967,235072,243725	Epha5,Pafah1b1,Dnm3,Sept7,Ppp1r9a
4_Member	GO Biological Processes	GO:0048814	regulation of dendrite morphogenesis	-2.31891	-0.0637557	5/90	18472,19283,103967,210933,243725	Pafah1b1,Ptprz1,Dnm3,Adgrb3,Ppp1r9a
4_Member	GO Biological Processes	GO:0061001	regulation of dendritic spine morphogenesis	-2.06274	0	3/35	18472,103967,243725	Pafah1b1,Dnm3,Ppp1r9a
4_Member	GO Biological Processes	GO:0050773	regulation of dendrite development	-1.42026	0	5/152	18472,19283,103967,210933,243725	Pafah1b1,Ptprz1,Dnm3,Adgrb3,Ppp1r9a
4_Member	GO Biological Processes	GO:0060998	regulation of dendritic spine development	-1.33636	0	3/66	18472,103967,243725	Pafah1b1,Dnm3,Ppp1r9a
5_Summary	GO Biological Processes	GO:0021795	cerebral cortex cell migration	-3.425	-0.914572	5/51	18472,20346,20563,330938,545428,17758,19283,20745,77832,103967,13839,24136,17756,269784,11789,12524,12828,19013,20482,20679,67996,75725,210933,214498,11819,22589	Pafah1b1,Sema3a,Slit2,Dixdc1,Ccdc141,Map4,Ptprz1,Spock1,Tchp,Dnm3,Epha5,Zeb2,Map2,Cntn4,Apc,Cd86,Col4a3,Ppara,Skil,Sox6,Srsf6,Phf14,Adgrb3,Cdc73,Nr2f2,Atrx
5_Member	GO Biological Processes	GO:0021795	cerebral cortex cell migration	-3.425	-0.914572	5/51	18472,20346,20563,330938,545428	Pafah1b1,Sema3a,Slit2,Dixdc1,Ccdc141
5_Member	GO Biological Processes	GO:0031345	negative regulation of cell projection organization	-3.06125	-0.613616	8/163	17758,18472,19283,20346,20563,20745,77832,103967	Map4,Pafah1b1,Ptprz1,Sema3a,Slit2,Spock1,Tchp,Dnm3
5_Member	GO Biological Processes	GO:0022029	telencephalon cell migration	-2.90877	-0.485491	5/66	18472,20346,20563,330938,545428	Pafah1b1,Sema3a,Slit2,Dixdc1,Ccdc141
5_Member	GO Biological Processes	GO:0021885	forebrain cell migration	-2.82203	-0.406575	5/69	18472,20346,20563,330938,545428	Pafah1b1,Sema3a,Slit2,Dixdc1,Ccdc141
5_Member	GO Biological Processes	GO:0021543	pallium development	-2.77056	-0.362799	7/141	13839,18472,20346,20563,24136,330938,545428	Epha5,Pafah1b1,Sema3a,Slit2,Zeb2,Dixdc1,Ccdc141
5_Member	GO Biological Processes	GO:0021954	central nervous system neuron development	-2.49205	-0.167257	5/82	17756,18472,20346,20563,24136	Map2,Pafah1b1,Sema3a,Slit2,Zeb2
5_Member	GO Biological Processes	GO:0021952	central nervous system projection neuron axonogenesis	-2.42892	-0.130161	3/26	18472,20563,24136	Pafah1b1,Slit2,Zeb2
5_Member	GO Biological Processes	GO:0045665	negative regulation of neuron differentiation	-2.27783	-0.0537156	8/218	18472,19283,20346,20563,20745,103967,269784,330938	Pafah1b1,Ptprz1,Sema3a,Slit2,Spock1,Dnm3,Cntn4,Dixdc1
5_Member	GO Biological Processes	GO:0051093	negative regulation of developmental process	-2.15323	0	20/900	11789,12524,12828,17758,18472,19013,19283,20346,20482,20563,20679,20745,67996,75725,77832,103967,210933,214498,269784,330938	Apc,Cd86,Col4a3,Map4,Pafah1b1,Ppara,Ptprz1,Sema3a,Skil,Slit2,Sox6,Spock1,Srsf6,Phf14,Tchp,Dnm3,Adgrb3,Cdc73,Cntn4,Dixdc1
5_Member	GO Biological Processes	GO:0021799	cerebral cortex radially oriented cell migration	-2.13407	0	3/33	18472,330938,545428	Pafah1b1,Dixdc1,Ccdc141
5_Member	GO Biological Processes	GO:0010977	negative regulation of neuron projection development	-2.1222	0	6/141	18472,19283,20346,20563,20745,103967	Pafah1b1,Ptprz1,Sema3a,Slit2,Spock1,Dnm3
5_Member	GO Biological Processes	GO:0021955	central nervous system neuron axonogenesis	-2.09781	0	3/34	18472,20563,24136	Pafah1b1,Slit2,Zeb2
5_Member	GO Biological Processes	GO:0021987	cerebral cortex development	-2.09193	0	5/102	18472,20346,20563,330938,545428	Pafah1b1,Sema3a,Slit2,Dixdc1,Ccdc141
5_Member	GO Biological Processes	GO:0021537	telencephalon development	-1.74128	0	7/220	13839,18472,20346,20563,24136,330938,545428	Epha5,Pafah1b1,Sema3a,Slit2,Zeb2,Dixdc1,Ccdc141
5_Member	GO Biological Processes	GO:0021761	limbic system development	-1.70155	0	4/85	13839,18472,20346,24136	Epha5,Pafah1b1,Sema3a,Zeb2
5_Member	GO Biological Processes	GO:0050768	negative regulation of neurogenesis	-1.6622	0	8/281	18472,19283,20346,20563,20745,103967,269784,330938	Pafah1b1,Ptprz1,Sema3a,Slit2,Spock1,Dnm3,Cntn4,Dixdc1
5_Member	GO Biological Processes	GO:0030900	forebrain development	-1.55938	0	9/350	11819,13839,18472,20346,20563,22589,24136,330938,545428	Nr2f2,Epha5,Pafah1b1,Sema3a,Slit2,Atrx,Zeb2,Dixdc1,Ccdc141
5_Member	GO Biological Processes	GO:0051961	negative regulation of nervous system development	-1.49382	0	8/303	18472,19283,20346,20563,20745,103967,269784,330938	Pafah1b1,Ptprz1,Sema3a,Slit2,Spock1,Dnm3,Cntn4,Dixdc1
5_Member	GO Biological Processes	GO:0021953	central nervous system neuron differentiation	-1.42345	0	6/203	17756,18472,20346,20563,20745,24136	Map2,Pafah1b1,Sema3a,Slit2,Spock1,Zeb2
5_Member	GO Biological Processes	GO:0021766	hippocampus development	-1.42176	0	3/61	13839,18472,24136	Epha5,Pafah1b1,Zeb2
5_Member	GO Biological Processes	GO:0001764	neuron migration	-1.37966	0	5/156	11819,18472,19283,20346,20745	Nr2f2,Pafah1b1,Ptprz1,Sema3a,Spock1
6_Summary	GO Biological Processes	GO:0032204	regulation of telomere maintenance	-2.90877	-0.485491	5/66	22589,51810,72162,103677,245000,11789	Atrx,Hnrnpu,Dhx36,Smg6,Atr,Apc
6_Member	GO Biological Processes	GO:0032204	regulation of telomere maintenance	-2.90877	-0.485491	5/66	22589,51810,72162,103677,245000	Atrx,Hnrnpu,Dhx36,Smg6,Atr
6_Member	GO Biological Processes	GO:0000723	telomere maintenance	-2.14543	0	5/99	22589,51810,72162,103677,245000	Atrx,Hnrnpu,Dhx36,Smg6,Atr
6_Member	GO Biological Processes	GO:0032200	telomere organization	-2.14543	0	5/99	22589,51810,72162,103677,245000	Atrx,Hnrnpu,Dhx36,Smg6,Atr
6_Member	GO Biological Processes	GO:0032206	positive regulation of telomere maintenance	-1.73959	0	3/46	22589,72162,245000	Atrx,Dhx36,Atr
6_Member	GO Biological Processes	GO:2001251	negative regulation of chromosome organization	-1.44793	0	4/102	11789,22589,51810,103677	Apc,Atrx,Hnrnpu,Smg6
7_Summary	GO Biological Processes	GO:0051129	negative regulation of cellular component organization	-2.74701	-0.350174	17/627	11789,13205,17755,17758,18472,19283,20346,20563,20745,22589,51810,53378,77832,103677,103967,233977,243725	Apc,Ddx3x,Map1b,Map4,Pafah1b1,Ptprz1,Sema3a,Slit2,Spock1,Atrx,Hnrnpu,Sdcbp,Tchp,Smg6,Dnm3,Ppfia1,Ppp1r9a
7_Member	GO Biological Processes	GO:0051129	negative regulation of cellular component organization	-2.74701	-0.350174	17/627	11789,13205,17755,17758,18472,19283,20346,20563,20745,22589,51810,53378,77832,103677,103967,233977,243725	Apc,Ddx3x,Map1b,Map4,Pafah1b1,Ptprz1,Sema3a,Slit2,Spock1,Atrx,Hnrnpu,Sdcbp,Tchp,Smg6,Dnm3,Ppfia1,Ppp1r9a
7_Member	GO Biological Processes	GO:0010639	negative regulation of organelle organization	-2.31265	-0.062825	10/311	11789,17755,17758,20563,22589,51810,77832,103677,233977,243725	Apc,Map1b,Map4,Slit2,Atrx,Hnrnpu,Tchp,Smg6,Ppfia1,Ppp1r9a
7_Member	GO Biological Processes	GO:0051494	negative regulation of cytoskeleton organization	-1.76612	0	5/123	11789,17755,20563,233977,243725	Apc,Map1b,Slit2,Ppfia1,Ppp1r9a
8_Summary	GO Biological Processes	GO:0060491	regulation of cell projection assembly	-2.73566	-0.350174	7/143	11789,17758,20563,77832,103967,235072,243725,11735	Apc,Map4,Slit2,Tchp,Dnm3,Sept7,Ppp1r9a,Ank3
8_Member	GO Biological Processes	GO:0060491	regulation of cell projection assembly	-2.73566	-0.350174	7/143	11789,17758,20563,77832,103967,235072,243725	Apc,Map4,Slit2,Tchp,Dnm3,Sept7,Ppp1r9a
8_Member	GO Biological Processes	GO:0000281	mitotic cytokinesis	-2.09781	0	3/34	11735,11789,235072	Ank3,Apc,Sept7
8_Member	GO Biological Processes	GO:1902017	regulation of cilium assembly	-1.96406	0	3/38	17758,77832,235072	Map4,Tchp,Sept7
8_Member	GO Biological Processes	GO:0061640	cytoskeleton-dependent cytokinesis	-1.81803	0	3/43	11735,11789,235072	Ank3,Apc,Sept7
9_Summary	GO Biological Processes	GO:0022613	ribonucleoprotein complex biogenesis	-2.71284	-0.337759	12/369	13205,24014,67996,69527,73736,75751,76130,192196,207704,230737,235036,245000	Ddx3x,Rnasel,Srsf6,Mrps9,Fcf1,Ipo4,Las1l,Luc7l2,Gtpbp10,Gnl2,Ppan,Atr
9_Member	GO Biological Processes	GO:0022613	ribonucleoprotein complex biogenesis	-2.71284	-0.337759	12/369	13205,24014,67996,69527,73736,75751,76130,192196,207704,230737,235036,245000	Ddx3x,Rnasel,Srsf6,Mrps9,Fcf1,Ipo4,Las1l,Luc7l2,Gtpbp10,Gnl2,Ppan,Atr
9_Member	GO Biological Processes	GO:0042254	ribosome biogenesis	-2.43383	-0.130161	9/251	13205,24014,69527,73736,75751,76130,207704,230737,235036	Ddx3x,Rnasel,Mrps9,Fcf1,Ipo4,Las1l,Gtpbp10,Gnl2,Ppan
10_Summary	GO Biological Processes	GO:0010501	RNA secondary structure unwinding	-2.67186	-0.30756	4/45	13205,13682,26900,72162,26987	Ddx3x,Eif4a2,Ddx3y,Dhx36,Eif4e2
10_Member	GO Biological Processes	GO:0010501	RNA secondary structure unwinding	-2.67186	-0.30756	4/45	13205,13682,26900,72162	Ddx3x,Eif4a2,Ddx3y,Dhx36
10_Member	GO Biological Processes	GO:0006413	translational initiation	-1.44793	0	4/102	13205,13682,26900,26987	Ddx3x,Eif4a2,Ddx3y,Eif4e2
11_Summary	GO Biological Processes	GO:0008584	male gonad development	-2.64828	-0.297557	6/110	20346,21674,22589,108829,224902,238247,74343,11789,11819,12396,18472,20482,24136,26424,67996	Sema3a,Sry,Atrx,Jmjd1c,Safb2,Arid4a,Crtc2,Apc,Nr2f2,Cbfa2t2,Pafah1b1,Skil,Zeb2,Nr5a2,Srsf6
11_Member	GO Biological Processes	GO:0008584	male gonad development	-2.64828	-0.297557	6/110	20346,21674,22589,108829,224902,238247	Sema3a,Sry,Atrx,Jmjd1c,Safb2,Arid4a
11_Member	GO Biological Processes	GO:0046546	development of primary male sexual characteristics	-2.64828	-0.297557	6/110	20346,21674,22589,108829,224902,238247	Sema3a,Sry,Atrx,Jmjd1c,Safb2,Arid4a
11_Member	GO Biological Processes	GO:0060008	Sertoli cell differentiation	-2.52994	-0.198808	3/24	22589,224902,238247	Atrx,Safb2,Arid4a
11_Member	GO Biological Processes	GO:0046661	male sex differentiation	-2.21171	-0.00692913	6/135	20346,21674,22589,108829,224902,238247	Sema3a,Sry,Atrx,Jmjd1c,Safb2,Arid4a
11_Member	GO Biological Processes	GO:0061647	histone H3-K9 modification	-1.87396	0	3/41	22589,74343,238247	Atrx,Crtc2,Arid4a
11_Member	GO Biological Processes	GO:0008406	gonad development	-1.46803	0	6/198	20346,21674,22589,108829,224902,238247	Sema3a,Sry,Atrx,Jmjd1c,Safb2,Arid4a
11_Member	GO Biological Processes	GO:0045137	development of primary sexual characteristics	-1.44109	0	6/201	20346,21674,22589,108829,224902,238247	Sema3a,Sry,Atrx,Jmjd1c,Safb2,Arid4a
11_Member	GO Biological Processes	GO:0030855	epithelial cell differentiation	-1.32667	0	12/572	11789,11819,12396,18472,20482,22589,24136,26424,67996,108829,224902,238247	Apc,Nr2f2,Cbfa2t2,Pafah1b1,Skil,Atrx,Zeb2,Nr5a2,Srsf6,Jmjd1c,Safb2,Arid4a
12_Summary	GO Biological Processes	GO:0051642	centrosome localization	-2.64087	-0.296774	3/22	18472,71177,545428,230908,20679,238247	Pafah1b1,Asun,Ccdc141,Tardbp,Sox6,Arid4a
12_Member	GO Biological Processes	GO:0051642	centrosome localization	-2.64087	-0.296774	3/22	18472,71177,545428	Pafah1b1,Asun,Ccdc141
12_Member	GO Biological Processes	GO:0006998	nuclear envelope organization	-1.90312	0	3/40	18472,71177,230908	Pafah1b1,Asun,Tardbp
12_Member	GO Biological Processes	GO:0061515	myeloid cell development	-1.36953	0	3/64	18472,20679,238247	Pafah1b1,Sox6,Arid4a
13_Summary	GO Biological Processes	GO:0048668	collateral sprouting	-2.42892	-0.130161	3/26	18049,24136,235072	Ngf,Zeb2,Sept7
13_Member	GO Biological Processes	GO:0048668	collateral sprouting	-2.42892	-0.130161	3/26	18049,24136,235072	Ngf,Zeb2,Sept7
14_Summary	GO Biological Processes	GO:0007416	synapse assembly	-2.42457	-0.130161	6/122	11538,16979,18190,99633,210933,243725,11789,13205,17755,17758,20563,53378,77832,103967,233977,235072,245000,381280,11735	Adnp,Lrrn1,Nrxn2,Adgrl2,Adgrb3,Ppp1r9a,Apc,Ddx3x,Map1b,Map4,Slit2,Sdcbp,Tchp,Dnm3,Ppfia1,Sept7,Atr,Hjurp,Ank3
14_Member	GO Biological Processes	GO:0007416	synapse assembly	-2.42457	-0.130161	6/122	11538,16979,18190,99633,210933,243725	Adnp,Lrrn1,Nrxn2,Adgrl2,Adgrb3,Ppp1r9a
14_Member	GO Biological Processes	GO:0051963	regulation of synapse assembly	-2.40302	-0.114444	5/86	11538,16979,99633,210933,243725	Adnp,Lrrn1,Adgrl2,Adgrb3,Ppp1r9a
14_Member	GO Biological Processes	GO:0044087	regulation of cellular component biogenesis	-2.03077	0	17/741	11538,11789,13205,16979,17755,17758,20563,53378,77832,99633,103967,210933,233977,235072,243725,245000,381280	Adnp,Apc,Ddx3x,Lrrn1,Map1b,Map4,Slit2,Sdcbp,Tchp,Adgrl2,Dnm3,Adgrb3,Ppfia1,Sept7,Ppp1r9a,Atr,Hjurp
14_Member	GO Biological Processes	GO:0051965	positive regulation of synapse assembly	-1.96373	0	4/71	11538,16979,99633,210933	Adnp,Lrrn1,Adgrl2,Adgrb3
14_Member	GO Biological Processes	GO:0050807	regulation of synapse organization	-1.75242	0	5/124	11538,16979,99633,210933,243725	Adnp,Lrrn1,Adgrl2,Adgrb3,Ppp1r9a
14_Member	GO Biological Processes	GO:0050808	synapse organization	-1.62983	0	7/232	11538,11735,16979,18190,99633,210933,243725	Adnp,Ank3,Lrrn1,Nrxn2,Adgrl2,Adgrb3,Ppp1r9a
14_Member	GO Biological Processes	GO:0044089	positive regulation of cellular component biogenesis	-1.5063	0	10/416	11538,11789,16979,17755,53378,99633,103967,210933,235072,245000	Adnp,Apc,Lrrn1,Map1b,Sdcbp,Adgrl2,Dnm3,Adgrb3,Sept7,Atr
15_Summary	GO Biological Processes	GO:0048745	smooth muscle tissue development	-2.38164	-0.098818	3/27	22682,114142,243931,17156,12638,18986,67996,75725	Zfand5,Foxp2,Tshz3,Man1a2,Cftr,Pou2f1,Srsf6,Phf14
15_Member	GO Biological Processes	GO:0048745	smooth muscle tissue development	-2.38164	-0.098818	3/27	22682,114142,243931	Zfand5,Foxp2,Tshz3
15_Member	GO Biological Processes	GO:0007585	respiratory gaseous exchange	-1.55686	0	3/54	17156,22682,243931	Man1a2,Zfand5,Tshz3
15_Member	GO Biological Processes	GO:0060541	respiratory system development	-1.50198	0	7/247	12638,17156,18986,67996,75725,114142,243931	Cftr,Man1a2,Pou2f1,Srsf6,Phf14,Foxp2,Tshz3
15_Member	GO Biological Processes	GO:0048286	lung alveolus development	-1.47723	0	3/58	17156,75725,114142	Man1a2,Phf14,Foxp2
15_Member	GO Biological Processes	GO:0030324	lung development	-1.31478	0	6/216	12638,17156,67996,75725,114142,243931	Cftr,Man1a2,Srsf6,Phf14,Foxp2,Tshz3
16_Summary	GO Biological Processes	GO:0006336	DNA replication-independent nucleosome assembly	-2.33629	-0.0647499	3/28	22589,75751,381280	Atrx,Ipo4,Hjurp
16_Member	GO Biological Processes	GO:0006336	DNA replication-independent nucleosome assembly	-2.33629	-0.0647499	3/28	22589,75751,381280	Atrx,Ipo4,Hjurp
16_Member	GO Biological Processes	GO:0034724	DNA replication-independent nucleosome organization	-2.33629	-0.0647499	3/28	22589,75751,381280	Atrx,Ipo4,Hjurp
17_Summary	GO Biological Processes	GO:0051276	chromosome organization	-2.32381	-0.0637557	22/989	11789,18125,19366,21976,22589,51810,57376,72162,74343,75751,76130,103268,103677,108829,214498,214669,235441,238247,244059,245000,268564,381280	Apc,Nos1,Rad54l,Top3b,Atrx,Hnrnpu,Smarce1,Dhx36,Crtc2,Ipo4,Las1l,Cep57l1,Smg6,Jmjd1c,Cdc73,L3mbtl2,Usp3,Arid4a,Chd2,Atr,Zbtb1,Hjurp
17_Member	GO Biological Processes	GO:0051276	chromosome organization	-2.32381	-0.0637557	22/989	11789,18125,19366,21976,22589,51810,57376,72162,74343,75751,76130,103268,103677,108829,214498,214669,235441,238247,244059,245000,268564,381280	Apc,Nos1,Rad54l,Top3b,Atrx,Hnrnpu,Smarce1,Dhx36,Crtc2,Ipo4,Las1l,Cep57l1,Smg6,Jmjd1c,Cdc73,L3mbtl2,Usp3,Arid4a,Chd2,Atr,Zbtb1,Hjurp
17_Member	GO Biological Processes	GO:0006325	chromatin organization	-1.41392	0	14/680	18125,22589,57376,74343,75751,76130,108829,214498,214669,235441,238247,244059,268564,381280	Nos1,Atrx,Smarce1,Crtc2,Ipo4,Las1l,Jmjd1c,Cdc73,L3mbtl2,Usp3,Arid4a,Chd2,Zbtb1,Hjurp
18_Summary	GO Biological Processes	GO:0044708	single-organism behavior	-2.29251	-0.0537156	13/470	11538,18049,18125,18190,18472,19013,19283,20274,110616,114142,210933,239102,268890	Adnp,Ngf,Nos1,Nrxn2,Pafah1b1,Ppara,Ptprz1,Scn9a,Atxn3,Foxp2,Adgrb3,Zfhx2,Lsamp
18_Member	GO Biological Processes	GO:0044708	single-organism behavior	-2.29251	-0.0537156	13/470	11538,18049,18125,18190,18472,19013,19283,20274,110616,114142,210933,239102,268890	Adnp,Ngf,Nos1,Nrxn2,Pafah1b1,Ppara,Ptprz1,Scn9a,Atxn3,Foxp2,Adgrb3,Zfhx2,Lsamp
18_Member	GO Biological Processes	GO:0030534	adult behavior	-1.75142	0	6/170	18049,18125,18190,18472,19013,239102	Ngf,Nos1,Nrxn2,Pafah1b1,Ppara,Zfhx2
18_Member	GO Biological Processes	GO:0007611	learning or memory	-1.50198	0	7/247	11538,18049,18190,18472,19283,114142,210933	Adnp,Ngf,Nrxn2,Pafah1b1,Ptprz1,Foxp2,Adgrb3
19_Summary	GO Biological Processes	GO:0048255	mRNA stabilization	-2.09781	0	3/34	51810,230753,230908,24014,11819,19013,26424,224902	Hnrnpu,Thrap3,Tardbp,Rnasel,Nr2f2,Ppara,Nr5a2,Safb2
19_Member	GO Biological Processes	GO:0048255	mRNA stabilization	-2.09781	0	3/34	51810,230753,230908	Hnrnpu,Thrap3,Tardbp
19_Member	GO Biological Processes	GO:0043488	regulation of mRNA stability	-2.07314	0	4/66	24014,51810,230753,230908	Rnasel,Hnrnpu,Thrap3,Tardbp
19_Member	GO Biological Processes	GO:0043489	RNA stabilization	-2.0288	0	3/36	51810,230753,230908	Hnrnpu,Thrap3,Tardbp
19_Member	GO Biological Processes	GO:0043487	regulation of RNA stability	-1.94297	0	4/72	24014,51810,230753,230908	Rnasel,Hnrnpu,Thrap3,Tardbp
19_Member	GO Biological Processes	GO:0071383	cellular response to steroid hormone stimulus	-1.55256	0	6/189	11819,19013,26424,51810,224902,230753	Nr2f2,Ppara,Nr5a2,Hnrnpu,Safb2,Thrap3
19_Member	GO Biological Processes	GO:0043401	steroid hormone mediated signaling pathway	-1.44113	0	5/150	11819,19013,26424,224902,230753	Nr2f2,Ppara,Nr5a2,Safb2,Thrap3
20_Summary	GO Biological Processes	GO:0000122	negative regulation of transcription from RNA polymerase II promoter	-2.08564	0	17/731	11819,11910,12396,15331,19013,20482,20679,21674,22589,24136,56381,75725,114142,209361,214498,235441,268564	Nr2f2,Atf3,Cbfa2t2,Hmgn2,Ppara,Skil,Sox6,Sry,Atrx,Zeb2,Spen,Phf14,Foxp2,Taf3,Cdc73,Usp3,Zbtb1
20_Member	GO Biological Processes	GO:0000122	negative regulation of transcription from RNA polymerase II promoter	-2.08564	0	17/731	11819,11910,12396,15331,19013,20482,20679,21674,22589,24136,56381,75725,114142,209361,214498,235441,268564	Nr2f2,Atf3,Cbfa2t2,Hmgn2,Ppara,Skil,Sox6,Sry,Atrx,Zeb2,Spen,Phf14,Foxp2,Taf3,Cdc73,Usp3,Zbtb1

## Sheet: Cluster 8
GroupID	Category	Term	Description	LogP	Log(q-value)	InTerm_InList	Genes	Symbols
1_Summary	GO Biological Processes	GO:0070979	protein K11-linked ubiquitination	-3.00662	0	3/26	52563,66105,73318	Cdc23,Ube2d3,Ube2d2b
1_Member	GO Biological Processes	GO:0070979	protein K11-linked ubiquitination	-3.00662	0	3/26	52563,66105,73318	Cdc23,Ube2d3,Ube2d2b
2_Summary	GO Biological Processes	GO:0003143	embryonic heart tube morphogenesis	-2.84363	0	4/64	20191,21385,76779,277939,12075,14462,20666,239250,21809,13618,13854,103806,12845,14119,15229,244810,241196,14281,15114	Ryr2,Tbx2,Cluap1,C2cd3,Bfsp1,Gata3,Sox11,Slitrk6,Tgfb3,Ednrb,Epn1,Maml1,Comp,Fbn2,Foxd1,AW551984,Serpinb13,Fos,Hap1
2_Member	GO Biological Processes	GO:0003143	embryonic heart tube morphogenesis	-2.84363	0	4/64	20191,21385,76779,277939	Ryr2,Tbx2,Cluap1,C2cd3
2_Member	GO Biological Processes	GO:0002088	lens development in camera-type eye	-2.67702	0	4/71	12075,14462,20666,239250	Bfsp1,Gata3,Sox11,Slitrk6
2_Member	GO Biological Processes	GO:0048562	embryonic organ morphogenesis	-2.59715	0	8/308	14462,20191,20666,21385,21809,76779,239250,277939	Gata3,Ryr2,Sox11,Tbx2,Tgfb3,Cluap1,Slitrk6,C2cd3
2_Member	GO Biological Processes	GO:0003007	heart morphogenesis	-2.55944	0	7/245	14462,20191,20666,21385,21809,76779,277939	Gata3,Ryr2,Sox11,Tbx2,Tgfb3,Cluap1,C2cd3
2_Member	GO Biological Processes	GO:0035050	embryonic heart tube development	-2.50808	0	4/79	20191,21385,76779,277939	Ryr2,Tbx2,Cluap1,C2cd3
2_Member	GO Biological Processes	GO:0048483	autonomic nervous system development	-2.31545	0	3/45	13618,14462,20666	Ednrb,Gata3,Sox11
2_Member	GO Biological Processes	GO:0001947	heart looping	-2.02995	0	3/57	21385,76779,277939	Tbx2,Cluap1,C2cd3
2_Member	GO Biological Processes	GO:0048568	embryonic organ development	-2.01074	0	9/468	13854,14462,20191,20666,21385,21809,76779,239250,277939	Epn1,Gata3,Ryr2,Sox11,Tbx2,Tgfb3,Cluap1,Slitrk6,C2cd3
2_Member	GO Biological Processes	GO:0003279	cardiac septum development	-1.98865	0	4/111	14462,20666,21385,103806	Gata3,Sox11,Tbx2,Maml1
2_Member	GO Biological Processes	GO:0003205	cardiac chamber development	-1.95043	0	5/176	14462,20191,20666,21385,103806	Gata3,Ryr2,Sox11,Tbx2,Maml1
2_Member	GO Biological Processes	GO:0061371	determination of heart left/right asymmetry	-1.91166	0	3/63	21385,76779,277939	Tbx2,Cluap1,C2cd3
2_Member	GO Biological Processes	GO:0048565	digestive tract development	-1.83822	0	4/123	13618,14462,20666,21385	Ednrb,Gata3,Sox11,Tbx2
2_Member	GO Biological Processes	GO:0048736	appendage development	-1.8099	0	5/191	12845,14119,20666,21385,277939	Comp,Fbn2,Sox11,Tbx2,C2cd3
2_Member	GO Biological Processes	GO:0060173	limb development	-1.8099	0	5/191	12845,14119,20666,21385,277939	Comp,Fbn2,Sox11,Tbx2,C2cd3
2_Member	GO Biological Processes	GO:0003206	cardiac chamber morphogenesis	-1.73669	0	4/132	14462,20191,20666,21385	Gata3,Ryr2,Sox11,Tbx2
2_Member	GO Biological Processes	GO:0003208	cardiac ventricle morphogenesis	-1.69458	0	3/76	14462,20191,20666	Gata3,Ryr2,Sox11
2_Member	GO Biological Processes	GO:0055123	digestive system development	-1.69428	0	4/136	13618,14462,20666,21385	Ednrb,Gata3,Sox11,Tbx2
2_Member	GO Biological Processes	GO:0060562	epithelial tube morphogenesis	-1.67205	0	7/363	14462,15229,20191,20666,21385,76779,277939	Gata3,Foxd1,Ryr2,Sox11,Tbx2,Cluap1,C2cd3
2_Member	GO Biological Processes	GO:0007507	heart development	-1.57899	0	9/555	14462,20191,20666,21385,21809,76779,103806,244810,277939	Gata3,Ryr2,Sox11,Tbx2,Tgfb3,Cluap1,Maml1,AW551984,C2cd3
2_Member	GO Biological Processes	GO:0090287	regulation of cellular response to growth factor stimulus	-1.51045	0	5/229	14119,14462,15229,20666,21809	Fbn2,Gata3,Foxd1,Sox11,Tgfb3
2_Member	GO Biological Processes	GO:0060021	palate development	-1.50474	0	3/90	20666,21385,21809	Sox11,Tbx2,Tgfb3
2_Member	GO Biological Processes	GO:0035239	tube morphogenesis	-1.4592	0	7/403	14462,15229,20191,20666,21385,76779,277939	Gata3,Foxd1,Ryr2,Sox11,Tbx2,Cluap1,C2cd3
2_Member	GO Biological Processes	GO:1904019	epithelial cell apoptotic process	-1.44532	0	3/95	14462,20191,241196	Gata3,Ryr2,Serpinb13
2_Member	GO Biological Processes	GO:0071773	cellular response to BMP stimulus	-1.4439	0	4/163	14462,15229,20191,20666	Gata3,Foxd1,Ryr2,Sox11
2_Member	GO Biological Processes	GO:0071772	response to BMP	-1.4439	0	4/163	14462,15229,20191,20666	Gata3,Foxd1,Ryr2,Sox11
2_Member	GO Biological Processes	GO:0060485	mesenchyme development	-1.4426	0	5/239	13618,15229,20666,21385,21809	Ednrb,Foxd1,Sox11,Tbx2,Tgfb3
2_Member	GO Biological Processes	GO:0007178	transmembrane receptor protein serine/threonine kinase signaling pathway	-1.40713	0	6/327	14119,14281,15229,20191,20666,21809	Fbn2,Fos,Foxd1,Ryr2,Sox11,Tgfb3
2_Member	GO Biological Processes	GO:0035108	limb morphogenesis	-1.39545	0	4/169	14119,20666,21385,277939	Fbn2,Sox11,Tbx2,C2cd3
2_Member	GO Biological Processes	GO:0035107	appendage morphogenesis	-1.39545	0	4/169	14119,20666,21385,277939	Fbn2,Sox11,Tbx2,C2cd3
2_Member	GO Biological Processes	GO:0090100	positive regulation of transmembrane receptor protein serine/threonine kinase signaling pathway	-1.36822	0	3/102	15229,20666,21809	Foxd1,Sox11,Tgfb3
2_Member	GO Biological Processes	GO:0071363	cellular response to growth factor stimulus	-1.35727	0	8/516	14119,14281,14462,15114,15229,20191,20666,21809	Fbn2,Fos,Gata3,Hap1,Foxd1,Ryr2,Sox11,Tgfb3
2_Member	GO Biological Processes	GO:0048598	embryonic morphogenesis	-1.35043	0	9/612	14119,14462,20191,20666,21385,21809,76779,239250,277939	Fbn2,Gata3,Ryr2,Sox11,Tbx2,Tgfb3,Cluap1,Slitrk6,C2cd3
2_Member	GO Biological Processes	GO:0070848	response to growth factor	-1.31323	0	8/527	14119,14281,14462,15114,15229,20191,20666,21809	Fbn2,Fos,Gata3,Hap1,Foxd1,Ryr2,Sox11,Tgfb3
3_Summary	GO Biological Processes	GO:0001508	action potential	-2.57014	0	5/125	16508,20191,24046,76856,319504,13618,15429	Kcnd2,Ryr2,Scn11a,Catsper3,Nrcam,Ednrb,Hoxd1
3_Member	GO Biological Processes	GO:0001508	action potential	-2.57014	0	5/125	16508,20191,24046,76856,319504	Kcnd2,Ryr2,Scn11a,Catsper3,Nrcam
3_Member	GO Biological Processes	GO:0035637	multicellular organismal signaling	-1.88631	0	4/119	16508,20191,24046,319504	Kcnd2,Ryr2,Scn11a,Nrcam
3_Member	GO Biological Processes	GO:0019233	sensory perception of pain	-1.76957	0	4/129	13618,15429,16508,24046	Ednrb,Hoxd1,Kcnd2,Scn11a
3_Member	GO Biological Processes	GO:0019226	transmission of nerve impulse	-1.66504	0	3/78	16508,24046,319504	Kcnd2,Scn11a,Nrcam
4_Summary	GO Biological Processes	GO:0007204	positive regulation of cytosolic calcium ion concentration	-2.53017	0	7/248	12267,13618,15114,20191,22064,53357,239336,22439,65113,11911,15565,16508,24046,67942,76856,209351,236792,54375,224674	C3ar1,Ednrb,Hap1,Ryr2,Trpc2,Pla2g6,Rxfp3,Xk,Ndfip1,Atf4,Htr6,Kcnd2,Scn11a,Atp5g2,Catsper3,Wfdc6a,Mmgt1,Azin1,Slc37a1
4_Member	GO Biological Processes	GO:0007204	positive regulation of cytosolic calcium ion concentration	-2.53017	0	7/248	12267,13618,15114,20191,22064,53357,239336	C3ar1,Ednrb,Hap1,Ryr2,Trpc2,Pla2g6,Rxfp3
4_Member	GO Biological Processes	GO:0051480	regulation of cytosolic calcium ion concentration	-2.24415	0	7/280	12267,13618,15114,20191,22064,53357,239336	C3ar1,Ednrb,Hap1,Ryr2,Trpc2,Pla2g6,Rxfp3
4_Member	GO Biological Processes	GO:0006874	cellular calcium ion homeostasis	-2.10395	0	8/373	12267,13618,15114,20191,22064,22439,53357,239336	C3ar1,Ednrb,Hap1,Ryr2,Trpc2,Xk,Pla2g6,Rxfp3
4_Member	GO Biological Processes	GO:0006875	cellular metal ion homeostasis	-2.02779	0	9/465	12267,13618,15114,20191,22064,22439,53357,65113,239336	C3ar1,Ednrb,Hap1,Ryr2,Trpc2,Xk,Pla2g6,Ndfip1,Rxfp3
4_Member	GO Biological Processes	GO:0055074	calcium ion homeostasis	-2.01317	0	8/387	12267,13618,15114,20191,22064,22439,53357,239336	C3ar1,Ednrb,Hap1,Ryr2,Trpc2,Xk,Pla2g6,Rxfp3
4_Member	GO Biological Processes	GO:0072503	cellular divalent inorganic cation homeostasis	-1.95115	0	8/397	12267,13618,15114,20191,22064,22439,53357,239336	C3ar1,Ednrb,Hap1,Ryr2,Trpc2,Xk,Pla2g6,Rxfp3
4_Member	GO Biological Processes	GO:1901019	regulation of calcium ion transmembrane transporter activity	-1.89319	0	3/64	15114,20191,53357	Hap1,Ryr2,Pla2g6
4_Member	GO Biological Processes	GO:0006812	cation transport	-1.83973	0	13/860	11911,15114,15565,16508,20191,22064,24046,53357,65113,67942,76856,209351,236792	Atf4,Hap1,Htr6,Kcnd2,Ryr2,Trpc2,Scn11a,Pla2g6,Ndfip1,Atp5g2,Catsper3,Wfdc6a,Mmgt1
4_Member	GO Biological Processes	GO:0072507	divalent inorganic cation homeostasis	-1.82236	0	8/419	12267,13618,15114,20191,22064,22439,53357,239336	C3ar1,Ednrb,Hap1,Ryr2,Trpc2,Xk,Pla2g6,Rxfp3
4_Member	GO Biological Processes	GO:0030003	cellular cation homeostasis	-1.70109	0	9/528	12267,13618,15114,20191,22064,22439,53357,65113,239336	C3ar1,Ednrb,Hap1,Ryr2,Trpc2,Xk,Pla2g6,Ndfip1,Rxfp3
4_Member	GO Biological Processes	GO:0055065	metal ion homeostasis	-1.67311	0	9/534	12267,13618,15114,20191,22064,22439,53357,65113,239336	C3ar1,Ednrb,Hap1,Ryr2,Trpc2,Xk,Pla2g6,Ndfip1,Rxfp3
4_Member	GO Biological Processes	GO:0006873	cellular ion homeostasis	-1.63206	0	9/543	12267,13618,15114,20191,22064,22439,53357,65113,239336	C3ar1,Ednrb,Hap1,Ryr2,Trpc2,Xk,Pla2g6,Ndfip1,Rxfp3
4_Member	GO Biological Processes	GO:0034762	regulation of transmembrane transport	-1.5668	0	7/382	15114,16508,20191,24046,53357,54375,76856	Hap1,Kcnd2,Ryr2,Scn11a,Pla2g6,Azin1,Catsper3
4_Member	GO Biological Processes	GO:0043269	regulation of ion transport	-1.56601	0	9/558	11911,15114,15565,16508,20191,24046,53357,76856,209351	Atf4,Hap1,Htr6,Kcnd2,Ryr2,Scn11a,Pla2g6,Catsper3,Wfdc6a
4_Member	GO Biological Processes	GO:0070588	calcium ion transmembrane transport	-1.5604	0	5/222	15114,20191,22064,53357,76856	Hap1,Ryr2,Trpc2,Pla2g6,Catsper3
4_Member	GO Biological Processes	GO:0030001	metal ion transport	-1.55925	0	11/746	11911,15114,16508,20191,22064,24046,53357,65113,76856,209351,236792	Atf4,Hap1,Kcnd2,Ryr2,Trpc2,Scn11a,Pla2g6,Ndfip1,Catsper3,Wfdc6a,Mmgt1
4_Member	GO Biological Processes	GO:0000041	transition metal ion transport	-1.5552	0	3/86	20191,22064,236792	Ryr2,Trpc2,Mmgt1
4_Member	GO Biological Processes	GO:0070838	divalent metal ion transport	-1.44452	0	7/406	15114,20191,22064,53357,76856,209351,236792	Hap1,Ryr2,Trpc2,Pla2g6,Catsper3,Wfdc6a,Mmgt1
4_Member	GO Biological Processes	GO:0072511	divalent inorganic cation transport	-1.43	0	7/409	15114,20191,22064,53357,76856,209351,236792	Hap1,Ryr2,Trpc2,Pla2g6,Catsper3,Wfdc6a,Mmgt1
4_Member	GO Biological Processes	GO:0055080	cation homeostasis	-1.37279	0	9/606	12267,13618,15114,20191,22064,22439,53357,65113,239336	C3ar1,Ednrb,Hap1,Ryr2,Trpc2,Xk,Pla2g6,Ndfip1,Rxfp3
4_Member	GO Biological Processes	GO:0090279	regulation of calcium ion import	-1.34737	0	3/104	15114,20191,209351	Hap1,Ryr2,Wfdc6a
4_Member	GO Biological Processes	GO:0098660	inorganic ion transmembrane transport	-1.3451	0	8/519	15114,16508,20191,22064,53357,67942,76856,224674	Hap1,Kcnd2,Ryr2,Trpc2,Pla2g6,Atp5g2,Catsper3,Slc37a1
4_Member	GO Biological Processes	GO:0098771	inorganic ion homeostasis	-1.31399	0	9/622	12267,13618,15114,20191,22064,22439,53357,65113,239336	C3ar1,Ednrb,Hap1,Ryr2,Trpc2,Xk,Pla2g6,Ndfip1,Rxfp3
5_Summary	GO Biological Processes	GO:0090184	positive regulation of kidney development	-2.34301	0	3/44	12267,14462,15229,18131,13618,18600,53357,104099,319504	C3ar1,Gata3,Foxd1,Notch3,Ednrb,Padi2,Pla2g6,Itga9,Nrcam
5_Member	GO Biological Processes	GO:0090184	positive regulation of kidney development	-2.34301	0	3/44	12267,14462,15229	C3ar1,Gata3,Foxd1
5_Member	GO Biological Processes	GO:0090183	regulation of kidney development	-2.00928	0	3/58	12267,14462,15229	C3ar1,Gata3,Foxd1
5_Member	GO Biological Processes	GO:0072006	nephron development	-1.70474	0	4/135	12267,14462,15229,18131	C3ar1,Gata3,Foxd1,Notch3
5_Member	GO Biological Processes	GO:0006935	chemotaxis	-1.44139	0	8/496	12267,13618,14462,15229,18600,53357,104099,319504	C3ar1,Ednrb,Gata3,Foxd1,Padi2,Pla2g6,Itga9,Nrcam
5_Member	GO Biological Processes	GO:0042330	taxis	-1.43273	0	8/498	12267,13618,14462,15229,18600,53357,104099,319504	C3ar1,Ednrb,Gata3,Foxd1,Padi2,Pla2g6,Itga9,Nrcam
5_Member	GO Biological Processes	GO:0030595	leukocyte chemotaxis	-1.35676	0	4/174	12267,13618,18600,104099	C3ar1,Ednrb,Padi2,Itga9
6_Summary	GO Biological Processes	GO:0051592	response to calcium ion	-2.25512	0	4/93	11810,14281,14282,20191,234724	Apobec1,Fos,Fosb,Ryr2,Tat
6_Member	GO Biological Processes	GO:0051592	response to calcium ion	-2.25512	0	4/93	11810,14281,14282,20191	Apobec1,Fos,Fosb,Ryr2
[truncated: 33 more rows]

## Sheet: Cluster 9
GroupID	Category	Term	Description	LogP	Log(q-value)	InTerm_InList	Genes	Symbols
[truncated: 133 more rows]
