# Supplementary material for: Prevention of C5aR1 signaling delays microglial inflammatory polarization, favors clearance pathways and suppresses cognitive loss
Source: Mol Neurodegener. 2017 Sep 18;12:66. doi: 10.1186/s13024-017-0210-z (PMC5604420; doi:10.1186/s13024-017-0210-z)
Supplement: Supplementary file 7 — Pathway analysis. Significantly enriched KEGG pathways were identified by PaintOmics 3. The pathway name, number of genes in the pathway, and the p-value of the enriched pathway is displayed for each cluster. (XLSX 23 kb) [file 13024_2017_210_MOESM7_ESM.xlsx]

## Sheet: Cluster 1
Cluster 1
Pathway name	# of genes in pathway	p value
Chronic myeloid leukemia	73	0.000338686
FoxO signaling pathway	132	0.000787849
Acute myeloid leukemia	57	0.00124084
AGE-RAGE signaling pathway in diabetic complications	99	0.00135897
Viral carcinogenesis	227	0.00386485
Osteoclast differentiation	129	0.00458534
Hepatitis B	144	0.00680873
Notch signaling pathway	49	0.007626
One carbon pool by folate	19	0.010484
Proximal tubule bicarbonate reclamation	21	0.0127376
cGMP-PKG signaling pathway	169	0.0130225
Longevity regulating pathway - multiple species	64	0.0157725
Chemokine signaling pathway	179	0.0163258
Pancreatic cancer	66	0.0171188
Prolactin signaling pathway	71	0.0207578
B cell receptor signaling pathway	72	0.0215325
Measles	133	0.0242483
D-Glutamine and D-glutamate metabolism	3	0.0244661
HTLV-I infection	280	0.0285108
MicroRNAs in cancer	142	0.0298796
Epstein-Barr virus infection	213	0.0315722
Fc gamma R-mediated phagocytosis	86	0.0340215
Non-alcoholic fatty liver disease (NAFLD)	151	0.0369726
Aldosterone-regulated sodium reabsorption	39	0.0408314
Cyanoamino acid metabolism	6	0.0483371
Carbohydrate digestion and absorption	43	0.0487156

## Sheet: Cluster 2
Cluster 2
Pathway name	# of genes in pathway	p value
Ribosome	142	1.96159e-72
Lysosome	123	3.06624e-11
Antigen processing and presentation	83	1.38481e-06
Alzheimer's disease	171	7.79893e-06
Phagosome	172	8.30585e-06
Pertussis	71	0.000215411
Graft-versus-host disease	57	0.000435438
Complement and coagulation cascades	82	0.000557173
Type I diabetes mellitus	63	0.000681039
Tuberculosis	171	0.000723784
Bile secretion	66	0.000872904
Staphylococcus aureus infection	49	0.00153473
Cardiac muscle contraction	73	0.00158983
Huntington's disease	192	0.00172947
Chagas disease (American trypanosomiasis)	102	0.0017545
Oxidative phosphorylation	132	0.00195503
Prion diseases	33	0.00224408
Rheumatoid arthritis	80	0.00237008
Herpes simplex infection	202	0.00241479
Allograft rejection	56	0.00254783
Parkinson's disease	141	0.00293815
Other glycan degradation	18	0.00325237
Glycolysis / Gluconeogenesis	62	0.00425931
Glycosaminoglycan degradation	20	0.00443149
Cell adhesion molecules (CAMs)	159	0.00602376
Mineral absorption	44	0.00643656
Autoimmune thyroid disease	70	0.00666508
Gastric acid secretion	71	0.00707288
Salivary secretion	76	0.00937542
Viral myocarditis	77	0.00989103
Endocrine and other factor-regulated calcium reabsorption	50	0.0100905
Pentose phosphate pathway	29	0.0126987
Hematopoietic cell lineage	81	0.0127626
Inflammatory bowel disease (IBD)	57	0.0157901
Folate biosynthesis	13	0.0197169
Leishmaniasis	63	0.0231817
Protein processing in endoplasmic reticulum	167	0.0239094
Osteoclast differentiation	129	0.0242224
Measles	133	0.0258518
Glycosaminoglycan biosynthesis - keratan sulfate	15	0.0259589
Renin secretion	66	0.026895
Glucagon signaling pathway	100	0.027615
Aldosterone-regulated sodium reabsorption	39	0.0280729
Renal cell carcinoma	68	0.0282072
Apoptosis	136	0.02843
HIF-1 signaling pathway	106	0.0354967
PPAR signaling pathway	75	0.0384497
Biosynthesis of amino acids	76	0.0417183
Carbon metabolism	111	0.0418957
Glycosaminoglycan biosynthesis - chondroitin sulfate / dermatan sulfate	20	0.0444485
Non-alcoholic fatty liver disease (NAFLD)	151	0.0450227
Thyroid hormone signaling pathway	116	0.047485
Proximal tubule bicarbonate reclamation	21	0.0485898

## Sheet: Cluster 3
Cluster 3
Pathway name	# of genes in pathway	p value
Tight junction	132	0.000449328
Platelet activation	120	0.0015543
Regulation of actin cytoskeleton	211	0.001665
Fc gamma R-mediated phagocytosis	86	0.00198109
Chemokine signaling pathway	179	0.00263701
cAMP signaling pathway	196	0.00434574
Adherens junction	73	0.00690408
cGMP-PKG signaling pathway	169	0.00832181
Transcriptional misregulation in cancer	171	0.00978567
Axon guidance	128	0.0106444
Notch signaling pathway	49	0.0141161
Staphylococcus aureus infection	49	0.014905
MicroRNAs in cancer	142	0.0160757
Pertussis	71	0.0385031
B cell receptor signaling pathway	72	0.0385031
Cytokine-cytokine receptor interaction	243	0.0407909
Salmonella infection	76	0.0440632
Bacterial invasion of epithelial cells	78	0.0469851

## Sheet: Cluster 4
Cluster 4
Pathway name	# of genes in pathway	p value
Tuberculosis	171	1.85124e-07
Phagosome	172	1.94492e-07
Leishmaniasis	63	7.46613e-07
Salmonella infection	76	2.07544e-06
Rheumatoid arthritis	80	2.80769e-06
Hematopoietic cell lineage	81	3.24575e-06
Staphylococcus aureus infection	49	4.74381e-06
Inflammatory bowel disease (IBD)	57	9.12161e-06
AGE-RAGE signaling pathway in diabetic complications	99	9.70705e-06
Legionellosis	57	9.94319e-06
Influenza A	158	1.35429e-05
Pertussis	71	2.87456e-05
NF-kappa B signaling pathway	94	0.000103498
Asthma	21	0.000146154
Toxoplasmosis	107	0.000190548
Graft-versus-host disease	57	0.000194419
Cytokine-cytokine receptor interaction	243	0.000205507
Type I diabetes mellitus	63	0.00026785
HTLV-I infection	280	0.000483461
Osteoclast differentiation	129	0.00048588
Herpes simplex infection	202	0.000503979
Antigen processing and presentation	83	0.000766244
Intestinal immune network for IgA production	41	0.0010904
Viral carcinogenesis	227	0.00126118
Toll-like receptor signaling pathway	98	0.00142353
MAPK signaling pathway	248	0.00145936
Chagas disease (American trypanosomiasis)	102	0.00164968
Transcriptional misregulation in cancer	171	0.00177729
Allograft rejection	56	0.00268759
Regulation of actin cytoskeleton	211	0.00406028
Epstein-Barr virus infection	213	0.00414188
Autoimmune thyroid disease	70	0.00504931
Systemic lupus erythematosus	125	0.00597927
Viral myocarditis	77	0.00658181
Complement and coagulation cascades	82	0.00836319
Pancreatic secretion	90	0.0104019
Chemokine signaling pathway	179	0.0120386
Amoebiasis	100	0.0137737
HIF-1 signaling pathway	106	0.0160614
Focal adhesion	197	0.0165711
TNF signaling pathway	110	0.0172805
Proteoglycans in cancer	201	0.0177051
Rap1 signaling pathway	211	0.0210694
PI3K-Akt signaling pathway	332	0.0248421
Ras signaling pathway	225	0.0255209
Measles	133	0.028309
Caffeine metabolism	6	0.0292988
Apoptosis	136	0.029967
NOD-like receptor signaling pathway	58	0.0334279
MicroRNAs in cancer	142	0.0334339
Hepatitis B	144	0.034634
Pancreatic cancer	66	0.0422936
Pathways in cancer	387	0.0430855
RIG-I-like receptor signaling pathway	67	0.0434576
Cell adhesion molecules (CAMs)	159	0.0450259
Arrhythmogenic right ventricular cardiomyopathy (ARVC)	71	0.0482307

## Sheet: Cluster 5
Cluster 5
Pathway name	# of genes in pathway	p value
Glycosphingolipid biosynthesis - ganglio series	15	0.000321529
Glycosphingolipid biosynthesis - globo series	15	0.000321529
Viral myocarditis	77	0.000722932
Lysosome	123	0.000977412
Phagosome	172	0.00112687
Cell adhesion molecules (CAMs)	159	0.00369004
Intestinal immune network for IgA production	41	0.00632152
Amino sugar and nucleotide sugar metabolism	48	0.00978725
Parkinson's disease	141	0.0101728
Staphylococcus aureus infection	49	0.0109438
Non-alcoholic fatty liver disease (NAFLD)	151	0.0133553
Glycosaminoglycan degradation	20	0.0143502
Oxytocin signaling pathway	155	0.0144274
Allograft rejection	56	0.0148707
Graft-versus-host disease	57	0.0163342
Type I diabetes mellitus	63	0.0203349
Leishmaniasis	63	0.0211939
Autoimmune thyroid disease	70	0.0267606
Citrate cycle (TCA cycle)	31	0.0328828
Rheumatoid arthritis	80	0.0376008
Aldosterone synthesis and secretion	86	0.0476502
Regulation of autophagy	39	0.0499683

## Sheet: Cluster 6
Cluster 6
Pathway name	# of genes in pathway	p value
Nicotinate and nicotinamide metabolism	31	0.00929707
Valine, leucine and isoleucine biosynthesis	3	0.0140301

## Sheet: Cluster 7
Cluster 7
Pathway name	# of genes in pathway	p value
Oxidative phosphorylation	132	0.00573067
Parkinson's disease	141	0.00811303
Homologous recombination	28	0.00997752
Spliceosome	131	0.0198768
Intestinal immune network for IgA production	41	0.0278843
Cardiac muscle contraction	73	0.0312104
Ether lipid metabolism	43	0.0315395
Olfactory transduction	1043	0.032719
Arginine biosynthesis	18	0.0331846
Arginine and proline metabolism	46	0.037468

## Sheet: Cluster 8
Cluster 8
Pathway name	# of genes in pathway	p value
ECM-receptor interaction	80	0.00685819
Hypertrophic cardiomyopathy (HCM)	81	0.00716251
Dilated cardiomyopathy	86	0.00881792
Alcoholism	181	0.012257
Amphetamine addiction	66	0.0242563
Arrhythmogenic right ventricular cardiomyopathy (ARVC)	71	0.02929
Arachidonic acid metabolism	79	0.0383995
Rheumatoid arthritis	80	0.0396284

## Sheet: Cluster 9
Cluster 9
Pathway name	# of genes in pathway	p value
Alcoholism	181	9.41407e-05
Systemic lupus erythematosus	125	0.000119965
Influenza A	158	0.00146371
Estrogen signaling pathway	97	0.00169526
Protein processing in endoplasmic reticulum	167	0.00186719
Type II diabetes mellitus	49	0.00215949
Toxoplasmosis	107	0.00242625
Legionellosis	57	0.0034956
Dopaminergic synapse	126	0.00436311
Longevity regulating pathway - multiple species	64	0.00461428
Insulin signaling pathway	141	0.00648001
Maturity onset diabetes of the young	26	0.00813507
Viral carcinogenesis	227	0.00879429
MAPK signaling pathway	248	0.00987404
Aldosterone synthesis and secretion	86	0.0111039
Melanogenesis	99	0.0156427
Insulin resistance	110	0.0201126
TNF signaling pathway	110	0.0201126
Sphingolipid signaling pathway	120	0.0252145
AMPK signaling pathway	125	0.0280027
PI3K-Akt signaling pathway	332	0.0308524
Osteoclast differentiation	129	0.0315565
FoxO signaling pathway	132	0.0321708
NOD-like receptor signaling pathway	58	0.0371371
Adrenergic signaling in cardiomyocytes	146	0.0414226
Thyroid hormone synthesis	68	0.0494934
