# Supplementary material for: Prevention of C5aR1 signaling delays microglial inflammatory polarization, favors clearance pathways and suppresses cognitive loss
Source: Mol Neurodegener. 2017 Sep 18;12:66. doi: 10.1186/s13024-017-0210-z (PMC5604420; doi:10.1186/s13024-017-0210-z)
Supplement: Supplementary file 8 — Genes found in each maSigPro cluster. Genes present in each cluster are listed with Ensembl ID and gene symbol noted. (XLSX 100 kb) [file 13024_2017_210_MOESM8_ESM.xlsx]

## Sheet: Genes in clusters
Cluster 1: 251 Genes			Cluster 2: 336 Genes			Cluster 3: 245 Genes			Cluster 4: 125 Genes			Cluster 5: 220 Genes			Cluster 6: 140 Genes			Cluster 7: 445 Genes			Cluster 8: 239 Genes			Cluster 9: 155 Genes
ENSEMBL ID	Gene Symbol		ENSEMBL ID	Gene Symbol		ENSEMBL ID	Gene Symbol		ENSEMBL ID	Gene Symbol		ENSEMBL ID	Gene Symbol		ENSEMBL ID	Gene Symbol		ENSEMBL ID	Gene Symbol		ENSEMBL ID	Gene Symbol		ENSEMBL ID	Gene Symbol
ENSMUSG00000097294	Gm26888		ENSMUSG00000000740	Rpl13		ENSMUSG00000027419	Pcsk2		ENSMUSG00000018425	Dhx40		ENSMUSG00000034707	Gns		ENSMUSG00000020782	Llgl2		ENSMUSG00000051437	Ubqlnl		ENSMUSG00000105033	Gm43423		ENSMUSG00000014786	Slc9a5
ENSMUSG00000090386	Mir99ahg		ENSMUSG00000020841	Cpd		ENSMUSG00000034354	Mtmr3		ENSMUSG00000024927	Rela		ENSMUSG00000022453	Naga		ENSMUSG00000084853	Gm11791		ENSMUSG00000042520	Ubap2l		ENSMUSG00000078380	Gm6096		ENSMUSG00000101107	Gm28587
ENSMUSG00000023947	Nfkbie		ENSMUSG00000035559	Mpv17l2		ENSMUSG00000022521	Crebbp		ENSMUSG00000085999	Gm13411		ENSMUSG00000044254	Pcsk9		ENSMUSG00000073842	Mup7		ENSMUSG00000044365	Cxxc4		ENSMUSG00000025246	Tbl1x		ENSMUSG00000011486	Slc25a41
ENSMUSG00000095026	Gm3336		ENSMUSG00000022247	Brix1		ENSMUSG00000041684	Bivm		ENSMUSG00000102555	6430511E19Rik		ENSMUSG00000033396	Spg11		ENSMUSG00000059227	Olfr494		ENSMUSG00000060679	Mrps9		ENSMUSG00000035206	Sppl2b		ENSMUSG00000078365	Mos
ENSMUSG00000017679	Ttpal		ENSMUSG00000026981	Il1rn		ENSMUSG00000037972	Snn		ENSMUSG00000034362	Csta1		ENSMUSG00000096923	A730071L15Rik		ENSMUSG00000028876	Epha10		ENSMUSG00000000787	Ddx3x		ENSMUSG00000035203	Epn1		ENSMUSG00000030046	Bmp10
ENSMUSG00000030337	Vamp1		ENSMUSG00000014599	Csf1		ENSMUSG00000091227	Gm3755		ENSMUSG00000033538	Casp4		ENSMUSG00000025228	Actr1a		ENSMUSG00000051340	Olfr645		ENSMUSG00000057816	1700007G11Rik		ENSMUSG00000022244	Amacr		ENSMUSG00000103125	Gm37388
ENSMUSG00000050022	Amz1		ENSMUSG00000091649	Phf11b		ENSMUSG00000024384	Iws1		ENSMUSG00000000982	Ccl3		ENSMUSG00000040997	Abhd4		ENSMUSG00000095098	Ccdc85b		ENSMUSG00000069045	Ddx3y		ENSMUSG00000037458	Azin1		ENSMUSG00000055912	Tmem150a
ENSMUSG00000097088	Gm26615		ENSMUSG00000018126	Baiap2l2		ENSMUSG00000024349	Tmem173		ENSMUSG00000048752	Prss50		ENSMUSG00000025422	Agap2		ENSMUSG00000106442	Gm42594		ENSMUSG00000087439	Gm15788		ENSMUSG00000021250	Fos		ENSMUSG00000104052	Gm38125
ENSMUSG00000108268	RP23-158G17.1		ENSMUSG00000027533	Fabp5		ENSMUSG00000030671	Pde3b		ENSMUSG00000078249	Hmga1-rs1		ENSMUSG00000042451	Mybph		ENSMUSG00000053214	Gm9899		ENSMUSG00000041301	Cftr		ENSMUSG00000024598	Fbn2		ENSMUSG00000086839	Gm11973
ENSMUSG00000087138	Gm15545		ENSMUSG00000046229	Scand1		ENSMUSG00000024965	Fermt3		ENSMUSG00000108720	RP23-172P1		ENSMUSG00000020549	Elac2		ENSMUSG00000102979	Gm37350		ENSMUSG00000102900	Gm37811		ENSMUSG00000040552	C3ar1		ENSMUSG00000108024	RP24-430K15
ENSMUSG00000104292	Gm38042		ENSMUSG00000026223	Itm2c		ENSMUSG00000063240	Olfr133		ENSMUSG00000085498	Gm14023		ENSMUSG00000066687	Zbtb16		ENSMUSG00000054716	Zfp771		ENSMUSG00000035266	Helq		ENSMUSG00000042406	Atf4		ENSMUSG00000040010	Slc7a5
ENSMUSG00000034300	Fam53c		ENSMUSG00000073490	AI607873		ENSMUSG00000090935	Synj2bp		ENSMUSG00000042179	Pnliprp1		ENSMUSG00000006731	B4galnt1		ENSMUSG00000051616	C230029F24Rik		ENSMUSG00000028883	Sema3a		ENSMUSG00000038146	Notch3		ENSMUSG00000023034	Nr4a1
ENSMUSG00000022489	Pde1b		ENSMUSG00000060739	Nsa2		ENSMUSG00000075105	Olfr1218		ENSMUSG00000102747	Gm37602		ENSMUSG00000054008	Ndst1		ENSMUSG00000046615	Actrt1		ENSMUSG00000041272	Tox		ENSMUSG00000039115	Itga9		ENSMUSG00000079637	Rhox2c
ENSMUSG00000085741	5430405H02Rik		ENSMUSG00000023175	Bsg		ENSMUSG00000019978	Epb41l2		ENSMUSG00000073421	H2-Ab1		ENSMUSG00000024913	Lrp5		ENSMUSG00000096284	Tcstv1		ENSMUSG00000056260	Lrif1		ENSMUSG00000097781	9330136K24Rik		ENSMUSG00000105057	Gm40190
ENSMUSG00000103706	6820402A03Rik		ENSMUSG00000107390	Gm43323		ENSMUSG00000034663	Bmp2k		ENSMUSG00000068758	Il3ra		ENSMUSG00000097073	9430037G07Rik		ENSMUSG00000020891	Alox8		ENSMUSG00000097122	Gm26624		ENSMUSG00000059832	Kprp		ENSMUSG00000103750	Flg
ENSMUSG00000037857	Nufip2		ENSMUSG00000002985	Apoe		ENSMUSG00000038384	Setd1b		ENSMUSG00000068631	Gm7676		ENSMUSG00000020196	Cabin1		ENSMUSG00000102766	Gm6420		ENSMUSG00000025190	Got1		ENSMUSG00000020953	Coch		ENSMUSG00000025409	Mbd6
ENSMUSG00000022961	Son		ENSMUSG00000030657	Xylt1		ENSMUSG00000054196	Cthrc1		ENSMUSG00000070319	Eif3g		ENSMUSG00000086003	B230206L02Rik		ENSMUSG00000079710	Gm3448		ENSMUSG00000026361	Cdc73		ENSMUSG00000038591	Colec10		ENSMUSG00000066278	Vps37b
ENSMUSG00000022558	Mroh1		ENSMUSG00000036402	Gng12		ENSMUSG00000036362	P2ry13		ENSMUSG00000050677	Ccdc96		ENSMUSG00000010045	Tmem115		ENSMUSG00000098649	Gm27199		ENSMUSG00000038290	Smg6		ENSMUSG00000042632	Pla2g6		ENSMUSG00000073787	Gm10575
ENSMUSG00000100629	Gm28192		ENSMUSG00000024644	Cndp2		ENSMUSG00000097870	Gm26868		ENSMUSG00000022951	Rcan1		ENSMUSG00000025544	Tm9sf2		ENSMUSG00000095976	Gm5891		ENSMUSG00000105875	Gm43518		ENSMUSG00000050555	Hyls1		ENSMUSG00000037738	Nek5
ENSMUSG00000026425	Srgap2		ENSMUSG00000011752	Pgam1		ENSMUSG00000039623	Ap5z1		ENSMUSG00000051439	Cd14		ENSMUSG00000000149	Gna12		ENSMUSG00000093634	Gm10860		ENSMUSG00000028176	Lrrc7		ENSMUSG00000041044	Lrit1		ENSMUSG00000024393	Prrc2a
ENSMUSG00000029135	Fosl2		ENSMUSG00000025492	Ifitm3		ENSMUSG00000042997	Nhlrc3		ENSMUSG00000025969	Nrp2		ENSMUSG00000022742	Cpox		ENSMUSG00000093844	Gm16381		ENSMUSG00000091651	Vmn2r36		ENSMUSG00000014232	Cluap1		ENSMUSG00000101893	Gm28839
ENSMUSG00000053877	Srcap		ENSMUSG00000026535	Ifi202b		ENSMUSG00000069662	Marcks		ENSMUSG00000096839	Gm3460		ENSMUSG00000025355	Mmp19		ENSMUSG00000086352	4930401G09Rik		ENSMUSG00000094556	Gm20821		ENSMUSG00000046096	BC030336		ENSMUSG00000104234	5330439B14Rik
ENSMUSG00000102440	Pcdhga9		ENSMUSG00000030789	Itgax		ENSMUSG00000027695	Pld1		ENSMUSG00000105703	Gm43305		ENSMUSG00000022867	Usp25		ENSMUSG00000099463	Gm29081		ENSMUSG00000029070	Mxra8		ENSMUSG00000038039	Gcc2		ENSMUSG00000090264	Eif4ebp3
ENSMUSG00000052920	Prkg1		ENSMUSG00000033350	Chst2		ENSMUSG00000041797	Abca9		ENSMUSG00000028063	Lmna		ENSMUSG00000103041	Gm37305		ENSMUSG00000085157	4930515L19Rik		ENSMUSG00000066897	Olfr872		ENSMUSG00000020527	Myo19		ENSMUSG00000036216	Leap2
ENSMUSG00000026103	Gls		ENSMUSG00000001783	Rtcb		ENSMUSG00000027111	Itga6		ENSMUSG00000024610	Cd74		ENSMUSG00000024740	Ddb1		ENSMUSG00000075024	Gm10803		ENSMUSG00000095403	Gm21092		ENSMUSG00000037072	Sep15		ENSMUSG00000104187	Gm37820
ENSMUSG00000061143	Maml3		ENSMUSG00000074802	Gas2l3		ENSMUSG00000081058	Hist2h3c2		ENSMUSG00000048148	Nwd1		ENSMUSG00000107412	RP23-436D14		ENSMUSG00000098061	Gm26945		ENSMUSG00000022378	Fam49b		ENSMUSG00000103010	Gm37504		ENSMUSG00000036473	Tbc1d24
ENSMUSG00000019590	Cyb561		ENSMUSG00000046330	Rpl37a		ENSMUSG00000048185	Gm7075		ENSMUSG00000001473	Tubb6		ENSMUSG00000025049	Taf5		ENSMUSG00000103449	Gm37134		ENSMUSG00000101542	Gm29303		ENSMUSG00000021313	Ryr2		ENSMUSG00000037085	Trmt12
ENSMUSG00000102776	Gm38162		ENSMUSG00000036887	C1qa		ENSMUSG00000031785	Adgrg1		ENSMUSG00000086519	Gm13393		ENSMUSG00000030319	Cand2		ENSMUSG00000098549	Gm5269		ENSMUSG00000091537	Tma7		ENSMUSG00000031967	Afg3l1		ENSMUSG00000043102	Qrfp
ENSMUSG00000066640	Fbxl18		ENSMUSG00000038059	Smim3		ENSMUSG00000034116	Vav1		ENSMUSG00000015363	Trabd		ENSMUSG00000007458	M6pr		ENSMUSG00000033961	Zfp446		ENSMUSG00000032503	Arpp21		ENSMUSG00000061273	Mmgt1		ENSMUSG00000020366	Mapk9
ENSMUSG00000102989	Gm38318		ENSMUSG00000025503	Taldo1		ENSMUSG00000097169	Gm26661		ENSMUSG00000097339	Gm26671		ENSMUSG00000086828	Gm15579		ENSMUSG00000027716	Trpc3		ENSMUSG00000004535	Tax1bp1		ENSMUSG00000095741	Rhox2f		ENSMUSG00000108522	RP23-385F8
ENSMUSG00000103916	Gm38071		ENSMUSG00000061787	Rps17		ENSMUSG00000018572	Phf23		ENSMUSG00000033730	Egr3		ENSMUSG00000026433	Rab29		ENSMUSG00000057715	A830018L16Rik		ENSMUSG00000106516	Gm42441		ENSMUSG00000068877	Selenbp2		ENSMUSG00000029468	P2rx7
ENSMUSG00000103656	Gm37205		ENSMUSG00000106943	Snora26		ENSMUSG00000085402	Gm12111		ENSMUSG00000098188	Sowahc		ENSMUSG00000021532	Fastkd3		ENSMUSG00000042197	Zfp451		ENSMUSG00000028082	Sh3d19		ENSMUSG00000064225	Paqr9		ENSMUSG00000102171	Gm37874
ENSMUSG00000053603	4930442H23Rik		ENSMUSG00000002602	Axl		ENSMUSG00000000127	Fer		ENSMUSG00000073916	Olfr669		ENSMUSG00000022517	Mgrn1		ENSMUSG00000086136	Gm12718		ENSMUSG00000085925	Rtl1		ENSMUSG00000055762	Eef1d		ENSMUSG00000108624	RP23-435E16
ENSMUSG00000104872	1700008B11Rik		ENSMUSG00000026701	Prdx6		ENSMUSG00000049577	Zfpm1		ENSMUSG00000084839	Gm14097		ENSMUSG00000020785	Camkk1		ENSMUSG00000029368	Alb		ENSMUSG00000108473	RP23-32A8		ENSMUSG00000104211	Gm37985		ENSMUSG00000031775	Pllp
ENSMUSG00000103321	4933403L11Rik		ENSMUSG00000033880	Lgals3bp		ENSMUSG00000097750	Gm4673		ENSMUSG00000106149	Gm43430		ENSMUSG00000095914	Vmn2r48		ENSMUSG00000074517	Gm10710		ENSMUSG00000036334	Igsf10		ENSMUSG00000021975	Ints9		ENSMUSG00000103678	Gm37624
ENSMUSG00000054321	Taf4b		ENSMUSG00000025092	Hspa12a		ENSMUSG00000045817	Zfp36l2		ENSMUSG00000061589	Dot1l		ENSMUSG00000073640	Rpl27-ps3		ENSMUSG00000086955	1700021L23Rik		ENSMUSG00000105586	Gm43009		ENSMUSG00000024197	Plin3		ENSMUSG00000012819	Cdh23
ENSMUSG00000031166	Wdr13		ENSMUSG00000030329	Pianp		ENSMUSG00000003505	Psg18		ENSMUSG00000049130	C5ar1		ENSMUSG00000046791	2410016O06Rik		ENSMUSG00000045350	Fam186a		ENSMUSG00000045876	Pcdhb8		ENSMUSG00000049307	Fut4		ENSMUSG00000049932	H2afx
ENSMUSG00000002608	Ccdc97		ENSMUSG00000028843	Sh3bgrl3		ENSMUSG00000089756	Gm8898		ENSMUSG00000037443	Cep85		ENSMUSG00000026458	Ppfia4		ENSMUSG00000106609	Gm43181		ENSMUSG00000042359	Osbpl6		ENSMUSG00000015981	Stk32c		ENSMUSG00000050440	Hamp
ENSMUSG00000007850	Hnrnph1		ENSMUSG00000007891	Ctsd		ENSMUSG00000026121	Sema4c		ENSMUSG00000018476	Kdm6b		ENSMUSG00000038507	Parp12		ENSMUSG00000029281	Smr2		ENSMUSG00000030551	Nr2f2		ENSMUSG00000004552	Ctse		ENSMUSG00000015656	Hspa8
ENSMUSG00000024097	Srsf7		ENSMUSG00000090862	Rps13		ENSMUSG00000037922	Bank1		ENSMUSG00000028412	Slc44a1		ENSMUSG00000045148	Olfr1255		ENSMUSG00000019997	Ctgf		ENSMUSG00000108597	RP24-100O13		ENSMUSG00000028927	Padi2		ENSMUSG00000097325	Gm16897
ENSMUSG00000028820	Sfpq		ENSMUSG00000054404	Slfn5		ENSMUSG00000032355	Mlip		ENSMUSG00000022126	Irg1		ENSMUSG00000010406	Mrpl52		ENSMUSG00000102936	Gm35584		ENSMUSG00000034761	Map4k5		ENSMUSG00000097542	Gm26751		ENSMUSG00000037820	Tgm2
ENSMUSG00000022952	Runx1		ENSMUSG00000034656	Cacna1a		ENSMUSG00000105726	Gm42443		ENSMUSG00000018920	Cxcl16		ENSMUSG00000066324	Impad1		ENSMUSG00000045672	Col27a1		ENSMUSG00000107606	RP23-411N5		ENSMUSG00000020159	Gabrp		ENSMUSG00000024219	Anks1
ENSMUSG00000061751	Kalrn		ENSMUSG00000029304	Spp1		ENSMUSG00000062078	Qk		ENSMUSG00000073274	Gm14636		ENSMUSG00000021335	Slc17a1		ENSMUSG00000022525	Hrasls		ENSMUSG00000074322	Vmn1r132		ENSMUSG00000086041	Gm12869		ENSMUSG00000101981	Gm28157
ENSMUSG00000101166	Gm28496		ENSMUSG00000028048	Gba		ENSMUSG00000035011	Zbtb7a		ENSMUSG00000074361	C5ar2		ENSMUSG00000022436	Sh3bp1		ENSMUSG00000052909	Gm9894		ENSMUSG00000005871	Apc		ENSMUSG00000062683	Atp5g2		ENSMUSG00000074037	Mc1r
ENSMUSG00000041112	Elmo1		ENSMUSG00000006169	Clint1		ENSMUSG00000030557	Mef2a		ENSMUSG00000102063	Gm28706		ENSMUSG00000023132	Gzma		ENSMUSG00000107008	Gm2762		ENSMUSG00000042606	Hirip3		ENSMUSG00000028747	Htr6		ENSMUSG00000085221	Gm11309
ENSMUSG00000104339	C130089K02Rik		ENSMUSG00000024042	Sik1		ENSMUSG00000022528	Hes1		ENSMUSG00000018900	Slc22a5		ENSMUSG00000035342	Lzts2		ENSMUSG00000024501	Dpysl3		ENSMUSG00000027660	Skil		ENSMUSG00000051323	Pcdh19		ENSMUSG00000072673	Gm10392
ENSMUSG00000091017	Fam71a		ENSMUSG00000041438	Cirh1a		ENSMUSG00000030539	Sema4b		ENSMUSG00000048612	Myof		ENSMUSG00000022844	Pdia5		ENSMUSG00000049687	Fam109b		ENSMUSG00000026254	Eif4e2		ENSMUSG00000106969	Gm42882		ENSMUSG00000096852	Cyp2d12
ENSMUSG00000031842	Pde4c		ENSMUSG00000044835	Ankrd45		ENSMUSG00000096051	Vmn1r40		ENSMUSG00000033066	Gas7		ENSMUSG00000022551	Cyc1		ENSMUSG00000062478	Ctrc		ENSMUSG00000051375	Pcdh1		ENSMUSG00000037570	Mcrs1		ENSMUSG00000038195	Rilp
ENSMUSG00000102336	Gm37233		ENSMUSG00000021242	Npc2		ENSMUSG00000023224	Serping1		ENSMUSG00000058427	Cxcl2		ENSMUSG00000003444	Med29		ENSMUSG00000039671	Zmynd8		ENSMUSG00000059921	Unc5c		ENSMUSG00000087556	Gm15764		ENSMUSG00000022696	Sidt1
ENSMUSG00000059796	Eif4a1		ENSMUSG00000000673	Haao		ENSMUSG00000025135	Anapc11		ENSMUSG00000018932	Map2k3		ENSMUSG00000024892	Pcx		ENSMUSG00000019303	Psmc3ip		ENSMUSG00000031802	Phxr4		ENSMUSG00000039315	Clnk		ENSMUSG00000027075	Slc43a1
ENSMUSG00000085334	Gm12940		ENSMUSG00000056145	AI504432		ENSMUSG00000055435	Maf		ENSMUSG00000025920	Stau2		ENSMUSG00000024732	Ccdc86		ENSMUSG00000085593	4930589P08Rik		ENSMUSG00000029629	Phf14		ENSMUSG00000022237	Ankrd33b		ENSMUSG00000060981	Hist1h4h
ENSMUSG00000102856	Gm37084		ENSMUSG00000052955	Cpvl		ENSMUSG00000021892	Sh3bp5		ENSMUSG00000024737	Slc15a3		ENSMUSG00000096361	Gm5814		ENSMUSG00000086788	1700029M20Rik		ENSMUSG00000023764	Sfi1		ENSMUSG00000024276	Zfp397		ENSMUSG00000028680	Plk3
ENSMUSG00000035671	Zswim4		ENSMUSG00000012848	Rps5		ENSMUSG00000004837	Grap		ENSMUSG00000063394	Olfr293		ENSMUSG00000067889	Sptbn2		ENSMUSG00000021156	Zmynd11		ENSMUSG00000032409	Atr		ENSMUSG00000104947	Gm43721		ENSMUSG00000045629	Sh3tc2
ENSMUSG00000072809	9330160F10Rik		ENSMUSG00000043943	Naalad2		ENSMUSG00000047669	Msl3l2		ENSMUSG00000027018	Hat1		ENSMUSG00000008429	Herpud2		ENSMUSG00000101324	Gm29187		ENSMUSG00000031294	D630029K05Rik		ENSMUSG00000063447	Ube2d2b		ENSMUSG00000020839	Tmigd1
ENSMUSG00000058818	Pirb		ENSMUSG00000029598	Plbd2		ENSMUSG00000024201	Kdm4b		ENSMUSG00000060733	Ipmk		ENSMUSG00000037503	Fam168b		ENSMUSG00000034377	Tulp4		ENSMUSG00000105777	Gm43049		ENSMUSG00000108236	RP24-83C9		ENSMUSG00000107585	RP23-449F12
ENSMUSG00000092274	Neat1		ENSMUSG00000036896	C1qc		ENSMUSG00000073628	Gm10552		ENSMUSG00000000555	Itga5		ENSMUSG00000079415	Cntf		ENSMUSG00000007480	Mc5r		ENSMUSG00000025283	Sat1		ENSMUSG00000069818	Olfr390		ENSMUSG00000099442	Gm28352
ENSMUSG00000004040	Stat3		ENSMUSG00000038900	Rpl12		ENSMUSG00000085447	9530026F06Rik		ENSMUSG00000023951	Vegfa		ENSMUSG00000015947	Fcgr1		ENSMUSG00000086992	Gm15941		ENSMUSG00000035437	Rabgap1		ENSMUSG00000060470	Adgrg3		ENSMUSG00000104465	BC002189
ENSMUSG00000038872	Zfhx3		ENSMUSG00000027398	Il1b		ENSMUSG00000055485	Soga1		ENSMUSG00000019866	Aim1		ENSMUSG00000096793	Gm3002		ENSMUSG00000090451	Gm6133		ENSMUSG00000102460	Gm38197		ENSMUSG00000100157	2310034O05Rik		ENSMUSG00000019528	Gyg
ENSMUSG00000030380	Mzf1		ENSMUSG00000056629	Fkbp2		ENSMUSG00000053769	Lysmd1		ENSMUSG00000055148	Klf2		ENSMUSG00000027803	Wwtr1		ENSMUSG00000090527	Gm5538		ENSMUSG00000102793	Gm37708		ENSMUSG00000060735	Rxfp3		ENSMUSG00000024924	Vldlr
ENSMUSG00000001249	Hpn		ENSMUSG00000039316	Rftn1		ENSMUSG00000030663	1110004F10Rik		ENSMUSG00000035183	Slc24a5		ENSMUSG00000033597	Caskin1		ENSMUSG00000096872	Scgb2a2		ENSMUSG00000086049	Gm12735		ENSMUSG00000055594	5530400C23Rik		ENSMUSG00000103955	Gm37270
ENSMUSG00000085178	Kdm6bos		ENSMUSG00000040462	Os9		ENSMUSG00000069892	9930111J21Rik2		ENSMUSG00000037376	Trmt6		ENSMUSG00000037331	Larp1		ENSMUSG00000038239	Hrc		ENSMUSG00000021510	Zfp729a		ENSMUSG00000045871	Slitrk6		ENSMUSG00000086146	Gm15729
ENSMUSG00000003070	Efna2		ENSMUSG00000040838	Gm11639		ENSMUSG00000050763	Olfr1395		ENSMUSG00000102080	Gm5092		ENSMUSG00000079000	Dnmt3bos		ENSMUSG00000072726	Gm5797		ENSMUSG00000070280	Slc22a14		ENSMUSG00000103595	Gm37355		ENSMUSG00000103793	Pcdhga6
ENSMUSG00000101778	Gm29488		ENSMUSG00000031827	Cotl1		ENSMUSG00000039852	Rere		ENSMUSG00000018736	Ndel1		ENSMUSG00000055210	Foxd2		ENSMUSG00000097321	1700028E10Rik		ENSMUSG00000074966	Olfr1275		ENSMUSG00000036030	Prtg		ENSMUSG00000052837	Junb
ENSMUSG00000003847	Nfat5		ENSMUSG00000050370	Ch25h		ENSMUSG00000035778	Ggta1		ENSMUSG00000037868	Egr2		ENSMUSG00000003283	Hck		ENSMUSG00000026234	Ncl		ENSMUSG00000104235	Gm37589		ENSMUSG00000038045	Sult6b1		ENSMUSG00000060678	Hist1h4c
ENSMUSG00000085148	Mir22hg		ENSMUSG00000039252	Lgi2		ENSMUSG00000091996	BC049352		ENSMUSG00000089672	Lilr4b		ENSMUSG00000060063	Alox5ap		ENSMUSG00000094063	Olfr638		ENSMUSG00000029563	Foxp2		ENSMUSG00000026970	Rbms1		ENSMUSG00000001552	Jup
ENSMUSG00000101268	2010310C07Rik		ENSMUSG00000003429	Rps11		ENSMUSG00000059136	Olfr539		ENSMUSG00000094808	1810009J06Rik		ENSMUSG00000097231	Gm26852		ENSMUSG00000025982	Sf3b1		ENSMUSG00000042625	Safb2		ENSMUSG00000024067	Dpy30		ENSMUSG00000048126	Col6a3
ENSMUSG00000089726	Mir17hg		ENSMUSG00000028936	Rpl22		ENSMUSG00000070677	D5Ertd577e		ENSMUSG00000036570	Fxyd1		ENSMUSG00000021039	Snw1		ENSMUSG00000038151	Prdm1		ENSMUSG00000075209	Olfr1016		ENSMUSG00000031849	Comp		ENSMUSG00000026437	Cdk18
ENSMUSG00000009035	Tmem184b		ENSMUSG00000025579	Gaa		ENSMUSG00000054675	Tmem119		ENSMUSG00000024639	Gnaq		ENSMUSG00000046683	0610025J13Rik		ENSMUSG00000020261	Slc36a1		ENSMUSG00000086654	Gm13165		ENSMUSG00000100254	Trpc2		ENSMUSG00000100187	Gm29324
ENSMUSG00000044317	Gpr4		ENSMUSG00000030579	Tyrobp		ENSMUSG00000024621	Csf1r		ENSMUSG00000051674	Dcun1d4		ENSMUSG00000062116	Zfp954		ENSMUSG00000092035	Peg10		ENSMUSG00000103673	Gm37620		ENSMUSG00000073910	Mob3b		ENSMUSG00000024131	Slc3a1
ENSMUSG00000049323	Smcr8		ENSMUSG00000033161	Atp1a1		ENSMUSG00000021719	Rgs7bp		ENSMUSG00000087387	Gm15420		ENSMUSG00000045827	Serpinb9		ENSMUSG00000107580	RP23-354F7		ENSMUSG00000096519	Gm10721		ENSMUSG00000104459	Gm37824		ENSMUSG00000094867	Gm21900
ENSMUSG00000057177	Gsk3a		ENSMUSG00000097415	AU020206		ENSMUSG00000030621	Me3		ENSMUSG00000031380	Figf		ENSMUSG00000100454	Gm28901		ENSMUSG00000047117	Ankdd1b		ENSMUSG00000048118	Arid4a		ENSMUSG00000079156	Smok3b		ENSMUSG00000062054	Iah1
ENSMUSG00000028649	Macf1		ENSMUSG00000035722	Abca7		ENSMUSG00000028790	Khdrbs1		ENSMUSG00000063129	Aldoart2		ENSMUSG00000052160	Pld4		ENSMUSG00000072849	Serpina1e		ENSMUSG00000096385	Gm11168		ENSMUSG00000037514	Pank2		ENSMUSG00000079694	Gm14862
ENSMUSG00000026131	Dst		ENSMUSG00000020857	Nme2		ENSMUSG00000038733	Wdr26		ENSMUSG00000025515	Muc2		ENSMUSG00000005683	Cs		ENSMUSG00000073371	Gm6594		ENSMUSG00000052727	Map1b		ENSMUSG00000022472	Desi1		ENSMUSG00000055972	2810407A14Rik
ENSMUSG00000039137	Whrn		ENSMUSG00000027995	Tlr2		ENSMUSG00000060556	Olfr1418		ENSMUSG00000027364	Usp50		ENSMUSG00000024812	Tjp2		ENSMUSG00000104803	Gm43108		ENSMUSG00000064363	mt-Nd4		ENSMUSG00000061469	Gm12569		ENSMUSG00000042099	Kank3
ENSMUSG00000029474	Rnf34		ENSMUSG00000058655	Eif4b		ENSMUSG00000002428	Hltf		ENSMUSG00000015396	Cd83		ENSMUSG00000056228	Cars2		ENSMUSG00000041248	Kcnj1		ENSMUSG00000095543	Vmn1r148		ENSMUSG00000031788	Kifc3		ENSMUSG00000097560	Gm26904
ENSMUSG00000059791	Nrm		ENSMUSG00000040907	Atp1a3		ENSMUSG00000034792	Gna15		ENSMUSG00000029622	Arpc1b		ENSMUSG00000001166	Oas1c		ENSMUSG00000052748	Swt1		ENSMUSG00000028926	Cdk14		ENSMUSG00000038725	Pkhd1l1		ENSMUSG00000087589	D430040D24Rik
ENSMUSG00000071669	Snx29		ENSMUSG00000024942	Capn1		ENSMUSG00000026005	Rpe		ENSMUSG00000028454	Pigo		ENSMUSG00000035776	Cd99l2		ENSMUSG00000094206	Vmn1r25		ENSMUSG00000070709	1700049G17Rik		ENSMUSG00000058396	Gpr182		ENSMUSG00000104852	Gm43201
ENSMUSG00000096954	Gdap10		ENSMUSG00000026104	Stat1		ENSMUSG00000031665	Sall1		ENSMUSG00000047995	Cypt4		ENSMUSG00000040659	Efhd2		ENSMUSG00000086055	Gm13837		ENSMUSG00000001833	Sept7		ENSMUSG00000047248	C2cd3		ENSMUSG00000047671	Tctex1d4
ENSMUSG00000061479	Snrpa		ENSMUSG00000045932	Ifit2		ENSMUSG00000039982	Dtx4		ENSMUSG00000032776	Mctp2		ENSMUSG00000025353	Ormdl2		ENSMUSG00000084795	Gm14617		ENSMUSG00000052137	Rbm12b2		ENSMUSG00000022122	Ednrb		ENSMUSG00000047945	Marcksl1
ENSMUSG00000063870	Chd4		ENSMUSG00000008333	Snrpb2		ENSMUSG00000103148	Gm37746		ENSMUSG00000005087	Cd44		ENSMUSG00000079499	6530402F18Rik		ENSMUSG00000042079	Hnrnpf		ENSMUSG00000004100	Ppan		ENSMUSG00000026502	Desi2		ENSMUSG00000005057	Sh2b2
ENSMUSG00000044456	Rin3		ENSMUSG00000028031	Dkk2		ENSMUSG00000066899	Olfr870		ENSMUSG00000020205	Phlda1		ENSMUSG00000015599	Ttbk1		ENSMUSG00000104367	Gm38079		ENSMUSG00000102200	Gm36957		ENSMUSG00000107969	RP24-314D22		ENSMUSG00000022340	Sybu
ENSMUSG00000104693	Gm42941		ENSMUSG00000021939	Ctsb		ENSMUSG00000106788	Gm43449		ENSMUSG00000064289	Tank		ENSMUSG00000027303	Ptpra		ENSMUSG00000053821	Gm9922		ENSMUSG00000038535	Zfp280d		ENSMUSG00000086717	Gm15655		ENSMUSG00000051313	Olfr1262
ENSMUSG00000042828	Trim72		ENSMUSG00000001227	Sema6b		ENSMUSG00000025823	Pdia4		ENSMUSG00000103247	Gm38091		ENSMUSG00000033039	Micall1		ENSMUSG00000085737	Gm13442		ENSMUSG00000022901	Cd86		ENSMUSG00000086287	Gm15972		ENSMUSG00000104825	Gm42592
ENSMUSG00000108353	RP24-144C5.1		ENSMUSG00000022425	Enpp2		ENSMUSG00000102355	Gm38349		ENSMUSG00000026358	Rgs1		ENSMUSG00000034863	Ano8		ENSMUSG00000003949	Hlf		ENSMUSG00000001021	S100a3		ENSMUSG00000017188	Coa3		ENSMUSG00000097976	Gm26918
ENSMUSG00000037239	Spred3		ENSMUSG00000016503	Gtf3a		ENSMUSG00000072814	Gm7982		ENSMUSG00000060586	H2-Eb1		ENSMUSG00000032849	Abcc4		ENSMUSG00000022946	Dopey2		ENSMUSG00000104955	1700016F12Rik		ENSMUSG00000092225	Gm2381		ENSMUSG00000105776	Gm43292
ENSMUSG00000022507	1810013L24Rik		ENSMUSG00000047675	Rps8		ENSMUSG00000038608	Dock10		ENSMUSG00000059648	Rnase11		ENSMUSG00000057596	Trim30d		ENSMUSG00000068349	Gml		ENSMUSG00000029134	Plb1		ENSMUSG00000006930	Hap1		ENSMUSG00000037692	Ahdc1
ENSMUSG00000036478	Btg1		ENSMUSG00000102585	Gm37439		ENSMUSG00000036353	P2ry12		ENSMUSG00000035356	Nfkbiz		ENSMUSG00000004207	Psap		ENSMUSG00000108025	RP24-434O21		ENSMUSG00000106139	Gm43194		ENSMUSG00000047412	Zbtb44		ENSMUSG00000022422	Dscc1
ENSMUSG00000085471	4933423P22Rik		ENSMUSG00000037805	Rpl10a		ENSMUSG00000054431	Olfr450		ENSMUSG00000028029	Aimp1		ENSMUSG00000022574	Naprt		ENSMUSG00000047894	Ang2		ENSMUSG00000032652	Crebl2		ENSMUSG00000057058	Skap1		ENSMUSG00000102154	Gm37469
ENSMUSG00000029832	Nfe2l3		ENSMUSG00000008668	Rps18		ENSMUSG00000060376	Bckdha		ENSMUSG00000048621	Gm6377		ENSMUSG00000023004	Tuba1b		ENSMUSG00000045969	Ing1		ENSMUSG00000079671	2610203C22Rik		ENSMUSG00000026245	Farsb		ENSMUSG00000007038	Neu1
ENSMUSG00000029049	Morn1		ENSMUSG00000040629	Mael		ENSMUSG00000034518	Hmgxb4		ENSMUSG00000024772	Ehd1		ENSMUSG00000003657	Calb2		ENSMUSG00000005442	Cic		ENSMUSG00000097263	Gm26804		ENSMUSG00000095464	Gm21987		ENSMUSG00000045252	Zfp574
ENSMUSG00000058620	Adra2b		ENSMUSG00000030602	Pak4		ENSMUSG00000022443	Myh9		ENSMUSG00000046223	Plaur		ENSMUSG00000032440	Tgfbr2		ENSMUSG00000039523	Cep104		ENSMUSG00000051182	Olfr655		ENSMUSG00000021832	Psmc6		ENSMUSG00000103505	Gm38374
ENSMUSG00000037266	Rsrp1		ENSMUSG00000060802	B2m		ENSMUSG00000102618	Gm37848		ENSMUSG00000036594	H2-Aa		ENSMUSG00000097497	Gm26652		ENSMUSG00000038485	Socs7		ENSMUSG00000027770	Dhx36		ENSMUSG00000036672	Cenpt		ENSMUSG00000002831	Plin4
ENSMUSG00000042423	Fbrs		ENSMUSG00000063354	Slc39a4		ENSMUSG00000001741	Il16		ENSMUSG00000015340	Cybb		ENSMUSG00000023938	Aars2		ENSMUSG00000105583	Gm43777		ENSMUSG00000026416	Il20		ENSMUSG00000026421	Csrp1		ENSMUSG00000071230	Npw
ENSMUSG00000009292	Trpm2		ENSMUSG00000069718	Gm11563		ENSMUSG00000048120	Entpd1		ENSMUSG00000042622	Maff		ENSMUSG00000002325	Irf9		ENSMUSG00000107284	Gm43280		ENSMUSG00000074452	Pate2		ENSMUSG00000021010	Npas3		ENSMUSG00000017491	Rarb
ENSMUSG00000086894	Gm15708		ENSMUSG00000034612	Chst11		ENSMUSG00000098112	Bin2		ENSMUSG00000049775	Tmsb4x		ENSMUSG00000025020	Slit1		ENSMUSG00000024532	1700034E13Rik		ENSMUSG00000022779	Top3b		ENSMUSG00000048775	Serpinb13		ENSMUSG00000045826	Ptprcap
ENSMUSG00000018776	Slc35g3		ENSMUSG00000106732	Gm43792		ENSMUSG00000097603	A430010J10Rik		ENSMUSG00000024066	Xdh		ENSMUSG00000039096	Rsad1		ENSMUSG00000097842	9330104G04Rik		ENSMUSG00000060441	Trim5		ENSMUSG00000099601	Gm29671		ENSMUSG00000036850	Mrpl41
ENSMUSG00000106166	Gm43484		ENSMUSG00000025810	Nrp1		ENSMUSG00000104894	Gm43507		ENSMUSG00000024164	C3		ENSMUSG00000074060	Fbxw15		ENSMUSG00000078080	Olfr585		ENSMUSG00000103663	2900037B21Rik		ENSMUSG00000099643	Gm29162		ENSMUSG00000034936	Arl4d
ENSMUSG00000023050	Map3k12		ENSMUSG00000060938	Rpl26		ENSMUSG00000038702	Dsel		ENSMUSG00000086617	Gm11635		ENSMUSG00000102717	Gm37759		ENSMUSG00000074771	Ankef1		ENSMUSG00000096958	Gm26573		ENSMUSG00000021499	Catsper3		ENSMUSG00000104918	Gm42944
ENSMUSG00000098041	Gm26981		ENSMUSG00000041552	Ptchd1		ENSMUSG00000041642	Kif21b		ENSMUSG00000095334	Gm21984		ENSMUSG00000038260	Trpm4		ENSMUSG00000029780	Nt5c3		ENSMUSG00000105265	Sox2ot		ENSMUSG00000098178	Gm42418		ENSMUSG00000085795	Zfp703
ENSMUSG00000053226	Dand5		ENSMUSG00000020332	Meikin		ENSMUSG00000107861	RP23-477L5		ENSMUSG00000025225	Nfkb2		ENSMUSG00000043740	B430306N03Rik		ENSMUSG00000046321	Hs3st2		ENSMUSG00000037519	Ppfia1		ENSMUSG00000052298	Cdc42se2		ENSMUSG00000091191	Gm17334
ENSMUSG00000029623	Pdap1		ENSMUSG00000069792	Wfdc17		ENSMUSG00000022364	Tbc1d31		ENSMUSG00000079532	Gm6890		ENSMUSG00000022048	Dpysl2		ENSMUSG00000027188	Pamr1		ENSMUSG00000032253	Phip		ENSMUSG00000103995	5730488B01Rik		ENSMUSG00000086306	Gm11754
ENSMUSG00000028785	Hpca		ENSMUSG00000030298	Sec13		ENSMUSG00000073860	Gm829		ENSMUSG00000032501	Trib1		ENSMUSG00000045039	Megf8		ENSMUSG00000027217	Tspan18		ENSMUSG00000043962	Thrap3		ENSMUSG00000007950	Abhd8		ENSMUSG00000099517	Hist1h3g
ENSMUSG00000034659	Tmem109		ENSMUSG00000020485	Supt4a		ENSMUSG00000030811	Fbxl19		ENSMUSG00000107872	RP24-127M20		ENSMUSG00000000532	Acvr1b		ENSMUSG00000064063	BC048507		ENSMUSG00000027936	Crtc2		ENSMUSG00000038453	Srcin1		ENSMUSG00000074629	4930518I15Rik
ENSMUSG00000052512	Nav2		ENSMUSG00000086039	Gm12227		ENSMUSG00000096606	Gm4980		ENSMUSG00000079168	Cd209g		ENSMUSG00000100679	Gm28778		ENSMUSG00000103356	Gm37595		ENSMUSG00000026452	Syt2		ENSMUSG00000032243	Itga11		ENSMUSG00000053545	6430503K07Rik
ENSMUSG00000104466	Gm10513		ENSMUSG00000059089	Fcgr4		ENSMUSG00000023150	Ivns1abp		ENSMUSG00000024736	Tmem132a		ENSMUSG00000032855	Pkd1		ENSMUSG00000048920	Fkrp		ENSMUSG00000085835	Gm12707		ENSMUSG00000021811	Dnajc9		ENSMUSG00000055235	Wdr86
ENSMUSG00000040481	Bptf		ENSMUSG00000037706	Cd81		ENSMUSG00000030737	Slco2b1		ENSMUSG00000024456	Diap1		ENSMUSG00000086974	Gm15092		ENSMUSG00000028992	Nmnat1		ENSMUSG00000033446	Lpar6		ENSMUSG00000073968	Trim68		ENSMUSG00000108322	RP23-455C13
ENSMUSG00000108238	RP23-434H14.7		ENSMUSG00000032231	Anxa2		ENSMUSG00000045636	Mtus1		ENSMUSG00000020018	Snrpf		ENSMUSG00000031835	Mbtps1		ENSMUSG00000108721	RP24-313L21		ENSMUSG00000040123	Zmym5		ENSMUSG00000024308	Tapbp		ENSMUSG00000040891	Foxa3
ENSMUSG00000091472	Gm3739		ENSMUSG00000019370	Calm3		ENSMUSG00000001156	Mxd1		ENSMUSG00000107811	RP23-356N23		ENSMUSG00000017830	Dhx58		ENSMUSG00000073650	Catip		ENSMUSG00000050685	Ccdc54		ENSMUSG00000107245	Gm42803		ENSMUSG00000108784	RP23-292C5
ENSMUSG00000102349	Gm37376		ENSMUSG00000016256	Ctsz		ENSMUSG00000016664	Pacsin2		ENSMUSG00000085676	4930555O08Rik		ENSMUSG00000075122	Cd80		ENSMUSG00000086910	Gm15755		ENSMUSG00000106754	Gm43101		ENSMUSG00000036435	Exoc1		ENSMUSG00000024960	Plcb3
ENSMUSG00000108593	RP23-292B24.1		ENSMUSG00000034467	Dynlrb2		ENSMUSG00000022372	Sla		ENSMUSG00000050721	Plekho2		ENSMUSG00000085501	Gm11772		ENSMUSG00000103464	Gm38246		ENSMUSG00000005371	Fbxo11		ENSMUSG00000054469	Lclat1		ENSMUSG00000029536	Gatc
ENSMUSG00000087530	Gm15533		ENSMUSG00000036894	Rap2b		ENSMUSG00000099758	Gm10830		ENSMUSG00000020275	Rel		ENSMUSG00000021508	Cxcl14		ENSMUSG00000074780	Anapc15-ps		ENSMUSG00000040265	Dnm3		ENSMUSG00000031974	Abcb10		ENSMUSG00000104479	Gm10305
ENSMUSG00000020718	Polg2		ENSMUSG00000041841	Rpl37		ENSMUSG00000024853	Sf3b2		ENSMUSG00000102374	Gm38387		ENSMUSG00000024962	Vegfb		ENSMUSG00000095683	Gm10662		ENSMUSG00000064368	mt-Nd6		ENSMUSG00000015342	Xk		ENSMUSG00000071203	Naip5
ENSMUSG00000073147	5031425E22Rik		ENSMUSG00000036905	C1qb		ENSMUSG00000056529	Ptafr		ENSMUSG00000034343	Ube2f		ENSMUSG00000039774	Galnt12		ENSMUSG00000028107	Tars2		ENSMUSG00000026786	Apbb1ip		ENSMUSG00000031176	Dynlt3		ENSMUSG00000024777	Ppp2r5b
ENSMUSG00000066357	Wdr6		ENSMUSG00000025366	Esyt1		ENSMUSG00000030782	Tgfb1i1		ENSMUSG00000053641	Dennd4a		ENSMUSG00000018293	Pfn1		ENSMUSG00000048349	Pou4f1		ENSMUSG00000054052	Rdh19		ENSMUSG00000104329	Gm37324		ENSMUSG00000027938	Creb3l4
ENSMUSG00000103220	Gm37728		ENSMUSG00000031995	St14		ENSMUSG00000029343	Crybb1		ENSMUSG00000002983	Relb		ENSMUSG00000105362	Gm43474		ENSMUSG00000096229	Olfr774		ENSMUSG00000031757	Mt4		ENSMUSG00000037419	Endod1		ENSMUSG00000104388	Gm37033
ENSMUSG00000034799	Unc13a		ENSMUSG00000021360	Gcnt2		ENSMUSG00000076431	Sox4		ENSMUSG00000048327	Ckap2l		ENSMUSG00000021148	Gm9745		ENSMUSG00000085423	Gm15735		ENSMUSG00000037965	Zc3h7a		ENSMUSG00000078502	Gm13212		ENSMUSG00000091700	Gm7876
ENSMUSG00000085548	Gm11753		ENSMUSG00000032076	Cadm1		ENSMUSG00000022808	Snx4		ENSMUSG00000103739	Gm37653		ENSMUSG00000099928	Gm29202		ENSMUSG00000104009	Gm38337		ENSMUSG00000025898	Cwf19l2		ENSMUSG00000073471	Rsph3a		ENSMUSG00000087670	9530036M11Rik
ENSMUSG00000106153	Gm43677		ENSMUSG00000094447	9430069I07Rik		ENSMUSG00000026814	Eng		ENSMUSG00000020806	Rhbdf2		ENSMUSG00000023169	Slc38a1		ENSMUSG00000101480	Olfr1220		ENSMUSG00000106631	Gm42669		ENSMUSG00000034917	Tjp3		ENSMUSG00000095634	Gm20816
ENSMUSG00000033685	Ucp2		ENSMUSG00000004707	Ly9		ENSMUSG00000075189	Olfr1055		ENSMUSG00000090363	Gm3512		ENSMUSG00000002820	Atg4d		ENSMUSG00000071322	Tcp10a		ENSMUSG00000107902	RP23-473K6		ENSMUSG00000036790	Slitrk2		ENSMUSG00000073805	Fam196a
ENSMUSG00000103364	Gm38157		ENSMUSG00000022246	Rai14		ENSMUSG00000062300	Pvrl2		ENSMUSG00000022091	Sorbs3		ENSMUSG00000051864	Tbc1d22a		ENSMUSG00000029334	Prkg2		ENSMUSG00000035592	Krt33a		ENSMUSG00000024420	Zfp521		ENSMUSG00000000411	Tssk3
ENSMUSG00000004043	Stat5a		ENSMUSG00000015568	Lpl		ENSMUSG00000101750	Olfr1392		ENSMUSG00000039680	Mrps6		ENSMUSG00000055745	Ldoc1l		ENSMUSG00000079592	C1qtnf5		ENSMUSG00000026224	4933407L21Rik		ENSMUSG00000100119	2700089I24Rik		ENSMUSG00000003752	Itpkc
ENSMUSG00000106904	Gm43029		ENSMUSG00000025795	Rassf3		ENSMUSG00000106424	Gm34866		ENSMUSG00000108703	RP23-222G6		ENSMUSG00000031897	Psmb10		ENSMUSG00000061561	Olfr373		ENSMUSG00000095280	Gm21738		ENSMUSG00000074625	Arhgap40		ENSMUSG00000091971	Hspa1a
ENSMUSG00000041235	Chd7		ENSMUSG00000015709	Arnt2		ENSMUSG00000028478	Clta		ENSMUSG00000034452	Slc24a1		ENSMUSG00000047654	Tssk6		ENSMUSG00000037108	Zcwpw1		ENSMUSG00000075015	Gm10801		ENSMUSG00000086404	Gm6787		ENSMUSG00000103897	Pcdhga8
ENSMUSG00000041329	Atp1b2		ENSMUSG00000041779	Tram2		ENSMUSG00000066224	Arid3c		ENSMUSG00000027399	Il1a		ENSMUSG00000000732	Icosl		ENSMUSG00000025140	Pycr1		ENSMUSG00000085418	Grip1os1		ENSMUSG00000049123	Catsperg2		ENSMUSG00000038037	Socs1
ENSMUSG00000033751	Gadd45gip1		ENSMUSG00000000563	Atp5f1		ENSMUSG00000017291	Taok1		ENSMUSG00000032802	Srxn1		ENSMUSG00000101869	Gm29500		ENSMUSG00000075254	Heg1		ENSMUSG00000050023	Olfr1176		ENSMUSG00000034115	Scn11a		ENSMUSG00000104950	4833413G10Rik
ENSMUSG00000103094	Gm37558		ENSMUSG00000016206	H2-M3		ENSMUSG00000018008	Cyth4					ENSMUSG00000004054	Map3k11		ENSMUSG00000072884	Gm10433		ENSMUSG00000049685	Cyp2g1		ENSMUSG00000031570	Ppapdc1b		ENSMUSG00000056271	Lman1l
ENSMUSG00000009246	Trpm5		ENSMUSG00000066861	Oas1g		ENSMUSG00000042228	Lyn					ENSMUSG00000085634	Gm15290		ENSMUSG00000027002	Nckap1		ENSMUSG00000091296	Gm4181		ENSMUSG00000048807	Slc35e4		ENSMUSG00000106840	Gm42790
ENSMUSG00000044795	Cyb5d1		ENSMUSG00000006818	Sod2		ENSMUSG00000085183	Gm12603					ENSMUSG00000000365	Rnf17		ENSMUSG00000095867	Gm20917		ENSMUSG00000034687	Fras1		ENSMUSG00000090383	Vmn2r58		ENSMUSG00000040726	Hesx1
ENSMUSG00000034088	Hdlbp		ENSMUSG00000046805	Mpeg1		ENSMUSG00000042476	Abcb4					ENSMUSG00000038991	Txndc5		ENSMUSG00000029372	Ppbp		ENSMUSG00000028869	Gnl2		ENSMUSG00000057135	Scimp		ENSMUSG00000036052	Dnajb5
ENSMUSG00000103151	Gm38292		ENSMUSG00000021807	2700060E02Rik		ENSMUSG00000046668	Cxxc5					ENSMUSG00000033128	Gga1		ENSMUSG00000029597	Sds		ENSMUSG00000090217	Gm16116		ENSMUSG00000029790	Cep41		ENSMUSG00000055818	A230083G16Rik
ENSMUSG00000097397	Gm16861		ENSMUSG00000032193	Ldlr		ENSMUSG00000087327	Gm15884					ENSMUSG00000059674	Cdh24		ENSMUSG00000091077	Gm21292		ENSMUSG00000064367	mt-Nd5		ENSMUSG00000027215	Cd82		ENSMUSG00000022991	Lalba
ENSMUSG00000004939	Nmrk2		ENSMUSG00000020372	Gnb2l1		ENSMUSG00000039220	Ppp1r10					ENSMUSG00000062931	Zfp938		ENSMUSG00000101874	Olfr1391		ENSMUSG00000075316	Scn9a		ENSMUSG00000020598	Nrcam		ENSMUSG00000038894	Irs2
ENSMUSG00000103869	Gm37420		ENSMUSG00000022587	Ly6e		ENSMUSG00000040272	Accs					ENSMUSG00000024142	Mlst8		ENSMUSG00000095758	Vmn1r128		ENSMUSG00000086675	Plxna4os2		ENSMUSG00000096956	Snhg18		ENSMUSG00000020752	Recql5
ENSMUSG00000022311	Csmd3		ENSMUSG00000063160	Numbl		ENSMUSG00000006527	Sfmbt1					ENSMUSG00000103804	Gm37062		ENSMUSG00000021731	Mrps30		ENSMUSG00000057421	Las1l		ENSMUSG00000075569	Rsph10b		ENSMUSG00000025450	Gm9752
ENSMUSG00000102147	Gm38055		ENSMUSG00000079017	Ifi27l2a		ENSMUSG00000091259	Vmn2r110					ENSMUSG00000035242	Oaz1		ENSMUSG00000106222	Rprl1		ENSMUSG00000085017	Gm13412		ENSMUSG00000084908	C79798		ENSMUSG00000028859	Csf3r
ENSMUSG00000022508	Bcl6		ENSMUSG00000052688	Rab7b		ENSMUSG00000021556	Golm1					ENSMUSG00000023066	Rttn		ENSMUSG00000025255	Zfhx4		ENSMUSG00000027706	Sec62		ENSMUSG00000037905	Bri3bp		ENSMUSG00000036752	Tubb4b
ENSMUSG00000090936	Gm17705		ENSMUSG00000045502	Hcar2		ENSMUSG00000085033	Gm11646					ENSMUSG00000029580	Actb		ENSMUSG00000078683	Mup1		ENSMUSG00000014195	Dnajc7		ENSMUSG00000059964	Olfr119		ENSMUSG00000051593	Olfr272
ENSMUSG00000030795	Fus		ENSMUSG00000030921	Trim30a		ENSMUSG00000028080	Lrba					ENSMUSG00000092371	Gm20511		ENSMUSG00000030177	Ccdc77		ENSMUSG00000002486	Tchp		ENSMUSG00000006488	Prl7a1		ENSMUSG00000034911	Ushbp1
ENSMUSG00000031834	Pik3r2		ENSMUSG00000035521	Gnptg		ENSMUSG00000104791	4930511M18Rik					ENSMUSG00000038650	Rnh1		ENSMUSG00000047986	Palm3		ENSMUSG00000027784	Ppm1l		ENSMUSG00000026882	4930568D16Rik		ENSMUSG00000027434	Nkx2-2
ENSMUSG00000003813	Rad23a		ENSMUSG00000038642	Ctss		ENSMUSG00000087148	1700030C14Rik					ENSMUSG00000102819	Gm37817		ENSMUSG00000032311	Nrg4		ENSMUSG00000044454	Olfr867		ENSMUSG00000063632	Sox11		ENSMUSG00000032091	Tmprss4
ENSMUSG00000034105	Tldc1		ENSMUSG00000047215	Rpl9		ENSMUSG00000052085	Dock8					ENSMUSG00000040102	Klhl42					ENSMUSG00000074607	Tox2		ENSMUSG00000097971	Gm26917		ENSMUSG00000044461	Shisa2
ENSMUSG00000106636	Gm43813		ENSMUSG00000025351	Cd63		ENSMUSG00000004631	Sgce					ENSMUSG00000002981	Clptm1					ENSMUSG00000079469	Pigb		ENSMUSG00000074595	Wfdc6a		ENSMUSG00000100684	Gm20268
ENSMUSG00000015942	Gtf2ird2		ENSMUSG00000072620	Slfn2		ENSMUSG00000001270	Ckb					ENSMUSG00000016319	Slc25a5					ENSMUSG00000094739	Gm20806		ENSMUSG00000078906	Gm14444		ENSMUSG00000074521	Gm14327
ENSMUSG00000101609	Kcnq1ot1		ENSMUSG00000031402	Mpp1		ENSMUSG00000028599	Tnfrsf1b					ENSMUSG00000001687	Ubl3					ENSMUSG00000075174	Olfr1087		ENSMUSG00000055602	Tcp10b		ENSMUSG00000038319	Kcnh2
ENSMUSG00000066442	Mthfs		ENSMUSG00000036875	Dna2		ENSMUSG00000011267	Zfp296					ENSMUSG00000021846	Peli2					ENSMUSG00000095186	Gm10718		ENSMUSG00000033114	Slc35d2		ENSMUSG00000015879	Fam184b
ENSMUSG00000053580	Tanc2		ENSMUSG00000052776	Oas1a		ENSMUSG00000048546	Tob2					ENSMUSG00000031347	Cetn2					ENSMUSG00000042410	Agps		ENSMUSG00000028523	Tctex1d1		ENSMUSG00000021223	Papln
ENSMUSG00000028800	Hdac1		ENSMUSG00000053565	Eif3k		ENSMUSG00000041359	Tcl1					ENSMUSG00000001229	Dpp9					ENSMUSG00000071064	Zfp827		ENSMUSG00000001670	Tat		ENSMUSG00000018334	Ksr1
ENSMUSG00000103761	Gm37859		ENSMUSG00000027642	Rpn2		ENSMUSG00000064081	Gm8973					ENSMUSG00000007216	Zfp775					ENSMUSG00000066583	Scgb1b27		ENSMUSG00000030086	Chchd6		ENSMUSG00000031508	Ankrd10
ENSMUSG00000039218	Srrm2		ENSMUSG00000042210	Abhd14a		ENSMUSG00000028514	Usp24					ENSMUSG00000022390	Zc3h7b					ENSMUSG00000087124	Gm13839		ENSMUSG00000027420	Bfsp1		ENSMUSG00000071494	Olfr455
ENSMUSG00000103834	Gm37613		ENSMUSG00000036158	Prickle1		ENSMUSG00000005583	Mef2c					ENSMUSG00000016984	Etaa1					ENSMUSG00000099550	Gm28079		ENSMUSG00000024425	Ndfip1		ENSMUSG00000085010	Gssos1
ENSMUSG00000028793	Rnf19b		ENSMUSG00000028692	Akr1a1		ENSMUSG00000054263	Lifr					ENSMUSG00000034994	Eef2					ENSMUSG00000074449	Gm15319		ENSMUSG00000026688	Mgst3		ENSMUSG00000038009	Dnajc22
ENSMUSG00000107944	RP23-337M7.12		ENSMUSG00000044042	Fmn1		ENSMUSG00000023915	Tnfrsf21					ENSMUSG00000100367	Gm29336					ENSMUSG00000042581	Thsd7b		ENSMUSG00000071256	Zfp213		ENSMUSG00000027670	Ocstamp
ENSMUSG00000085779	Atcayos		ENSMUSG00000057841	Rpl32		ENSMUSG00000024856	Cdk2ap2					ENSMUSG00000094958	3110021N24Rik					ENSMUSG00000026490	Cdc42bpa		ENSMUSG00000024036	Slc37a1		ENSMUSG00000005483	Dnajb1
ENSMUSG00000032648	Pygm		ENSMUSG00000041697	Cox6a1		ENSMUSG00000028191	Bcl10					ENSMUSG00000044857	Lemd2					ENSMUSG00000101409	1700122D07Rik		ENSMUSG00000032565	Nudt16		ENSMUSG00000096941	Gm26720
ENSMUSG00000052214	Opa3		ENSMUSG00000029561	Oasl2		ENSMUSG00000024862	Klc2					ENSMUSG00000102810	Gm37815					ENSMUSG00000104301	Wdr49		ENSMUSG00000097565	Gm26965		ENSMUSG00000048647	Exd1
ENSMUSG00000036391	Sec24a		ENSMUSG00000032383	Ppib		ENSMUSG00000030399	Ckm					ENSMUSG00000025178	Pi4k2a					ENSMUSG00000097241	Gm26907		ENSMUSG00000087500	Gm12426
ENSMUSG00000037552	Plekhg2		ENSMUSG00000050299	Gm9843		ENSMUSG00000031210	Gpr165					ENSMUSG00000030653	Pde2a					ENSMUSG00000061755	Bod1l		ENSMUSG00000032671	A930018P22Rik
ENSMUSG00000070493	Chchd2		ENSMUSG00000036617	Etl4		ENSMUSG00000069303	Hist1h2br					ENSMUSG00000062861	Zfp28					ENSMUSG00000066767	Gm3867		ENSMUSG00000050050	Ccdc158
ENSMUSG00000089774	Slc5a3		ENSMUSG00000071415	Rpl23		ENSMUSG00000028717	Tal1					ENSMUSG00000034413	Neurl1b					ENSMUSG00000037437	Adam32		ENSMUSG00000107586	RP23-480I16
ENSMUSG00000030403	Vasp		ENSMUSG00000059291	Rpl11		ENSMUSG00000030204	Ddx47					ENSMUSG00000093458	Gm20688					ENSMUSG00000028809	Srrm1		ENSMUSG00000035173	Ccdc186
ENSMUSG00000108494	RP24-259P13.3		ENSMUSG00000029816	Gpnmb		ENSMUSG00000091418	Gm3164					ENSMUSG00000030200	Bcl2l14					ENSMUSG00000032064	Dixdc1		ENSMUSG00000099930	Gm2396
ENSMUSG00000022148	Fyb		ENSMUSG00000020658	Efr3b		ENSMUSG00000034152	Exoc3					ENSMUSG00000000374	Trappc10					ENSMUSG00000097168	C230088H06Rik		ENSMUSG00000018339	Gpx3
ENSMUSG00000042349	Ikbke		ENSMUSG00000006589	Aprt		ENSMUSG00000027522	Stx16					ENSMUSG00000054843	Atrnl1					ENSMUSG00000037935	Smarce1		ENSMUSG00000032047	Acat1
ENSMUSG00000056055	Sag		ENSMUSG00000058546	Rpl23a		ENSMUSG00000019907	Ppp1r12a					ENSMUSG00000048707	Tprn					ENSMUSG00000106446	Gm42970		ENSMUSG00000050567	Maml1
ENSMUSG00000050212	Eva1b		ENSMUSG00000071655	Ubxn1		ENSMUSG00000032562	Gnai2					ENSMUSG00000036882	Arhgap33					ENSMUSG00000044994	Olfr1426		ENSMUSG00000104225	4930517L18Rik
ENSMUSG00000101210	Gm28720		ENSMUSG00000032536	Trak1		ENSMUSG00000031907	Zfp90					ENSMUSG00000039501	Znfx1					ENSMUSG00000022884	Eif4a2		ENSMUSG00000026989	Dapl1
ENSMUSG00000049649	Gpr3		ENSMUSG00000062593	Lilrb4a		ENSMUSG00000025510	Cd151					ENSMUSG00000024507	Hsd17b4					ENSMUSG00000102439	Flg		ENSMUSG00000004371	Il11
ENSMUSG00000073758	Sh3d21		ENSMUSG00000003418	St8sia6		ENSMUSG00000022831	Hcls1					ENSMUSG00000064023	Klk8					ENSMUSG00000004347	Pde1c		ENSMUSG00000101578	Vmn1r206
ENSMUSG00000097149	G630030J09Rik		ENSMUSG00000015843	Rxrg		ENSMUSG00000026842	Abl1					ENSMUSG00000090258	Churc1					ENSMUSG00000032582	Rbm6		ENSMUSG00000070471	Erich6
ENSMUSG00000026289	Atg16l1		ENSMUSG00000031818	Cox4i1		ENSMUSG00000022488	Nckap1l					ENSMUSG00000027459	Fam110a					ENSMUSG00000049606	Zfp644		ENSMUSG00000102692	Dchs2
ENSMUSG00000059278	Naa38		ENSMUSG00000040998	Npnt		ENSMUSG00000020590	Snx13					ENSMUSG00000072214	Sept5					ENSMUSG00000026034	Clk1		ENSMUSG00000002006	Pdzd4
ENSMUSG00000006462	A530013C23Rik		ENSMUSG00000078798	Sult2a1		ENSMUSG00000021871	Pnp					ENSMUSG00000074129	Rpl13a					ENSMUSG00000101080	Gm28633		ENSMUSG00000027927	Lelp1
ENSMUSG00000085704	4921531C22Rik		ENSMUSG00000032220	Myo1e		ENSMUSG00000038773	Kdm3b					ENSMUSG00000039206	Daglb					ENSMUSG00000070844	Vmn2r42		ENSMUSG00000070533	Wfdc8
ENSMUSG00000089788	Gm16586		ENSMUSG00000025232	Hexa		ENSMUSG00000095312	Olfr382					ENSMUSG00000006651	Aplp1					ENSMUSG00000099722	Gm29154		ENSMUSG00000015224	Cyp2j9
ENSMUSG00000103756	Gm37285		ENSMUSG00000018774	Cd68		ENSMUSG00000041530	Ago1					ENSMUSG00000002379	Ndufa11					ENSMUSG00000022498	Txndc11		ENSMUSG00000087429	Gm16235
ENSMUSG00000097330	Gm26672		ENSMUSG00000099587	Gm28967		ENSMUSG00000060491	4930522H14Rik					ENSMUSG00000030283	St8sia1					ENSMUSG00000087267	4933427J07Rik		ENSMUSG00000087401	Gm14664
ENSMUSG00000102732	Gm37342		ENSMUSG00000022216	Psme1		ENSMUSG00000056608	Chd9					ENSMUSG00000051652	Lrrc3					ENSMUSG00000031229	Atrx		ENSMUSG00000016559	H3f3b
ENSMUSG00000027381	Bcl2l11		ENSMUSG00000032518	Rpsa		ENSMUSG00000022180	Slc7a8					ENSMUSG00000042655	Fam159b					ENSMUSG00000102831	Gm37382		ENSMUSG00000059775	Rps26-ps1
ENSMUSG00000017478	Zc3h18		ENSMUSG00000025508	Rplp2		ENSMUSG00000048163	Selplg					ENSMUSG00000078429	Ctdsp2					ENSMUSG00000034573	Ptpn13		ENSMUSG00000032643	Fhl3
ENSMUSG00000107608	RP23-89M16.5		ENSMUSG00000013698	Pea15a		ENSMUSG00000020831	0610010K14Rik					ENSMUSG00000042644	Itpr3					ENSMUSG00000064358	mt-Co3		ENSMUSG00000038112	AW551984
ENSMUSG00000092341	Malat1		ENSMUSG00000038274	Fau		ENSMUSG00000038976	Ppp1r9b					ENSMUSG00000006281	Tep1					ENSMUSG00000075014	Gm10800		ENSMUSG00000070023	Gm10283
ENSMUSG00000038418	Egr1		ENSMUSG00000022175	Lrp10		ENSMUSG00000039621	Prex1					ENSMUSG00000084863	Gm12523					ENSMUSG00000062496	4930431F12Rik		ENSMUSG00000105707	Gm43753
ENSMUSG00000043831	Lysmd4		ENSMUSG00000031996	Aplp2		ENSMUSG00000021356	Irf4					ENSMUSG00000021339	Mrs2					ENSMUSG00000068686	Cd59b		ENSMUSG00000006304	Arpc2
ENSMUSG00000105818	Gm43256		ENSMUSG00000068129	Cst7		ENSMUSG00000032434	Cmtm6					ENSMUSG00000039745	Htatip2					ENSMUSG00000094931	Vmn1r160		ENSMUSG00000060166	Zdhhc8
ENSMUSG00000006675	P4htm		ENSMUSG00000027221	Chst1		ENSMUSG00000039356	Exosc2					ENSMUSG00000044030	Irf2bp1					ENSMUSG00000025782	Taf3		ENSMUSG00000051098	Mblac2
ENSMUSG00000021282	Eif5		ENSMUSG00000093489	Gm20625		ENSMUSG00000106522	Gm42871					ENSMUSG00000045231	BC106179					ENSMUSG00000079383	Gm3298		ENSMUSG00000052276	Ostn
ENSMUSG00000102808	5430420F09Rik		ENSMUSG00000026249	Serpine2		ENSMUSG00000099872	1700074H08Rik					ENSMUSG00000035726	Supt16					ENSMUSG00000074402	Vmn1r55		ENSMUSG00000003545	Fosb
ENSMUSG00000070390	Nlrp1b		ENSMUSG00000025534	Gusb		ENSMUSG00000073599	Ecscr					ENSMUSG00000024334	H2-Oa					ENSMUSG00000103385	Gm37752		ENSMUSG00000100241	Slc18a3
ENSMUSG00000020063	Sirt1		ENSMUSG00000025362	Rps26		ENSMUSG00000007815	Rhoa					ENSMUSG00000028518	Prkaa2					ENSMUSG00000022383	Ppara		ENSMUSG00000000093	Tbx2
ENSMUSG00000046541	Zfp526		ENSMUSG00000039342	Ankar		ENSMUSG00000020009	Ifngr1					ENSMUSG00000032340	Neo1					ENSMUSG00000021592	Arsk		ENSMUSG00000108671	RP23-201L15
ENSMUSG00000048100	Taf13		ENSMUSG00000031444	F10		ENSMUSG00000035954	Dock4					ENSMUSG00000047921	Trappc9					ENSMUSG00000079659	Tmem243		ENSMUSG00000032235	Ice2
ENSMUSG00000104724	Gm43162		ENSMUSG00000090137	Uba52		ENSMUSG00000100706	Gm19744					ENSMUSG00000021665	Hexb					ENSMUSG00000024750	Zfand5		ENSMUSG00000107442	RP24-276E19
ENSMUSG00000078786	BC024978		ENSMUSG00000025290	Rps24		ENSMUSG00000046574	Prr12					ENSMUSG00000042684	Npl					ENSMUSG00000041984	Rptn		ENSMUSG00000013418	B4galnt2
ENSMUSG00000020415	Pttg1		ENSMUSG00000095852	Gm10256		ENSMUSG00000097386	9130213A22Rik					ENSMUSG00000085585	Gm12223					ENSMUSG00000047342	Zfp286		ENSMUSG00000024887	Asah2
ENSMUSG00000038555	Reep2		ENSMUSG00000060550	H2-Q7		ENSMUSG00000027012	Dync1i2					ENSMUSG00000078611	Gm5901					ENSMUSG00000095891	Gm10717		ENSMUSG00000031807	Pgls
ENSMUSG00000004980	Hnrnpa2b1		ENSMUSG00000025854	Fam20c		ENSMUSG00000048027	Rgmb					ENSMUSG00000052906	Ubxn8					ENSMUSG00000026628	Atf3		ENSMUSG00000078302	Foxd1
ENSMUSG00000103400	Gm15853		ENSMUSG00000014313	Cox6c		ENSMUSG00000022353	Mtss1					ENSMUSG00000010307	Tmem86a					ENSMUSG00000105439	Gm42806		ENSMUSG00000026675	Hsd17b7
ENSMUSG00000071076	Jund		ENSMUSG00000043263	Pyhin1		ENSMUSG00000091614	Gm17657					ENSMUSG00000024754	Tmem2					ENSMUSG00000021111	Papola		ENSMUSG00000052759	Gpr25
ENSMUSG00000102352	Gm38346		ENSMUSG00000033467	Crlf2		ENSMUSG00000086729	Gm15589					ENSMUSG00000020821	Kif1c					ENSMUSG00000027940	Tpm3		ENSMUSG00000106741	4930513D17Rik
ENSMUSG00000097559	D430018E03Rik		ENSMUSG00000059326	Csf2ra		ENSMUSG00000051504	Siglech					ENSMUSG00000092233	Gm20403					ENSMUSG00000084791	Gm13667		ENSMUSG00000104010	Gm37366
ENSMUSG00000096957	E230013L22Rik		ENSMUSG00000022892	App		ENSMUSG00000102368	4930590L20Rik					ENSMUSG00000058290	Espl1					ENSMUSG00000094520	Olfr635		ENSMUSG00000094707	A830019P07Rik
ENSMUSG00000102151	Gm37472		ENSMUSG00000037580	Gch1		ENSMUSG00000026393	Nek7					ENSMUSG00000000290	Itgb2					ENSMUSG00000054519	Zfp867		ENSMUSG00000042293	Gm5617
ENSMUSG00000054499	Dedd2		ENSMUSG00000017466	Timp2		ENSMUSG00000007880	Arid1a					ENSMUSG00000024030	Abcg1					ENSMUSG00000021189	Atxn3		ENSMUSG00000045975	C2cd2
ENSMUSG00000045377	Tmem88		ENSMUSG00000031447	Lamp1		ENSMUSG00000054161	Fam83e					ENSMUSG00000031790	Mmp15					ENSMUSG00000094949	Olfr50		ENSMUSG00000022449	Adamts20
ENSMUSG00000063564	Col23a1		ENSMUSG00000032065	Tex12		ENSMUSG00000038175	Mylip					ENSMUSG00000074219	Gm10644					ENSMUSG00000057447	Olfr1205		ENSMUSG00000086711	Gm15482
ENSMUSG00000086331	Gm16310		ENSMUSG00000078515	Ddi2		ENSMUSG00000048500	Defb15					ENSMUSG00000019467	Arhgef25					ENSMUSG00000102267	9530003O04Rik		ENSMUSG00000029073	Cptp
ENSMUSG00000020143	Dock2		ENSMUSG00000067212	H2-T23		ENSMUSG00000045763	Basp1					ENSMUSG00000079507	H2-Q1					ENSMUSG00000097230	Gm26853		ENSMUSG00000078234	Klhdc7a
ENSMUSG00000030122	Ptms		ENSMUSG00000027030	Stk39		ENSMUSG00000068879	Gm5773					ENSMUSG00000096215	Smim22					ENSMUSG00000062649	Olfr44		ENSMUSG00000021504	B4galt7
ENSMUSG00000102145	Gm38056		ENSMUSG00000030156	Cd69		ENSMUSG00000031540	Kat6a					ENSMUSG00000022075	Rhobtb2					ENSMUSG00000040250	Asun		ENSMUSG00000028528	Dnajc6
ENSMUSG00000031840	Rab3a		ENSMUSG00000064120	Mocs1		ENSMUSG00000057751	Megf6					ENSMUSG00000022070	Bora					ENSMUSG00000037876	Jmjd1c		ENSMUSG00000027447	Cst3
ENSMUSG00000049470	Aff4		ENSMUSG00000026547	Tagln2		ENSMUSG00000014361	Mertk					ENSMUSG00000106871	Gm3289					ENSMUSG00000028702	Rad54l		ENSMUSG00000041731	Pgm5
ENSMUSG00000024544	Ldlrad4		ENSMUSG00000091192	Sardhos		ENSMUSG00000032050	Rdx					ENSMUSG00000024565	Sall3					ENSMUSG00000087119	Atg4a-ps		ENSMUSG00000033102	Cdc14b
ENSMUSG00000104030	5330406M23Rik		ENSMUSG00000024608	Rps14		ENSMUSG00000031613	Hpgd					ENSMUSG00000020029	Nudt4					ENSMUSG00000040761	Spen		ENSMUSG00000053553	3110082I17Rik
ENSMUSG00000087026	A230103J11Rik		ENSMUSG00000067274	Rplp0		ENSMUSG00000085660	Gm12434					ENSMUSG00000040774	Cept1					ENSMUSG00000053332	Gas5		ENSMUSG00000044250	Pced1b
ENSMUSG00000038121	Fam210a		ENSMUSG00000057863	Rpl36		ENSMUSG00000001440	Kpnb1					ENSMUSG00000033703	Fuk					ENSMUSG00000078671	Chd2		ENSMUSG00000039199	Zdhhc1
ENSMUSG00000038766	Gabpb2		ENSMUSG00000063535	Zfp773		ENSMUSG00000103904	Gm37497					ENSMUSG00000024855	Pacs1					ENSMUSG00000065947	mt-Nd4l		ENSMUSG00000078578	Ube2d3
ENSMUSG00000020190	Mknk2		ENSMUSG00000027698	Nceh1		ENSMUSG00000042759	Apobr					ENSMUSG00000009670	Tex11					ENSMUSG00000066748	Olfr145		ENSMUSG00000101711	Gm28306
ENSMUSG00000044471	Lincpint		ENSMUSG00000034854	Mfsd12		ENSMUSG00000052336	Cx3cr1					ENSMUSG00000073139	BC023829					ENSMUSG00000096828	Gm3618		ENSMUSG00000106030	Gm43611
ENSMUSG00000102762	4930403P22Rik		ENSMUSG00000035105	Egln3		ENSMUSG00000040229	Gpr34					ENSMUSG00000069893	9930111J21Rik1					ENSMUSG00000074634	Gm7120		ENSMUSG00000031706	Rfx1
ENSMUSG00000072720	Myo18b		ENSMUSG00000097250	Gm26771		ENSMUSG00000025034	Trim8					ENSMUSG00000070371	Prss36					ENSMUSG00000045341	Olfr167		ENSMUSG00000084849	Gm16105
ENSMUSG00000020359	Phykpl		ENSMUSG00000045128	Rpl18a		ENSMUSG00000004070	Hmox2											ENSMUSG00000029673	Auts2		ENSMUSG00000095619	Vmn1r157
ENSMUSG00000108741	RP23-8I8.3		ENSMUSG00000022463	Srebf2		ENSMUSG00000028291	Akirin2											ENSMUSG00000016921	Srsf6		ENSMUSG00000040613	Apobec1
ENSMUSG00000059005	Hnrnpa3		ENSMUSG00000058600	Rpl30		ENSMUSG00000019564	Arid3a											ENSMUSG00000072623	Zfp9		ENSMUSG00000024370	Cdc23
ENSMUSG00000017007	Rbpjl		ENSMUSG00000027580	Helz2		ENSMUSG00000033790	Tubgcp5											ENSMUSG00000063884	Ptcd3		ENSMUSG00000017286	Glod4
ENSMUSG00000020534	Shmt1		ENSMUSG00000079435	Rpl36a		ENSMUSG00000047419	Cmya5											ENSMUSG00000096386	Vmn1r100		ENSMUSG00000087605	Gm15742
ENSMUSG00000045752	Tssc4		ENSMUSG00000041695	Kcnj2		ENSMUSG00000022537	Tmem44											ENSMUSG00000090394	4930523C07Rik		ENSMUSG00000041420	Meis3
ENSMUSG00000024843	Chka		ENSMUSG00000105597	4633401B06Rik		ENSMUSG00000022255	Mtdh											ENSMUSG00000057321	Usp17ld		ENSMUSG00000015619	Gata3
ENSMUSG00000002603	Tgfb1		ENSMUSG00000071068	Treml2		ENSMUSG00000070583	Fv1											ENSMUSG00000066000	2610305D13Rik		ENSMUSG00000026259	Ngef
ENSMUSG00000030270	Cpne9		ENSMUSG00000073418	C4b		ENSMUSG00000026365	Cfh											ENSMUSG00000038533	Cbfa2t2		ENSMUSG00000060882	Kcnd2
ENSMUSG00000103593	Gm37352		ENSMUSG00000021114	Atp6v1d		ENSMUSG00000089724	Krtap4-8											ENSMUSG00000069036	Sry		ENSMUSG00000038807	Rap1gap2
ENSMUSG00000097589	Dleu2		ENSMUSG00000025794	Rpl14		ENSMUSG00000026657	Frmd4a											ENSMUSG00000108318	RP23-207N5		ENSMUSG00000021253	Tgfb3
ENSMUSG00000108064	RP23-4F16.11		ENSMUSG00000045091	Aqp12		ENSMUSG00000099146	0610031O16Rik											ENSMUSG00000093617	4933438K21Rik		ENSMUSG00000028626	Col9a2
ENSMUSG00000086006	Gm13293		ENSMUSG00000050335	Lgals3		ENSMUSG00000004415	Col26a1											ENSMUSG00000054510	Gm14461		ENSMUSG00000103052	Gm38272
ENSMUSG00000080058	Gm11175		ENSMUSG00000025967	Eef1b2		ENSMUSG00000055065	Ddx17											ENSMUSG00000091028	Gm10722		ENSMUSG00000045052	Prlhr
ENSMUSG00000028693	Nasp		ENSMUSG00000062647	Rpl7a		ENSMUSG00000098447	Gm27184											ENSMUSG00000044033	Ccdc141		ENSMUSG00000042448	Hoxd1
ENSMUSG00000103585	Pcdhgb4		ENSMUSG00000032294	Pkm		ENSMUSG00000045962	Wnk1											ENSMUSG00000096736	Gm17535		ENSMUSG00000097239	Gm27029
ENSMUSG00000101225	1700008J07Rik		ENSMUSG00000040612	Ildr2		ENSMUSG00000028656	Cap1											ENSMUSG00000055109	Gm15155		ENSMUSG00000087690	Gm16031
ENSMUSG00000045777	Ifitm10		ENSMUSG00000035284	Vps13c		ENSMUSG00000045287	Rtn4rl1											ENSMUSG00000087296	Gm12130		ENSMUSG00000023800	Tiam2
ENSMUSG00000079179	Rab10os		ENSMUSG00000034353	Ramp1		ENSMUSG00000033450	Tagap											ENSMUSG00000019817	Plagl1		ENSMUSG00000089720	Gm13734
ENSMUSG00000009585	Apobec3		ENSMUSG00000061315	Naca		ENSMUSG00000021573	Tppp											ENSMUSG00000025915	Sgk3
ENSMUSG00000108689	RP24-333B11.5		ENSMUSG00000063457	Rps15		ENSMUSG00000021948	Prkcd											ENSMUSG00000074424	Gm10696
ENSMUSG00000087444	Gm5475		ENSMUSG00000032921	Odf4		ENSMUSG00000038910	Plcl2											ENSMUSG00000044783	Hjurp
ENSMUSG00000050103	Agmo		ENSMUSG00000030103	Bhlhe40		ENSMUSG00000063253	Scoc											ENSMUSG00000092166	Gm7942
ENSMUSG00000044786	Zfp36		ENSMUSG00000030432	Rpl28		ENSMUSG00000022817	Itgb5											ENSMUSG00000058503	Fam133b
ENSMUSG00000039747	Orai2		ENSMUSG00000049517	Rps23		ENSMUSG00000075599	Smok3a											ENSMUSG00000066800	Rnasel
ENSMUSG00000022518	4930562C15Rik		ENSMUSG00000040852	Plekhh2														ENSMUSG00000100297	1700044K03Rik
ENSMUSG00000102153	Gm37474		ENSMUSG00000026285	Pdcd1														ENSMUSG00000070933	Speer4d
ENSMUSG00000053925	Gm9929		ENSMUSG00000073411	H2-D1														ENSMUSG00000086944	Gm15859
ENSMUSG00000103382	Gm37755		ENSMUSG00000028362	Tnfsf8														ENSMUSG00000063757	4632433K11Rik
ENSMUSG00000108365	RP24-174G2.2		ENSMUSG00000009927	Rps25														ENSMUSG00000026872	Zeb2
ENSMUSG00000069911	Fam196b		ENSMUSG00000101580	Gm28201														ENSMUSG00000097266	Gm26802
			ENSMUSG00000025324	Atp10a														ENSMUSG00000103851	Gm37606
			ENSMUSG00000106783	Gm42757														ENSMUSG00000028911	Srsf4
			ENSMUSG00000028081	Rps3a1														ENSMUSG00000105555	Gm43856
			ENSMUSG00000046718	Bst2														ENSMUSG00000003038	Hmgn2
			ENSMUSG00000027170	Eif3m														ENSMUSG00000025024	Smndc1
			ENSMUSG00000103646	Gm37706														ENSMUSG00000001366	Fbxo9
			ENSMUSG00000060279	Ap2a1														ENSMUSG00000030492	Slc7a9
			ENSMUSG00000024300	Myo1f														ENSMUSG00000003279	Dlgap1
			ENSMUSG00000020402	Vdac1														ENSMUSG00000090069	E430024P14Rik
			ENSMUSG00000020053	Igf1														ENSMUSG00000102423	Gm37465
			ENSMUSG00000043716	Rpl7														ENSMUSG00000029245	Epha5
			ENSMUSG00000008683	Rps15a														ENSMUSG00000033569	Adgrb3
			ENSMUSG00000030695	Aldoa														ENSMUSG00000097702	Gm26739
			ENSMUSG00000034807	Colgalt1														ENSMUSG00000056222	Spock1
			ENSMUSG00000037679	Inf2														ENSMUSG00000053687	Dpep2
			ENSMUSG00000039313	AF529169														ENSMUSG00000028035	Dnajb4
			ENSMUSG00000032018	Sc5d														ENSMUSG00000008763	Man1a2
			ENSMUSG00000030342	Cd9														ENSMUSG00000049797	Olfr642
			ENSMUSG00000018927	Ccl6														ENSMUSG00000098072	Gm26995
			ENSMUSG00000003402	Prkcsh														ENSMUSG00000034648	Lrrn1
			ENSMUSG00000044894	Uqcrq														ENSMUSG00000095837	Gm4141
			ENSMUSG00000099354	1700124L16Rik														ENSMUSG00000102278	Gm37145
			ENSMUSG00000058443	Rpl10-ps3														ENSMUSG00000025885	Myo5b
			ENSMUSG00000059562	Ccdc154														ENSMUSG00000103426	Gm37533
			ENSMUSG00000029917	C130060K24Rik														ENSMUSG00000095318	Gm8024
			ENSMUSG00000036427	Gpi1														ENSMUSG00000092131	BC050972
			ENSMUSG00000009687	Fxyd5														ENSMUSG00000102344	9430053O09Rik
			ENSMUSG00000021477	Ctsl														ENSMUSG00000020251	Glt8d2
			ENSMUSG00000030124	Lag3														ENSMUSG00000020956	Dtd2
			ENSMUSG00000003363	Pld3														ENSMUSG00000106024	A530083M17Rik
			ENSMUSG00000025743	Sdc3														ENSMUSG00000039630	Hnrnpu
			ENSMUSG00000037617	Spag1														ENSMUSG00000094651	Gal3st2
			ENSMUSG00000071860	2900055J20Rik														ENSMUSG00000054555	Adam12
			ENSMUSG00000024669	Cd5														ENSMUSG00000026565	Pou2f1
			ENSMUSG00000057315	Arhgap24														ENSMUSG00000048410	Zfp407
			ENSMUSG00000037742	Eef1a1														ENSMUSG00000063446	Lppr1
			ENSMUSG00000045382	Cxcr4														ENSMUSG00000084960	B430010I23Rik
			ENSMUSG00000027523	Gnas														ENSMUSG00000029361	Nos1
			ENSMUSG00000059070	Rpl18														ENSMUSG00000102085	4930435C17Rik
			ENSMUSG00000034574	Daam1														ENSMUSG00000049555	Tmie
			ENSMUSG00000026536	Mnda														ENSMUSG00000108432	RP23-361A18
			ENSMUSG00000060716	Plekhh1														ENSMUSG00000052544	St6galnac3
			ENSMUSG00000036103	Colec12														ENSMUSG00000027245	Hypk
			ENSMUSG00000061808	Ttr														ENSMUSG00000075046	Duxf3
			ENSMUSG00000023992	Trem2														ENSMUSG00000061195	Olfr1289
			ENSMUSG00000028773	Fabp3														ENSMUSG00000035107	Dcbld2
			ENSMUSG00000031642	Sh3rf1														ENSMUSG00000098912	1500004A13Rik
			ENSMUSG00000005881	Ergic3														ENSMUSG00000075140	Olfr73
			ENSMUSG00000007892	Rplp1														ENSMUSG00000085822	Gm15584
			ENSMUSG00000032198	Dock6														ENSMUSG00000019813	Cep57l1
			ENSMUSG00000075591	Gm10874														ENSMUSG00000096992	Gm26788
			ENSMUSG00000048758	Rpl29														ENSMUSG00000045679	Pqlc3
			ENSMUSG00000000594	Gm2a														ENSMUSG00000051910	Sox6
			ENSMUSG00000021109	Hif1a														ENSMUSG00000098729	Gm27200
			ENSMUSG00000025383	Il23a														ENSMUSG00000032827	Ppp1r9a
			ENSMUSG00000016427	Ndufa1														ENSMUSG00000000976	Heatr6
			ENSMUSG00000017404	Rpl19														ENSMUSG00000085908	Gm14209
			ENSMUSG00000056367	Actr3b														ENSMUSG00000028184	Adgrl2
			ENSMUSG00000033207	Mamdc2														ENSMUSG00000103182	Gm37091
			ENSMUSG00000070327	Rnf213														ENSMUSG00000001175	Calm1
			ENSMUSG00000003970	Rpl8														ENSMUSG00000103484	Gm38000
			ENSMUSG00000061477	Rps7														ENSMUSG00000104060	Gm37954
			ENSMUSG00000022265	Ank														ENSMUSG00000068748	Ptprz1
			ENSMUSG00000028416	Bag1														ENSMUSG00000086528	Gm15731
			ENSMUSG00000061983	Rps12														ENSMUSG00000079465	Col4a3
			ENSMUSG00000028757	Ddost														ENSMUSG00000038708	Golga4
			ENSMUSG00000024661	Fth1														ENSMUSG00000102527	Gm36942
			ENSMUSG00000037411	Serpine1														ENSMUSG00000104588	Gm43666
			ENSMUSG00000032911	Cspg4														ENSMUSG00000041134	Cyyr1
			ENSMUSG00000022893	Adamts1														ENSMUSG00000047228	BC048546
			ENSMUSG00000062006	Rpl34														ENSMUSG00000104076	Gm37026
			ENSMUSG00000001751	Naglu														ENSMUSG00000061665	Cd2ap
			ENSMUSG00000035529	Prdm4														ENSMUSG00000041459	Tardbp
			ENSMUSG00000034566	Atp5h														ENSMUSG00000107152	Gm43152
			ENSMUSG00000029777	Gars														ENSMUSG00000074311	Vmn1r139
			ENSMUSG00000005142	Man2b1														ENSMUSG00000063511	Snrnp70
			ENSMUSG00000004677	Myo9b														ENSMUSG00000038135	Crygn
			ENSMUSG00000040952	Rps19														ENSMUSG00000020745	Pafah1b1
			ENSMUSG00000029076	Sdf4														ENSMUSG00000106734	Gm20559
			ENSMUSG00000069516	Lyz2														ENSMUSG00000048581	E130311K13Rik
			ENSMUSG00000072686	Gm10398														ENSMUSG00000051314	Ffar2
			ENSMUSG00000024529	Lox														ENSMUSG00000061080	Lsamp
			ENSMUSG00000057037	Cfhr1														ENSMUSG00000045337	Defb11
			ENSMUSG00000044533	Rps2														ENSMUSG00000097283	Gm26686
			ENSMUSG00000020460	Rps27a														ENSMUSG00000022394	L3mbtl2
																		ENSMUSG00000086078	Gm11657
																		ENSMUSG00000102917	Gm37724
																		ENSMUSG00000033768	Nrxn2
																		ENSMUSG00000098645	Gm27201
																		ENSMUSG00000045008	9030612E09Rik
																		ENSMUSG00000033454	Zbtb1
																		ENSMUSG00000026571	Dcaf6
																		ENSMUSG00000032479	Map4
																		ENSMUSG00000028933	Xrcc2
																		ENSMUSG00000010608	Rbm25
																		ENSMUSG00000095466	Gm3015
																		ENSMUSG00000040721	Zfhx2
																		ENSMUSG00000011463	Cpb1
																		ENSMUSG00000033697	Arhgap39
																		ENSMUSG00000092241	Gm20522
																		ENSMUSG00000106365	Gm43568
																		ENSMUSG00000091827	Speer4f2
																		ENSMUSG00000021243	Fcf1
																		ENSMUSG00000051149	Adnp
																		ENSMUSG00000048191	Muc6
																		ENSMUSG00000050613	Olfr125
																		ENSMUSG00000062127	Cttnbp2nl
																		ENSMUSG00000001998	Ap4e1
																		ENSMUSG00000062121	Olfr149
																		ENSMUSG00000052477	C130026I21Rik
																		ENSMUSG00000049098	Olfr147
																		ENSMUSG00000097312	Gm26870
																		ENSMUSG00000070551	Mrgprb5
																		ENSMUSG00000095984	Gm4201
																		ENSMUSG00000063681	Crb1
																		ENSMUSG00000080990	Olfr118
																		ENSMUSG00000106671	Gm42900
																		ENSMUSG00000027799	Nbea
																		ENSMUSG00000079262	Slco1a6
																		ENSMUSG00000099735	Gm29205
																		ENSMUSG00000086358	Gm13270
																		ENSMUSG00000040464	Gtpbp10
																		ENSMUSG00000103350	Gm37596
																		ENSMUSG00000096513	Gm4175
																		ENSMUSG00000107542	RP23-296J10
																		ENSMUSG00000068893	Sprr2a2
																		ENSMUSG00000029823	Luc7l2
																		ENSMUSG00000058537	AW822073
																		ENSMUSG00000099933	4930452N14Rik
																		ENSMUSG00000064345	mt-Nd2
																		ENSMUSG00000027829	Ccnl1
																		ENSMUSG00000086976	Gm12316
																		ENSMUSG00000104633	Gm43687
																		ENSMUSG00000015222	Map2
																		ENSMUSG00000023235	Ccl25
																		ENSMUSG00000103207	Gm9874
																		ENSMUSG00000096870	Gm21816
																		ENSMUSG00000107870	CH25-241D1
																		ENSMUSG00000082211	Gm15299
																		ENSMUSG00000026398	Nr5a2
																		ENSMUSG00000087513	Gm13236
																		ENSMUSG00000002718	Cse1l
																		ENSMUSG00000056544	Defb21
																		ENSMUSG00000035864	Syt1
																		ENSMUSG00000105099	Gm42751
																		ENSMUSG00000028249	Sdcbp
																		ENSMUSG00000105279	Gm6260
																		ENSMUSG00000029326	Enoph1
																		ENSMUSG00000069601	Ank3
																		ENSMUSG00000107864	RP23-142H1
																		ENSMUSG00000030779	Rbbp6
																		ENSMUSG00000019763	Rmnd1
																		ENSMUSG00000108455	RP23-365E22
																		ENSMUSG00000041460	Cacna2d4
																		ENSMUSG00000068105	Tnfrsf13c
																		ENSMUSG00000095547	Gm10719
																		ENSMUSG00000073633	Fbxo36
																		ENSMUSG00000078588	Ccdc24
																		ENSMUSG00000002319	Ipo4
																		ENSMUSG00000041328	Pcf11
																		ENSMUSG00000029782	Tmem209
																		ENSMUSG00000040723	Rcsd1
																		ENSMUSG00000085165	Gm12089
																		ENSMUSG00000067525	Olfr1427
																		ENSMUSG00000027859	Ngf
																		ENSMUSG00000062782	Olfr527
																		ENSMUSG00000085713	Gm15736
																		ENSMUSG00000017677	Wsb1
																		ENSMUSG00000102728	Gm37934
																		ENSMUSG00000031558	Slit2
																		ENSMUSG00000028248	Pnisr
																		ENSMUSG00000102231	1700074A21Rik
																		ENSMUSG00000051860	Samd7
																		ENSMUSG00000096534	Krtap16-3
																		ENSMUSG00000045268	Zfp691
																		ENSMUSG00000037355	Uvssa
																		ENSMUSG00000105643	Gm42611
																		ENSMUSG00000064293	Cntn4
																		ENSMUSG00000096645	Spin2e
																		ENSMUSG00000069668	Sult3a1
																		ENSMUSG00000020783	1200014J11Rik
																		ENSMUSG00000032376	Usp3
																		ENSMUSG00000106395	Gm42439
																		ENSMUSG00000064370	mt-Cytb
																		ENSMUSG00000087485	Gm13383
																		ENSMUSG00000102694	Gm37496
																		ENSMUSG00000108614	RP23-178C20
																		ENSMUSG00000083947	Olfr122
																		ENSMUSG00000029502	Golga3
																		ENSMUSG00000068815	Olfr1143
																		ENSMUSG00000071295	Gm10323
																		ENSMUSG00000100826	Snhg14
																		ENSMUSG00000091882	Gm6337
																		ENSMUSG00000021217	Tshz3
